# Supplementary material for: Exploring the Use of a Modified High-Temperature, Short-Time Continuous Heat Exchanger with Extended Holding Time (HTST-EHT) for Thermal Inactivation of Trypsin Following Selective Enzymatic Hydrolysis of the β-Lactoglobulin Fraction in Whey Protein Isolate
Source: Foods. 2019 Aug 26;8(9):367. doi: 10.3390/foods8090367 (PMC6770502; doi:10.3390/foods8090367)
Supplement: Supplementary file 1 [file foods-08-00367-s001.zip]

Archive with 7 entries (6 files):
- foods-571470-supplementary material/
- foods-571470-supplementary material/Figure S1_DH different ratios.xlsx
- foods-571470-supplementary material/Figure S2_Stopped acid .xlsx
- foods-571470-supplementary material/Figure S3_Water bath.xlsx
- foods-571470-supplementary material/Figure S4_HPLC-SEC.xlsx
- foods-571470-supplementary material/Table S1_RP-HPLC gradient.xlsx
- foods-571470-supplementary material/table S2_HPLC-RP representation at different ratios.xlsx
