# Supplementary material for: Exploring the Use of a Modified High-Temperature, Short-Time Continuous Heat Exchanger with Extended Holding Time (HTST-EHT) for Thermal Inactivation of Trypsin Following Selective Enzymatic Hydrolysis of the β-Lactoglobulin Fraction in Whey Protein Isolate
Source: Foods. 2019 Aug 26;8(9):367. doi: 10.3390/foods8090367 (PMC6770502; doi:10.3390/foods8090367)
Supplement: Supplementary file 1 [file foods-08-00367-s001.zip › foods-571470-supplementary material/Figure S1_DH different ratios.xlsx]

## Sheet: DH
PH-STAT results
	ratio 1/10			ratio 1/30			ratio 1/50			ratio 1/100
TIME	DH	DH	DH	DH	DH	DH	DH	DH	DH	DH	DH	DH
1min	1.14111	0.577461	1.099	0.184	0.181	0.189	0.08	0.105	0.105	0.008	0.009	0.009
5min	2.16907	1.9332	2.087	0.663	0.632	0.614	0.369	0.353	0.48	0.1749	0.2526	0.2488
10min	3.05319	3.01414	3.034	1.153	1.199	1.256	0.664	0.656	0.822	0.2999	0.3987	0.3959
30min	4.56157	4.80225	4.754	2.53	2.59	2.696	1.634	1.666	1.69	0.6211	0.868	0.867
60min	5.54638	5.88319	5.698	3.709	4.219	3.874	2.682	2.797	2.97	1.03	1.443	1.435
120min	6.77571	7.21683	6.999	4.873	5.44	4.901	3.885	4.004	4.146	1.77	2.33	2.315
180min	7.65887	7.98838	7.843	5.568	6.22	5.593	4.495	4.627	4.796	2.375	2.99	2.965
240				6.127	6.85	6.314	4.899	5.06	5.291	2.907	3.541	3.506
300				6.64	7.39	6.621	5.2608	5.404	5.706	3.307	3.923	3.882
360				7.045	7.84	7.145	5.699	5.861	6.073	3.778	4.248	4.216
420				7.38	8.34	7.87	5.999	6.13	6.388	4.131	4.564	4.4812
avarage
TIME	R 1/10	R 1/30	R 1/50	R 1/100
0	0	0	0	0
5	2.06309	0.636333	0.400667	0.225433
10	3.03378	1.20267	0.714	0.364833
30	4.70594	2.60533	1.66333	0.785367
60	5.70919	3.934	2.81633	1.30267
120	6.99718	5.07133	4.01167	2.13833
180	7.83008	5.79367	4.63933	2.77667
240		6.43033	5.08333	3.318
300		6.88367	5.45693	3.704
360		7.34333	5.87767	4.08067
420		7.86333	6.17233	4.39207
standad deviation
TIME	R 1/10	R 1/30	R 1/50	R 1/100
0	0	0	0	0
5min	0.119741	0.0247857	0.0691689	0.0438044
10min	0.0195294	0.0515978	0.0936162	0.0562513
30min	0.127333	0.0840555	0.0280951	0.14226
60min	0.168683	0.26024	0.14497	0.23617
120min	0.220562	0.319581	0.130669	0.319074
180min	0.165129	0.369427	0.150879	0.348078
240	#DIV/0!	0.375276	0.197039	0.356366
300	#DIV/0!	0.4386	0.227271	0.344423
360	#DIV/0!	0.433022	0.187556	0.262605
420	#DIV/0!	0.480035	0.197925	0.22985
