# Supplementary material for: Exploring the Use of a Modified High-Temperature, Short-Time Continuous Heat Exchanger with Extended Holding Time (HTST-EHT) for Thermal Inactivation of Trypsin Following Selective Enzymatic Hydrolysis of the β-Lactoglobulin Fraction in Whey Protein Isolate
Source: Foods. 2019 Aug 26;8(9):367. doi: 10.3390/foods8090367 (PMC6770502; doi:10.3390/foods8090367)
Supplement: Supplementary file 1 [file foods-08-00367-s001.zip › foods-571470-supplementary material/Figure S2_Stopped acid .xlsx]

## Sheet: HPLC results
intial
ph	area alpha	area beta	%Alpha	%Beta
initial	1240.9	1099
pH 3	1224.8	1088	1.29745	1.00091
pH 5	840.7	914.12	32.2508	16.8226
pH 6	849.7	905.3	31.5255	17.6251
pH 7	807.5	723.9	34.9263	34.131
pH8	755.01	591.2	39.1563	46.2056
								% AV
								ph	% HYDROLISED
									a-lac	b-lg
								pH 3	1.34094	1.66543
DUPLICATE								pH 5.5	26.3248	19.7771
ph	area alpha	area beta	%Alpha	%Beta				pH 6.5	24.6375	18.2038
initial	1698.6	2274.2						pH 7.5	29.0329	29.0613
pH 3	1680.62	2201.81	1.05852	3.1831				pH .8.5	30.3904	46.2112
pH 5	1412.42	1704.2	16.848	25.0638
pH 6	1477	1702.8	13.046	25.1253
pH 7	1426.3	1684.6	16.0308	25.9256
pH8	1342	1089.6	20.9938	52.0886				ST
								ph	% HYDROLISED
TRIPLICATE									a-lac	b-lg
ph	area alpha	area beta	%Alpha	%Beta				pH 3	0.306491	1.31772
initial	892.1	1108						pH 5	8.29262	4.58895
pH 3	877.23	1099	1.66685	0.812274				pH 6	10.0977	6.65106
pH 5	625.58	914.71	29.8756	17.4449				pH 7	11.2765	4.43144
pH 6	630.35	976.58	29.3409	11.861				pH8	9.09766	5.87465
pH 7	569.68	807.43	36.1417	27.1273
pH8	615.36	661.04	31.0212	40.3394
