# Supplementary material for: Exploring the Use of a Modified High-Temperature, Short-Time Continuous Heat Exchanger with Extended Holding Time (HTST-EHT) for Thermal Inactivation of Trypsin Following Selective Enzymatic Hydrolysis of the β-Lactoglobulin Fraction in Whey Protein Isolate
Source: Foods. 2019 Aug 26;8(9):367. doi: 10.3390/foods8090367 (PMC6770502; doi:10.3390/foods8090367)
Supplement: Supplementary file 1 [file foods-08-00367-s001.zip › foods-571470-supplementary material/Figure S3_Water bath.xlsx]

## Sheet: Hoja1
	pH 4.5							pH 6.5						pH 7.5						pH 8.5					WPI					WPI
0.0027	-0.0910759						0.00208333	100.309					0.00333333	200.022					0.00436667	300.28				0.00478333	399.955				0.00125	-0.0452995
0.00936667	-0.107765						0.00875	100.342					0.01	200.067					0.0110333	300.256				0.01145	399.98				0.00791667	-0.0200272
0.0160333	-0.104427						0.0154167	100.374					0.0166667	200.12					0.0177	300.26				0.0181167	400.01				0.0145833	0.0100136
0.0227	-0.105381						0.0220833	100.414					0.0233333	200.161					0.0243667	300.265				0.0247833	400.039				0.02125	0.0386238
0.0293667	-0.103951						0.02875	100.45					0.03	200.183					0.0310333	300.257				0.03145	400.059				0.0279167	0.0591278
0.0360333	-0.110149						0.0354167	100.447					0.0366667	200.192					0.0377	300.239				0.0381167	400.077				0.0345833	0.0772476
0.0427	-0.128269						0.0420833	100.415					0.0433333	200.199					0.0443667	300.231				0.0447833	400.088				0.04125	0.087738
0.0493667	-0.166893						0.04875	100.385					0.05	200.189					0.0510333	300.222				0.05145	400.083				0.0479167	0.0829697
0.0560333	-0.20647						0.0554167	100.372					0.0566667	200.158					0.0577	300.208				0.0581167	400.062				0.0545833	0.0619888
0.0627	-0.217915						0.0620833	100.362					0.0633333	200.107					0.0643667	300.214				0.0647833	400.04				0.06125	0.0395775
0.0693667	-0.22316						0.06875	100.356					0.07	200.054					0.0710333	300.251				0.07145	400.026				0.0679167	0.026226
0.0760333	-0.231266						0.0754167	100.371					0.0766667	200.01					0.0777	300.306				0.0781167	400.013				0.0745833	0.0133514
0.0827	-0.230789						0.0820833	100.409					0.0833333	199.976					0.0843667	300.354				0.0847833	399.992				0.08125	-0.00762939
0.0893667	-0.206947						0.08875	100.451					0.09	199.961					0.0910333	300.388				0.09145	399.98				0.0879167	-0.0200272
0.0960333	-0.175476						0.0954167	100.476					0.0966667	199.958					0.0977	300.396				0.0981167	399.982				0.0945833	-0.017643
0.1027	-0.154972						0.102083	100.484					0.103333	199.973					0.104367	300.383				0.104783	399.999				0.10125	-0.00143051
0.109367	-0.126362						0.10875	100.477					0.11	200.011					0.111033	300.35				0.11145	400.01				0.107917	0.0100136
0.116033	-0.0886917						0.115417	100.457					0.116667	200.053					0.1177	300.305				0.118117	400.014				0.114583	0.0143051
0.1227	-0.0581741						0.122083	100.424					0.123333	200.095					0.124367	300.251				0.124783	400.029				0.12125	0.0290871
0.129367	-0.0486374						0.12875	100.378					0.13	200.115					0.131033	300.212				0.13145	400.051				0.127917	0.0505447
0.136033	-0.0376701						0.135417	100.329					0.136667	200.127					0.1377	300.212				0.138117	400.065				0.134583	0.0653267
0.1427	-0.0314713						0.142083	100.277					0.143333	200.142					0.144367	300.229				0.144783	400.062				0.14125	0.061512
0.149367	-0.0247955						0.14875	100.24					0.15	200.169					0.151033	300.233				0.15145	400.042				0.147917	0.0419617
0.156033	-0.0119209						0.155417	100.22					0.156667	200.197					0.1577	300.219				0.158117	400.031				0.154583	0.0309944
0.1627	0.0104904						0.162083	100.209					0.163333	200.193					0.164367	300.205				0.164783	400.037				0.16125	0.0371933
0.169367	0.0319481						0.16875	100.2					0.17	200.156					0.171033	300.185				0.17145	400.052				0.167917	0.0519753
0.176033	0.0348091						0.175417	100.194					0.176667	200.112					0.1777	300.138				0.178117	400.063				0.174583	0.0634193
0.1827	0.0443459						0.182083	100.207					0.183333	200.072					0.184367	300.078				0.184783	400.072				0.18125	0.0715256
0.189367	0.0724792						0.18875	100.216					0.19	200.043					0.191033	300.022				0.19145	400.091				0.187917	0.0910759
0.196033	0.105858						0.195417	100.214					0.196667	200.03					0.1977	299.989				0.198117	400.109				0.194583	0.108719
0.2027	0.121593						0.202083	100.195					0.203333	200.041					0.204367	299.981				0.204783	400.1				0.20125	0.099659
0.209367	0.124931						0.20875	100.187					0.21	200.078					0.211033	300.014				0.21145	400.065				0.207917	0.0653267
0.216033	0.115395						0.215417	100.193					0.216667	200.123					0.2177	300.088				0.218117	400.03				0.214583	0.0295639
0.2227	0.084877						0.222083	100.187					0.223333	200.159					0.224367	300.161				0.224783	400.008				0.22125	0.00810623
0.229367	0.017643						0.22875	100.161					0.23	200.161					0.231033	300.212				0.23145	399.992				0.227917	-0.00810623
0.236033	-0.0596046						0.235417	100.136					0.236667	200.14					0.2377	300.235				0.238117	399.972				0.234583	-0.0281334
0.2427	-0.130653						0.242083	100.138					0.243333	200.116					0.244367	300.242				0.244783	399.954				0.24125	-0.0462532
0.249367	-0.183582						0.24875	100.151					0.25	200.112					0.251033	300.222				0.25145	399.951				0.247917	-0.0486374
0.256033	-0.2141						0.255417	100.162					0.256667	200.121					0.2577	300.185				0.258117	399.953				0.254583	-0.0472069
0.2627	-0.219345						0.262083	100.185					0.263333	200.129					0.264367	300.159				0.264783	399.943				0.26125	-0.0572205
0.269367	-0.198841						0.26875	100.223					0.27	200.124					0.271033	300.155				0.27145	399.921				0.267917	-0.0786781
0.276033	-0.178814						0.275417	100.263					0.276667	200.103					0.2777	300.172				0.278117	399.907				0.274583	-0.0925064
0.2827	-0.164986						0.282083	100.295					0.283333	200.096					0.284367	300.198				0.284783	399.909				0.28125	-0.0905991
0.289367	-0.160694						0.28875	100.333					0.29	200.111					0.291033	300.232				0.29145	399.913				0.287917	-0.0872612
0.296033	-0.162125						0.295417	100.371					0.296667	200.137					0.2977	300.259				0.298117	399.909				0.294583	-0.0910759
0.3027	-0.174522						0.302083	100.384					0.303333	200.157					0.304367	300.275				0.304783	399.902				0.30125	-0.0977516
0.309367	-0.204086						0.30875	100.382					0.31	200.173					0.311033	300.297				0.31145	399.889				0.307917	-0.111103
0.316033	-0.236511						0.315417	100.373					0.316667	200.196					0.3177	300.326				0.318117	399.868				0.314583	-0.131607
0.3227	-0.247955						0.322083	100.381					0.323333	200.209					0.324367	300.362				0.324783	399.857				0.32125	-0.143051
0.329367	-0.247478						0.32875	100.4					0.33	200.198					0.331033	300.391				0.33145	399.869				0.327917	-0.13113
0.336033	-0.247478						0.335417	100.43					0.336667	200.173					0.3377	300.413				0.338117	399.904				0.334583	-0.0958443
0.3427	-0.254631						0.342083	100.463					0.343333	200.151					0.344367	300.429				0.344783	399.939				0.34125	-0.0610352
0.349367	-0.244141						0.34875	100.494					0.35	200.141					0.351033	300.434				0.35145	399.967				0.347917	-0.0329018
0.356033	-0.21553						0.355417	100.529					0.356667	200.133					0.3577	300.433				0.358117	399.99				0.354583	-0.0100136
0.3627	-0.183105						0.362083	100.545					0.363333	200.112					0.364367	300.411				0.364783	400.006				0.36125	0.00619888
0.369367	-0.154495						0.36875	100.547					0.37	200.092					0.371033	300.367				0.37145	400.02				0.367917	0.0200272
0.376033	-0.146866						0.375417	100.547					0.376667	200.071					0.3777	300.305				0.378117	400.028				0.374583	0.0276566
0.3827	-0.154495						0.382083	100.558					0.383333	200.058					0.384367	300.241				0.384783	400.049				0.38125	0.0486374
0.389367	-0.180244						0.38875	100.576					0.39	200.054					0.391033	300.174				0.39145	400.072				0.387917	0.0724792
0.396033	-0.215054						0.395417	100.583					0.396667	200.067					0.3977	300.105				0.398117	400.09				0.394583	0.0901222
0.4027	-0.263691						0.402083	100.579					0.403333	200.094					0.404367	300.041				0.404783	400.084				0.40125	0.0839233
0.409367	-0.313759						0.40875	100.556					0.41	200.11					0.411033	299.988				0.41145	400.054				0.407917	0.0543594
0.416033	-0.342846						0.415417	100.521					0.416667	200.113					0.4177	299.963				0.418117	400.027				0.414583	0.0267029
0.4227	-0.354767						0.422083	100.486					0.423333	200.104					0.424367	299.972				0.424783	400.011				0.42125	0.0114441
0.429367	-0.355721						0.42875	100.443					0.43	200.088					0.431033	300.014				0.43145	400.015				0.427917	0.014782
0.436033	-0.339985						0.435417	100.394					0.436667	200.073					0.4377	300.063				0.438117	400.021				0.434583	0.0209808
0.4427	-0.289917						0.442083	100.347					0.443333	200.065					0.444367	300.107				0.444783	400.035				0.44125	0.0348091
0.449367	-0.218391						0.44875	100.321					0.45	200.085					0.451033	300.138				0.45145	400.053				0.447917	0.0534058
0.456033	-0.153542						0.455417	100.312					0.456667	200.115					0.4577	300.136				0.458117	400.067				0.454583	0.0667572
0.4627	-0.103474						0.462083	100.316					0.463333	200.147					0.464367	300.102				0.464783	400.062				0.46125	0.061512
0.469367	-0.0710487						0.46875	100.343					0.47	200.168					0.471033	300.054				0.47145	400.042				0.467917	0.0419617
0.476033	-0.0581741						0.475417	100.386					0.476667	200.165					0.4777	300.018				0.478117	400.03				0.474583	0.0295639
0.4827	-0.0824928						0.482083	100.421					0.483333	200.136					0.484367	300.003				0.484783	400.027				0.48125	0.0271797
0.489367	-0.1297						0.48875	100.439					0.49	200.061					0.491033	300.016				0.49145	400.029				0.487917	0.0290871
0.496033	-0.169754						0.495417	100.454					0.496667	199.968					0.4977	300.058				0.498117	400.03				0.494583	0.0295639
0.5027	-0.191689						0.502083	100.458					0.503333	199.887					0.504367	300.107				0.504783	400.031				0.50125	0.0305176
0.509367	-0.196934						0.50875	100.437					0.51	199.835					0.511033	300.14				0.51145	400.034				0.507917	0.0343323
0.516033	-0.199318						0.515417	100.406					0.516667	199.796					0.5177	300.153				0.518117	400.041				0.514583	0.0405312
0.5227	-0.192165						0.522083	100.386					0.523333	199.766					0.524367	300.139				0.524783	400.04				0.52125	0.0395775
0.529367	-0.171185						0.52875	100.375					0.53	199.778					0.531033	300.114				0.53145	400.026				0.527917	0.026226
0.536033	-0.14019						0.535417	100.349					0.536667	199.824					0.5377	300.095				0.538117	400.004				0.534583	0.0038147
0.5427	-0.106812						0.542083	100.32					0.543333	199.867					0.544367	300.098				0.544783	399.984				0.54125	-0.0157356
0.549367	-0.0715256						0.54875	100.317					0.55	199.892					0.551033	300.121				0.55145	399.963				0.547917	-0.0371933
0.556033	-0.0481606						0.555417	100.342					0.556667	199.913					0.5577	300.156				0.558117	399.931				0.554583	-0.0691414
0.5627	-0.0429153						0.562083	100.364					0.563333	199.932					0.564367	300.2				0.564783	399.894				0.56125	-0.105858
0.569367	-0.0696182						0.56875	100.38					0.57	199.93					0.571033	300.232				0.57145	399.878				0.567917	-0.121593
0.576033	-0.115871						0.575417	100.405					0.576667	199.91					0.5777	300.244				0.578117	399.896				0.574583	-0.104427
0.5827	-0.170231						0.582083	100.433					0.583333	199.887					0.584367	300.237				0.584783	399.932				0.58125	-0.0681877
0.589367	-0.228405						0.58875	100.439					0.59	199.866					0.591033	300.222				0.59145	399.977				0.587917	-0.023365
0.596033	-0.261307						0.595417	100.422					0.596667	199.854					0.5977	300.217				0.598117	400.026				0.594583	0.0257492
0.6027	-0.262737						0.602083	100.422					0.603333	199.865					0.604367	300.237				0.604783	400.072				0.60125	0.0720024
0.609367	-0.22316						0.60875	100.442					0.61	199.892					0.611033	300.27				0.61145	400.104				0.607917	0.103951
0.616033	-0.160217						0.615417	100.47					0.616667	199.91					0.6177	300.292				0.618117	400.108				0.614583	0.107765
0.6227	-0.0939369						0.622083	100.499					0.623333	199.904					0.624367	300.295				0.624783	400.096				0.62125	0.0958443
0.629367	-0.0367165						0.62875	100.545					0.63	199.892					0.631033	300.292				0.63145	400.078				0.627917	0.0777245
0.636033	-0.00762939						0.635417	100.598					0.636667	199.876					0.6377	300.284				0.638117	400.059				0.634583	0.0591278
0.6427	-0.00190735						0.642083	100.633					0.643333	199.855					0.644367	300.277				0.644783	400.044				0.64125	0.0443459
0.649367	-0.0138283						0.64875	100.637					0.65	199.835					0.651033	300.27				0.65145	400.029				0.647917	0.0286102
0.656033	-0.0386238						0.655417	100.61					0.656667	199.84					0.6577	300.273				0.658117	400.019				0.654583	0.0190735
0.6627	-0.0567436						0.662083	100.576					0.663333	199.87					0.664367	300.278				0.664783	400.007				0.66125	0.00667572
0.669367	-0.0591278						0.66875	100.536					0.67	199.913					0.671033	300.29				0.67145	399.99				0.667917	-0.0104904
0.676033	-0.0495911						0.675417	100.486					0.676667	199.942					0.6777	300.3				0.678117	399.973				0.674583	-0.0267029
0.6827	-0.0514984						0.682083	100.427					0.683333	199.952					0.684367	300.299				0.684783	399.969				0.68125	-0.0309944
0.689367	-0.0667572						0.68875	100.391					0.69	199.941					0.691033	300.306				0.69145	399.975				0.687917	-0.0247955
0.696033	-0.0810623						0.695417	100.383					0.696667	199.918					0.6977	300.324				0.698117	399.986				0.694583	-0.0143051
0.7027	-0.0920296						0.702083	100.367					0.703333	199.911					0.704367	300.349				0.704783	400.002				0.70125	0.00238419
0.709367	-0.103474						0.70875	100.327					0.71	199.921					0.711033	300.354				0.71145	400.029				0.707917	0.0286102
0.716033	-0.114918						0.715417	100.29					0.716667	199.938					0.7177	300.34				0.718117	400.063				0.714583	0.0629425
0.7227	-0.123501						0.722083	100.288					0.723333	199.954					0.724367	300.32				0.724783	400.098				0.72125	0.0982285
0.729367	-0.130653						0.72875	100.295					0.73	199.98					0.731033	300.306				0.73145	400.13				0.727917	0.130177
0.736033	-0.148773						0.735417	100.29					0.736667	200.026					0.7377	300.306				0.738117	400.146				0.734583	0.146389
0.7427	-0.172138						0.742083	100.283					0.743333	200.058					0.744367	300.32				0.744783	400.138				0.74125	0.137806
0.749367	-0.19455						0.74875	100.297					0.75	200.059					0.751033	300.341				0.75145	400.117				0.747917	0.117302
0.756033	-0.203609						0.755417	100.323					0.756667	200.045					0.7577	300.354				0.758117	400.087				0.754583	0.0872612
0.7627	-0.190258						0.762083	100.315					0.763333	200.04					0.764367	300.334				0.764783	400.053				0.76125	0.0534058
0.769367	-0.182152						0.76875	100.274					0.77	200.048					0.771033	300.282				0.77145	400.025				0.767917	0.0252724
0.776033	-0.192642						0.775417	100.231					0.776667	200.046					0.7777	300.228				0.778117	400.021				0.774583	0.020504
0.7827	-0.221252						0.782083	100.22					0.783333	200.03					0.784367	300.196				0.784783	400.036				0.78125	0.0362396
0.789367	-0.249863						0.78875	100.228					0.79	200.001					0.791033	300.176				0.79145	400.053				0.787917	0.0529289
0.796033	-0.266552						0.795417	100.21					0.796667	199.979					0.7977	300.156				0.798117	400.066				0.794583	0.0662804
0.8027	-0.293255						0.802083	100.184					0.803333	199.969					0.804367	300.147				0.804783	400.081				0.80125	0.0810623
0.809367	-0.323296						0.80875	100.18					0.81	199.971					0.811033	300.157				0.81145	400.084				0.807917	0.0844002
0.816033	-0.338554						0.815417	100.193					0.816667	199.969					0.8177	300.162				0.818117	400.064				0.814583	0.0638962
0.8227	-0.338554						0.822083	100.193					0.823333	199.956					0.824367	300.15				0.824783	400.037				0.82125	0.0371933
0.829367	-0.329971						0.82875	100.154					0.83	199.953					0.831033	300.134				0.83145	400.02				0.827917	0.0195503
0.836033	-0.335693						0.835417	100.117					0.836667	199.959					0.8377	300.144				0.838117	400.018				0.834583	0.0181198
0.8427	-0.33474						0.842083	100.103					0.843333	199.951					0.844367	300.189				0.844783	400.018				0.84125	0.0181198
0.849367	-0.308514						0.84875	100.1					0.85	199.924					0.851033	300.224				0.85145	400.008				0.847917	0.00762939
0.856033	-0.279427						0.855417	100.078					0.856667	199.903					0.8577	300.231				0.858117	399.989				0.854583	-0.0109673
0.8627	-0.265598						0.862083	100.052					0.863333	199.905					0.864367	300.213				0.864783	399.966				0.86125	-0.0338554
0.869367	-0.263214						0.86875	100.058					0.87	199.91					0.871033	300.189				0.87145	399.949				0.867917	-0.0505447
0.876033	-0.243664						0.875417	100.095					0.876667	199.91					0.8777	300.162				0.878117	399.937				0.874583	-0.0634193
0.8827	-0.20504						0.882083	100.123					0.883333	199.921					0.884367	300.133				0.884783	399.928				0.88125	-0.0724792
0.889367	-0.174522						0.88875	100.125					0.89	199.925					0.891033	300.134				0.89145	399.924				0.887917	-0.0762939
0.896033	-0.143051						0.895417	100.139					0.896667	199.915					0.8977	300.169				0.898117	399.931				0.894583	-0.0691414
0.9027	-0.114918						0.902083	100.175					0.903333	199.885					0.904367	300.224				0.904783	399.941				0.90125	-0.058651
0.909367	-0.101566						0.90875	100.22					0.91	199.86					0.911033	300.279				0.91145	399.947				0.907917	-0.0529289
0.916033	-0.118256						0.915417	100.262					0.916667	199.853					0.9177	300.325				0.918117	399.945				0.914583	-0.0548363
0.9227	-0.152111						0.922083	100.307					0.923333	199.853					0.924367	300.348				0.924783	399.952				0.92125	-0.0481606
0.929367	-0.179291						0.92875	100.367					0.93	199.856					0.931033	300.347				0.93145	399.978				0.927917	-0.0219345
0.936033	-0.18692						0.935417	100.418					0.936667	199.862					0.9377	300.325				0.938117	400.005				0.934583	0.00524521
0.9427	-0.178337						0.942083	100.453					0.943333	199.906					0.944367	300.287				0.944783	400.021				0.94125	0.0214577
0.949367	-0.164986						0.94875	100.472					0.95	199.974					0.951033	300.234				0.95145	400.016				0.947917	0.0162125
0.956033	-0.165462						0.955417	100.476					0.956667	200.034					0.9577	300.169				0.958117	400.007				0.954583	0.00715256
0.9627	-0.169277						0.962083	100.471					0.963333	200.064					0.964367	300.115				0.964783	399.985				0.96125	-0.0152588
0.969367	-0.161171						0.96875	100.462					0.97	200.083					0.971033	300.069				0.97145	399.951				0.967917	-0.0486374
0.976033	-0.152111						0.975417	100.458					0.976667	200.103					0.9777	300.038				0.978117	399.932				0.974583	-0.0677109
0.9827	-0.157833						0.982083	100.454					0.983333	200.088					0.984367	300.03				0.984783	399.935				0.98125	-0.0648499
0.989367	-0.173092						0.98875	100.441					0.99	200.044					0.991033	300.046				0.99145	399.963				0.987917	-0.0371933
0.996033	-0.174046						0.995417	100.42					0.996667	199.992					0.9977	300.084				0.998117	399.992				0.994583	-0.00810623
1.0027	-0.17786						1.00208	100.405					1.00333	199.959					1.00437	300.125				1.00478	400.026				1.00125	0.0257492
1.00937	-0.209332						1.00875	100.4					1.01	199.937					1.01103	300.153				1.01145	400.054				1.00792	0.0538826
1.01603	-0.26083						1.01542	100.406					1.01667	199.928					1.0177	300.154				1.01812	400.071				1.01458	0.0710487
1.0227	-0.295639						1.02208	100.431					1.02333	199.939					1.02437	300.13				1.02478	400.091				1.02125	0.0910759
1.02937	-0.306606						1.02875	100.471					1.03	199.972					1.03103	300.082				1.03145	400.118				1.02792	0.117779
1.03603	-0.317574						1.03542	100.513					1.03667	200.013					1.0377	300.019				1.03812	400.143				1.03458	0.142574
1.0427	-0.328541						1.04208	100.557					1.04333	200.049					1.04437	299.948				1.04478	400.152				1.04125	0.151634
1.04937	-0.322819						1.04875	100.58					1.05	200.069					1.05103	299.885				1.05145	400.157				1.04792	0.157356
1.05603	-0.301838						1.05542	100.571					1.05667	200.068					1.0577	299.863				1.05812	400.165				1.05458	0.164509
1.0627	-0.285149						1.06208	100.515					1.06333	200.061					1.06437	299.88				1.06478	400.153				1.06125	0.153065
1.06937	-0.26989						1.06875	100.45					1.07	200.049					1.07103	299.923				1.07145	400.128				1.06792	0.127792
1.07603	-0.245094						1.07542	100.405					1.07667	200.031					1.0777	299.959				1.07812	400.115				1.07458	0.114918
1.0827	-0.217915						1.08208	100.376					1.08333	200.003					1.08437	300.002				1.08478	400.124				1.08125	0.124454
1.08937	-0.195503						1.08875	100.377					1.09	199.98					1.09103	300.051				1.09145	400.138				1.08792	0.138283
1.09603	-0.181198						1.09542	100.386					1.09667	199.983					1.0977	300.073				1.09812	400.143				1.09458	0.142574
1.1027	-0.169277						1.10208	100.403					1.10333	200.013					1.10437	300.068				1.10478	400.152				1.10125	0.151634
1.10937	-0.166893						1.10875	100.407					1.11	200.039					1.11103	300.061				1.11145	400.155				1.10792	0.155449
1.11603	-0.173092						1.11542	100.41					1.11667	200.059					1.1177	300.073				1.11812	400.134				1.11458	0.133991
1.1227	-0.188351						1.12208	100.407					1.12333	200.075					1.12437	300.084				1.12478	400.09				1.12125	0.0901222
1.12937	-0.210285						1.12875	100.365					1.13	200.095					1.13103	300.069				1.13145	400.046				1.12792	0.0462532
1.13603	-0.231743						1.13542	100.315					1.13667	200.101					1.1377	300.048				1.13812	400.019				1.13458	0.0185966
1.1427	-0.254154						1.14208	100.273					1.14333	200.089					1.14437	300.044				1.14478	400				1.14125	0
1.14937	-0.286102						1.14875	100.253					1.15	200.073					1.15103	300.058				1.15145	399.985				1.14792	-0.0152588
1.15603	-0.315189						1.15542	100.218					1.15667	200.065					1.1577	300.088				1.15812	399.976				1.15458	-0.0238419
1.1627	-0.32711						1.16208	100.188					1.16333	200.085					1.16437	300.116				1.16478	399.977				1.16125	-0.0228882
1.16937	-0.326633						1.16875	100.191					1.17	200.124					1.17103	300.147				1.17145	399.979				1.16792	-0.0209808
1.17603	-0.318527						1.17542	100.223					1.17667	200.159					1.1777	300.166				1.17812	399.979				1.17458	-0.0209808
1.1827	-0.299454						1.18208	100.259					1.18333	200.179					1.18437	300.171				1.18478	399.978				1.18125	-0.0219345
1.18937	-0.260353						1.18875	100.289					1.19	200.198					1.19103	300.175				1.19145	399.979				1.18792	-0.020504
1.19603	-0.241756						1.19542	100.332					1.19667	200.212					1.1977	300.195				1.19812	399.98				1.19458	-0.0200272
1.2027	-0.247955						1.20208	100.365					1.20333	200.206					1.20437	300.228				1.20478	399.975				1.20125	-0.0252724
1.20937	-0.252247						1.20875	100.377					1.21	200.172					1.21103	300.269				1.21145	399.974				1.20792	-0.026226
1.21603	-0.247002						1.21542	100.359					1.21667	200.135					1.2177	300.309				1.21812	399.962				1.21458	-0.038147
1.2227	-0.247955						1.22208	100.333					1.22333	200.119					1.22437	300.35				1.22478	399.942				1.22125	-0.0576973
1.22937	-0.269413						1.22875	100.305					1.23	200.136					1.23103	300.363				1.23145	399.928				1.22792	-0.0715256
1.23603	-0.268936						1.23542	100.275					1.23667	200.177					1.2377	300.352				1.23812	399.929				1.23458	-0.0710487
1.2427	-0.233173						1.24208	100.257					1.24333	200.21					1.24437	300.35				1.24478	399.941				1.24125	-0.0591278
1.24937	-0.185013						1.24875	100.27					1.25	200.235					1.25103	300.373				1.25145	399.945				1.24792	-0.0553131
1.25603	-0.14925						1.25542	100.323					1.25667	200.26					1.2577	300.417				1.25812	399.955				1.25458	-0.0448227
1.2627	-0.116825						1.26208	100.398					1.26333	200.276					1.26437	300.457				1.26478	399.974				1.26125	-0.026226
1.26937	-0.0753403						1.26875	100.459					1.27	200.254					1.27103	300.486				1.27145	399.996				1.26792	-0.0038147
1.27603	-0.0419617						1.27542	100.492					1.27667	200.211					1.2777	300.496				1.27812	400.021				1.27458	0.020504
1.2827	-0.0367165						1.28208	100.487					1.28333	200.179					1.28437	300.471				1.28478	400.045				1.28125	0.0448227
1.28937	-0.0691414						1.28875	100.449					1.29	200.171					1.29103	300.429				1.29145	400.072				1.28792	0.0724792
1.29603	-0.118256						1.29542	100.383					1.29667	200.159					1.2977	300.384				1.29812	400.093				1.29458	0.0929832
1.3027	-0.16737						1.30208	100.309					1.30333	200.141					1.30437	300.334				1.30478	400.102				1.30125	0.101566
1.30937	-0.193119						1.30875	100.252					1.31	200.124					1.31103	300.281				1.31145	400.103				1.30792	0.10252
1.31603	-0.183582						1.31542	100.224					1.31667	200.114					1.3177	300.236				1.31812	400.102				1.31458	0.102043
1.3227	-0.15974						1.32208	100.247					1.32333	200.108					1.32437	300.222				1.32478	400.101				1.32125	0.101089
1.32937	-0.120163						1.32875	100.297					1.33	200.097					1.33103	300.218				1.33145	400.097				1.32792	0.0972748
1.33603	-0.0882149						1.33542	100.347					1.33667	200.091					1.3377	300.205				1.33812	400.093				1.33458	0.0925064
1.3427	-0.0758171						1.34208	100.388					1.34333	200.098					1.34437	300.192				1.34478	400.092				1.34125	0.0920296
1.34937	-0.101566						1.34875	100.425					1.35	200.118					1.35103	300.187				1.35145	400.097				1.34792	0.0967979
1.35603	-0.159264						1.35542	100.458					1.35667	200.129					1.3577	300.186				1.35812	400.101				1.35458	0.101089
1.3627	-0.20647						1.36208	100.469					1.36333	200.134					1.36437	300.179				1.36478	400.108				1.36125	0.108242
1.36937	-0.230789						1.36875	100.465					1.37	200.152					1.37103	300.173				1.37145	400.117				1.36792	0.117302
1.37603	-0.220776						1.37542	100.466					1.37667	200.175					1.3777	300.183				1.37812	400.126				1.37458	0.125885
1.3827	-0.18549						1.38208	100.476					1.38333	200.178					1.38437	300.194				1.38478	400.13				1.38125	0.130177
1.38937	-0.137329						1.38875	100.492					1.39	200.137					1.39103	300.206				1.39145	400.128				1.38792	0.127792
1.39603	-0.087738						1.39542	100.508					1.39667	200.071					1.3977	300.215				1.39812	400.117				1.39458	0.116825
1.4027	-0.0500679						1.40208	100.52					1.40333	200.023					1.40437	300.216				1.40478	400.103				1.40125	0.10252
1.40937	-0.017643						1.40875	100.526					1.41	199.993					1.41103	300.198				1.41145	400.097				1.40792	0.0972748
1.41603	0.000476837						1.41542	100.532					1.41667	199.974					1.4177	300.172				1.41812	400.105				1.41458	0.105381
1.4227	0.0143051						1.42208	100.524					1.42333	199.964					1.42437	300.165				1.42478	400.118				1.42125	0.117779
1.42937	0.0329018						1.42875	100.504					1.43	199.995					1.43103	300.18				1.43145	400.124				1.42792	0.123978
1.43603	0.0557899						1.43542	100.451					1.43667	200.059					1.4377	300.19				1.43812	400.127				1.43458	0.126839
1.4427	0.0653267						1.44208	100.385					1.44333	200.11					1.44437	300.18				1.44478	400.126				1.44125	0.126362
1.44937	0.0452995						1.44875	100.333					1.45	200.129					1.45103	300.173				1.45145	400.122				1.44792	0.121593
1.45603	0.0214577						1.45542	100.313					1.45667	200.132					1.4577	300.172				1.45812	400.113				1.45458	0.11301
1.4627	0.00286102						1.46208	100.323					1.46333	200.134					1.46437	300.175				1.46478	400.11				1.46125	0.110149
1.46937	-0.0228882						1.46875	100.329					1.47	200.133					1.47103	300.15				1.47145	400.114				1.46792	0.113964
1.47603	-0.0653267						1.47542	100.334					1.47667	200.121					1.4777	300.109				1.47812	400.114				1.47458	0.113964
1.4827	-0.0972748						1.48208	100.349					1.48333	200.096					1.48437	300.07				1.48478	400.095				1.48125	0.0953674
1.48937	-0.101089						1.48875	100.367					1.49	200.066					1.49103	300.041				1.49145	400.066				1.48792	0.0662804
1.49603	-0.0839233						1.49542	100.362					1.49667	200.044					1.4977	300.018				1.49812	400.044				1.49458	0.043869
1.5027	-0.0691414						1.50208	100.343					1.50333	200.053					1.50437	299.982				1.50478	400.03				1.50125	0.0300407
1.50937	-0.0529289						1.50875	100.335					1.51	200.091					1.51103	299.962				1.51145	400.024				1.50792	0.0243187
1.51603	-0.0376701						1.51542	100.343					1.51667	200.132					1.5177	299.979				1.51812	400.019				1.51458	0.0185966
1.5227	-0.0309944						1.52208	100.338					1.52333	200.168					1.52437	300.03				1.52478	400.014				1.52125	0.0138283
1.52937	-0.0414848						1.52875	100.312					1.53	200.2					1.53103	300.072				1.53145	400				1.52792	-0.000476837
1.53603	-0.0681877						1.53542	100.295					1.53667	200.217					1.5377	300.093				1.53812	399.974				1.53458	-0.0257492
1.5427	-0.105381						1.54208	100.29					1.54333	200.212					1.54437	300.122				1.54478	399.953				1.54125	-0.04673
1.54937	-0.137329						1.54875	100.279					1.55	200.186					1.55103	300.17				1.55145	399.943				1.54792	-0.0567436
1.55603	-0.150204						1.55542	100.262					1.55667	200.168					1.5577	300.208				1.55812	399.952				1.55458	-0.0476837
1.5627	-0.160217						1.56208	100.247					1.56333	200.158					1.56437	300.214				1.56478	399.972				1.56125	-0.0281334
1.56937	-0.183105						1.56875	100.237					1.57	200.154					1.57103	300.206				1.57145	399.978				1.56792	-0.0219345
1.57603	-0.247955						1.57542	100.185					1.57667	200.153					1.5777	300.212				1.57812	399.911				1.57458	-0.0886917
1.5827	-0.383377						1.58208	100.072					1.58333	200.123					1.58437	300.217				1.58478	399.684				1.58125	-0.316143
1.58937	-0.617504						1.58875	99.8918					1.59	200.062					1.59103	300.215				1.59145	399.191				1.58792	-0.808716
1.59603	-0.925541						1.59542	99.6786					1.59667	199.996					1.5977	300.222				1.59812	398.346				1.59458	-1.65415
1.6027	-1.21927						1.60208	99.4969					1.60333	199.975					1.60437	300.291				1.60478	397.163				1.60125	-2.83718
1.60937	-1.39236						1.60875	99.4235					1.61	200.058					1.61103	300.468				1.61145	395.8				1.60792	-4.1995
1.61603	-1.36089						1.61542	99.5217					1.61667	200.293					1.6177	300.764				1.61812	394.541				1.61458	-5.45931
1.6227	-1.06478						1.62208	99.8159					1.62333	200.709					1.62437	301.155				1.62478	393.673				1.62125	-6.32668
1.62937	-0.53215						1.62875	100.3					1.63	201.228					1.63103	301.602				1.63145	393.412				1.62792	-6.58798
1.63603	0.134945						1.63542	100.899					1.63667	201.753					1.6377	302.036				1.63812	393.821				1.63458	-6.17886
1.6427	0.779152						1.64208	101.474					1.64333	202.2					1.64437	302.388				1.64478	394.795				1.64125	-5.20515
1.64937	1.26648						1.64875	101.885					1.65	202.495					1.65103	302.598				1.65145	396.083				1.64792	-3.91722
1.65603	1.52779						1.65542	102.092					1.65667	202.583					1.6577	302.642				1.65812	397.373				1.65458	-2.62737
1.6627	1.544						1.66208	102.101					1.66333	202.46					1.66437	302.527				1.66478	398.432				1.66125	-1.56784
1.66937	1.37901						1.66875	101.965					1.67	202.211					1.67103	302.295				1.67145	399.15				1.66792	-0.850201
1.67603	1.13153						1.67542	101.737					1.67667	201.933					1.6777	302.017				1.67812	399.548				1.67458	-0.452042
1.6827	0.881195						1.68208	101.487					1.68333	201.678					1.68437	301.746				1.68478	399.723				1.68125	-0.277042
1.68937	0.671387						1.68875	101.287					1.69	201.463					1.69103	301.505				1.69145	399.802				1.68792	-0.197887
1.69603	0.508785						1.69542	101.136					1.69667	201.293					1.6977	301.309				1.69812	399.869				1.69458	-0.130653
1.7027	0.411034						1.70208	101.047					1.70333	201.164					1.70437	301.181				1.70478	399.94				1.70125	-0.0596046
1.70937	0.393867						1.70875	101.016					1.71	201.087					1.71103	301.135				1.71145	400.024				1.70792	0.0238419
1.71603	0.462532						1.71542	101.084					1.71667	201.095					1.7177	301.197				1.71812	400.148				1.71458	0.14782
1.7227	0.667572						1.72208	101.301					1.72333	201.263					1.72437	301.406				1.72478	400.355				1.72125	0.354767
1.72937	1.04809						1.72875	101.693					1.73	201.619					1.73103	301.791				1.73145	400.652				1.72792	0.652313
1.73603	1.61123						1.73542	102.253					1.73667	202.13					1.7377	302.324				1.73812	401.03				1.73458	1.02997
1.7427	2.25735						1.74208	102.889					1.74333	202.712					1.74437	302.914				1.74478	401.462				1.74125	1.46246
1.74937	2.841						1.74875	103.485					1.75	203.259					1.75103	303.462				1.75145	401.896				1.74792	1.8959
1.75603	3.25203						1.75542	103.931					1.75667	203.666					1.7577	303.857				1.75812	402.264				1.75458	2.26402
1.7627	3.42369						1.76208	104.155					1.76333	203.836					1.76437	304.016				1.76478	402.502				1.76125	2.50244
1.76937	3.33977						1.76875	104.127					1.77	203.745					1.77103	303.918				1.77145	402.578				1.76792	2.57826
1.77603	3.03221						1.77542	103.86					1.77667	203.457					1.7777	303.623				1.77812	402.493				1.77458	2.49338
1.7827	2.62833						1.78208	103.464					1.78333	203.098					1.78437	303.235				1.78478	402.294				1.78125	2.29359
1.78937	2.2707						1.78875	103.073					1.79	202.775					1.79103	302.856				1.79145	402.053				1.78792	2.05278
1.79603	2.04706						1.79542	102.799					1.79667	202.55					1.7977	302.562				1.79812	401.83				1.79458	1.82962
1.8027	1.97649						1.80208	102.676					1.80333	202.437					1.80437	302.392				1.80478	401.654				1.80125	1.65367
1.80937	2.02036						1.80875	102.684					1.81	202.43					1.81103	302.345				1.81145	401.539				1.80792	1.53923
1.81603	2.14005						1.81542	102.789					1.81667	202.486					1.8177	302.37				1.81812	401.481				1.81458	1.48106
1.8227	2.2378						1.82208	102.914					1.82333	202.553					1.82437	302.4				1.82478	401.456				1.82125	1.45626
1.82937	2.24161						1.82875	102.975					1.83	202.541					1.83103	302.336				1.83145	401.41				1.82792	1.41048
1.83603	2.00176						1.83542	102.802					1.83667	202.273					1.8377	301.936				1.83812	401.27				1.83458	1.27029
1.8427	1.09959						1.84208	101.947					1.84333	201.217					1.84437	300.581				1.84478	400.871				1.84125	0.870705
1.84937	-1.26648						1.84875	99.5723					1.85	198.445					1.85103	297.266				1.85145	399.753				1.84792	-0.247002
1.85603	-5.98764						1.85542	94.7519					1.85667	193.058					1.8577	291.18				1.85812	397.183				1.85458	-2.81668
1.8627	-13.35						1.86208	87.1807					1.86333	184.877					1.86437	282.354				1.86478	392.505				1.86125	-7.4954
1.86937	-22.7299						1.86875	77.4961					1.87	174.718					1.87103	271.79				1.87145	385.688				1.86792	-14.3123
1.87603	-32.835						1.87542	67.0243					1.87667	164.009					1.8777	261.026				1.87812	377.491				1.87458	-22.5086
1.8827	-42.1243						1.88208	57.3569					1.88333	154.41					1.88437	251.751				1.88478	369.178				1.88125	-30.8223
1.88937	-49.0303						1.88875	50.1104					1.89	147.571					1.89103	245.619				1.89145	362.152				1.88792	-37.8485
1.89603	-52.2814						1.89542	46.6224					1.89667	144.734					1.8977	243.705				1.89812	357.68				1.89458	-42.3203
1.9027	-51.4712						1.90208	47.3124					1.90333	146.164					1.90437	246.002				1.90478	356.571				1.90125	-43.4289
1.90937	-47.308						1.90875	51.4933					1.91	150.975					1.91103	251.437				1.91145	358.797				1.90792	-41.2025
1.91603	-41.1611						1.91542	57.767					1.91667	157.685					1.9177	258.491				1.91812	363.47				1.91458	-36.5295
1.9227	-34.3652						1.92208	64.7489					1.92333	164.928					1.92437	265.879				1.92478	369.289				1.92125	-30.7107
1.92937	-27.8416						1.92875	71.4684					1.93	171.793					1.93103	272.736				1.93145	375.129				1.92792	-24.8709
1.93603	-22.0885						1.93542	77.3865					1.93667	177.815					1.9377	278.645				1.93812	380.329				1.93458	-19.6714
1.9427	-17.2725						1.94208	82.3418					1.94333	182.83					1.94437	283.518				1.94478	384.644				1.94125	-15.3561
1.94937	-13.3224						1.94875	86.3787					1.95	186.894					1.95103	287.458				1.95145	388.102				1.94792	-11.898
1.95603	-10.0694						1.95542	89.6569					1.95667	190.207					1.9577	290.67				1.95812	390.851				1.95458	-9.14907
1.9627	-7.32231						1.96208	92.3744					1.96333	192.977					1.96437	293.351				1.96478	393.088				1.96125	-6.91175
1.96937	-4.93431						1.96875	94.7262					1.97	195.365					1.97103	295.669				1.97145	394.998				1.96792	-5.00154
1.97603	-2.80666						1.97542	96.8433					1.97667	197.475					1.9777	297.74				1.97812	396.722				1.97458	-3.27778
1.9827	-0.894547						1.98208	98.7674					1.98333	199.366					1.98437	299.613				1.98478	398.336				1.98125	-1.66368
1.98937	0.781059						1.98875	100.493					1.99	201.049					1.99103	301.277				1.99145	399.841				1.98792	-0.158787
1.99603	2.15578						1.99542	101.957					1.99667	202.439					1.9977	302.624				1.99812	401.188				1.99458	1.18828
2.0027	3.13187						2.00208	103.06					2.00333	203.443					2.00437	303.531				2.00478	402.268				2.00125	2.26831
2.00937	3.66306						2.00875	103.711					2.01	203.999					2.01103	303.97				2.01145	402.968				2.00792	2.96783
2.01603	3.77655						2.01542	103.939					2.01667	204.125					2.0177	304.002				2.01812	403.236				2.01458	3.23629
2.0227	3.55577						2.02208	103.822					2.02333	203.901					2.02437	303.72				2.02478	403.123				2.02125	3.12281
2.02937	3.11422						2.02875	103.469					2.03	203.429					2.03103	303.219				2.03145	402.729				2.02792	2.72942
2.03603	2.58207						2.03542	102.997					2.03667	202.84					2.0377	302.637				2.03812	402.184				2.03458	2.18391
2.0427	2.09713						2.04208	102.532					2.04333	202.278					2.04437	302.13				2.04478	401.637				2.04125	1.63698
2.04937	1.74522						2.04875	102.196					2.05	201.877					2.05103	301.8				2.05145	401.223				2.04792	1.22261
2.05603	1.53875						2.05542	102.023					2.05667	201.692					2.0577	301.647				2.05812	400.997				2.05458	0.99659
2.0627	1.47247						2.06208	102.007					2.06333	201.704					2.06437	301.629				2.06478	400.933				2.06125	0.932693
2.06937	1.53017						2.06875	102.136					2.07	201.872					2.07103	301.725				2.07145	400.986				2.06792	0.985622
2.07603	1.71137						2.07542	102.379					2.07667	202.175					2.0777	301.929				2.07812	401.11				2.07458	1.1096
2.0827	1.98317						2.08208	102.714					2.08333	202.57					2.08437	302.216				2.08478	401.269				2.08125	1.26886
2.08937	2.29645						2.08875	103.091					2.09	202.985					2.09103	302.511				2.09145	401.43				2.08792	1.42956
2.09603	2.58827						2.09542	103.46					2.09667	203.351					2.0977	302.772				2.09812	401.564				2.09458	1.56403
2.1027	2.81477						2.10208	103.777					2.10333	203.626					2.10437	302.981				2.10478	401.647				2.10125	1.647
2.10937	2.95258						2.10875	103.969					2.11	203.783					2.11103	303.109				2.11145	401.658				2.10792	1.65796
2.11603	2.97976						2.11542	104.015					2.11667	203.8					2.1177	303.14				2.11812	401.61				2.11458	1.61028
2.1227	2.90489						2.12208	103.931					2.12333	203.693					2.12437	303.071				2.12478	401.525				2.12125	1.52493
2.12937	2.76613						2.12875	103.748					2.13	203.496					2.13103	302.916				2.13145	401.423				2.12792	1.42288
2.13603	2.59638						2.13542	103.489					2.13667	203.232					2.1377	302.692				2.13812	401.334				2.13458	1.33419
2.1427	2.40326						2.14208	103.175					2.14333	202.932					2.14437	302.437				2.14478	401.299				2.14125	1.2989
2.14937	2.21395						2.14875	102.863					2.15	202.654					2.15103	302.224				2.15145	401.352				2.14792	1.35183
2.15603	2.06947						2.15542	102.639					2.15667	202.482					2.1577	302.121				2.15812	401.497				2.15458	1.49679
2.1627	2.02894						2.16208	102.565					2.16333	202.483					2.16437	302.186				2.16478	401.74				2.16125	1.73998
2.16937	2.14815						2.16875	102.694					2.17	202.7					2.17103	302.471				2.17145	402.084				2.16792	2.08426
2.17603	2.50196						2.17542	103.041					2.17667	203.148					2.1777	303.002				2.17812	402.508				2.17458	2.50769
2.1827	3.09181						2.18208	103.608					2.18333	203.821					2.18437	303.735				2.18478	402.964				2.18125	2.96354
2.18937	3.85284						2.18875	104.359					2.19	204.661					2.19103	304.576				2.19145	403.393				2.18792	3.39317
2.19603	4.67205						2.19542	105.195					2.19667	205.539					2.1977	305.406				2.19812	403.731				2.19458	3.73125
2.2027	5.4307						2.20208	105.973					2.20333	206.296					2.20437	306.09				2.20478	403.907				2.20125	3.9072
2.20937	5.99098						2.20875	106.544					2.21	206.803					2.21103	306.52				2.21145	403.878				2.20792	3.87812
2.21603	6.22559						2.21542	106.82					2.21667	206.992					2.2177	306.64				2.21812	403.653				2.21458	3.65257
2.2227	6.12259						2.22208	106.773					2.22333	206.86					2.22437	306.465				2.22478	403.283				2.22125	3.28302
2.22937	5.73683						2.22875	106.423					2.23	206.436					2.23103	306.04				2.23145	402.842				2.22792	2.84243
2.23603	5.16748						2.23542	105.832					2.23667	205.797					2.2377	305.429				2.23812	402.4				2.23458	2.39992
2.2427	4.4899						2.24208	105.113					2.24333	205.061					2.24437	304.727				2.24478	402.014				2.24125	2.01368
2.24937	3.79944						2.24875	104.369					2.25	204.335					2.25103	304.04				2.25145	401.703				2.24792	1.70279
2.25603	3.1724						2.25542	103.69					2.25667	203.677					2.2577	303.428				2.25812	401.461				2.25458	1.46055
2.2627	2.62833						2.26208	103.117					2.26333	203.095					2.26437	302.898				2.26478	401.278				2.26125	1.27792
2.26937	2.16436						2.26875	102.653					2.27	202.593					2.27103	302.446				2.27145	401.137				2.26792	1.13726
2.27603	1.76668						2.27542	102.296					2.27667	202.177					2.2777	302.083				2.27812	401.023				2.27458	1.02282
2.2827	1.45197						2.28208	102.011					2.28333	201.822					2.28437	301.811				2.28478	400.92				2.28125	0.920296
2.28937	1.21164						2.28875	101.778					2.29	201.506					2.29103	301.596				2.29145	400.828				2.28792	0.828266
2.29603	1.03474						2.29542	101.575					2.29667	201.235					2.2977	301.427				2.29812	400.76				2.29458	0.760078
2.3027	0.892639						2.30208	101.391					2.30333	201.022					2.30437	301.293				2.30478	400.698				2.30125	0.697613
2.30937	0.775337						2.30875	101.229					2.31	200.869					2.31103	301.198				2.31145	400.627				2.30792	0.626564
2.31603	0.687122						2.31542	101.072					2.31667	200.751					2.3177	301.116				2.31812	400.546				2.31458	0.545979
2.3227	0.60606						2.32208	100.923					2.32333	200.655					2.32437	301.033				2.32478	400.468				2.32125	0.467777
2.32937	0.507355						2.32875	100.793					2.33	200.577					2.33103	300.956				2.33145	400.405				2.32792	0.405312
2.33603	0.383377						2.33542	100.691					2.33667	200.521					2.3377	300.884				2.33812	400.361				2.33458	0.360966
2.3427	0.276566						2.34208	100.61					2.34333	200.48					2.34437	300.832				2.34478	400.338				2.34125	0.338078
2.34937	0.203133						2.34875	100.54					2.35	200.441					2.35103	300.779				2.35145	400.337				2.34792	0.337124
2.35603	0.153065						2.35542	100.479					2.35667	200.419					2.3577	300.731				2.35812	400.357				2.35458	0.357151
2.3627	0.117779						2.36208	100.436					2.36333	200.427					2.36437	300.692				2.36478	400.39				2.36125	0.390053
2.36937	0.117302						2.36875	100.43					2.37	200.475					2.37103	300.679				2.37145	400.427				2.36792	0.426769
2.37603	0.162601						2.37542	100.467					2.37667	200.547					2.3777	300.691				2.37812	400.447				2.37458	0.447273
2.3827	0.230789						2.38208	100.543					2.38333	200.623					2.38437	300.721				2.38478	400.453				2.38125	0.453472
2.38937	0.2985						2.38875	100.648					2.39	200.714					2.39103	300.776				2.39145	400.46				2.38792	0.460148
2.39603	0.359535						2.39542	100.782					2.39667	200.819					2.3977	300.862				2.39812	400.466				2.39458	0.466347
2.4027	0.431061						2.40208	100.941					2.40333	200.931					2.40437	300.957				2.40478	400.475				2.40125	0.47493
2.40937	0.51403						2.40875	101.087					2.41	201.021					2.41103	301.023				2.41145	400.479				2.40792	0.479221
2.41603	0.605583						2.41542	101.183					2.41667	201.078					2.4177	301.045				2.41812	400.482				2.41458	0.482082
2.4227	0.686169						2.42208	101.227					2.42333	201.11					2.42437	301.016				2.42478	400.471				2.42125	0.471115
2.42937	0.741959						2.42875	101.232					2.43	201.105					2.43103	300.947				2.43145	400.432				2.42792	0.432491
2.43603	0.759125						2.43542	101.206					2.43667	201.055					2.4377	300.841				2.43812	400.371				2.43458	0.371456
2.4427	0.732422						2.44208	101.139					2.44333	200.963					2.44437	300.734				2.44478	400.304				2.44125	0.303745
2.44937	0.641346						2.44875	101.049					2.45	200.845					2.45103	300.66				2.45145	400.242				2.44792	0.241756
2.45603	0.500679						2.45542	100.958					2.45667	200.729					2.4577	300.62				2.45812	400.187				2.45458	0.187397
2.4627	0.337124						2.46208	100.877					2.46333	200.615					2.46437	300.593				2.46478	400.145				2.46125	0.145435
2.46937	0.18549						2.46875	100.798					2.47	200.52					2.47103	300.55				2.47145	400.124				2.46792	0.123978
2.47603	0.0753403						2.47542	100.724					2.47667	200.444					2.4777	300.498				2.47812	400.124				2.47458	0.123501
2.4827	0.00715256						2.48208	100.672					2.48333	200.413					2.48437	300.431				2.48478	400.133				2.48125	0.133038
2.48937	0						2.48875	100.645					2.49	200.428					2.49103	300.345				2.49145	400.14				2.48792	0.14019
2.49603	0.0314713						2.49542	100.628					2.49667	200.461					2.4977	300.245				2.49812	400.154				2.49458	0.153542
2.5027	0.0724792						2.50208	100.607					2.50333	200.48					2.50437	300.155				2.50478	400.174				2.50125	0.173569
2.50937	0.111103						2.50875	100.597					2.51	200.472					2.51103	300.122				2.51145	400.194				2.50792	0.193596
2.51603	0.136852						2.51542	100.599					2.51667	200.459					2.5177	300.139				2.51812	400.202				2.51458	0.202179
2.5227	0.147343						2.52208	100.607					2.52333	200.438					2.52437	300.18				2.52478	400.198				2.52125	0.198364
2.52937	0.12207						2.52875	100.607					2.53	200.401					2.53103	300.223				2.53145	400.187				2.52792	0.187397
2.53603	0.0653267						2.53542	100.607					2.53667	200.354					2.5377	300.278				2.53812	400.166				2.53458	0.166416
2.5427	0.0104904						2.54208	100.623					2.54333	200.318					2.54437	300.349				2.54478	400.147				2.54125	0.146866
2.54937	-0.0305176						2.54875	100.642					2.55	200.299					2.55103	300.408				2.55145	400.144				2.54792	0.143528
2.55603	-0.0567436						2.55542	100.678					2.55667	200.282					2.5577	300.425				2.55812	400.156				2.55458	0.155926
2.5627	-0.0724792						2.56208	100.715					2.56333	200.252					2.56437	300.421				2.56478	400.167				2.56125	0.16737
2.56937	-0.0619888						2.56875	100.738					2.57	200.216					2.57103	300.411				2.57145	400.178				2.56792	0.178337
2.57603	-0.0143051						2.57542	100.74					2.57667	200.173					2.5777	300.392				2.57812	400.198				2.57458	0.198364
2.5827	0.0557899						2.58208	100.729					2.58333	200.132					2.58437	300.35				2.58478	400.231				2.58125	0.231266
2.58937	0.116825						2.58875	100.713					2.59	200.096					2.59103	300.3				2.59145	400.252				2.58792	0.25177
2.59603	0.143051						2.59542	100.668					2.59667	200.079					2.5977	300.279				2.59812	400.259				2.59458	0.259399
2.6027	0.139713						2.60208	100.608					2.60333	200.088					2.60437	300.276				2.60478	400.263				2.60125	0.263214
2.60937	0.128269						2.60875	100.559					2.61	200.114					2.61103	300.28				2.61145	400.27				2.60792	0.270367
2.61603	0.118256						2.61542	100.537					2.61667	200.149					2.6177	300.277				2.61812	400.272				2.61458	0.271797
2.6227	0.105858						2.62208	100.524					2.62333	200.172					2.62437	300.271				2.62478	400.259				2.62125	0.259399
2.62937	0.0982285						2.62875	100.513					2.63	200.178					2.63103	300.253				2.63145	400.247				2.62792	0.246525
2.63603	0.100136						2.63542	100.523					2.63667	200.171					2.6377	300.223				2.63812	400.238				2.63458	0.238419
2.6427	0.102043						2.64208	100.553					2.64333	200.154					2.64437	300.203				2.64478	400.237				2.64125	0.237465
2.64937	0.0844002						2.64875	100.598					2.65	200.12					2.65103	300.196				2.65145	400.235				2.64792	0.234604
2.65603	0.0581741						2.65542	100.633					2.65667	200.081					2.6577	300.197				2.65812	400.229				2.65458	0.228882
2.6627	0.0395775						2.66208	100.639					2.66333	200.058					2.66437	300.194				2.66478	400.225				2.66125	0.225067
2.66937	0.0400543						2.66875	100.619					2.67	200.061					2.67103	300.186				2.67145	400.217				2.66792	0.217438
2.67603	0.0567436						2.67542	100.585					2.67667	200.07					2.6777	300.188				2.67812	400.212				2.67458	0.211716
2.6827	0.0934601						2.68208	100.546					2.68333	200.065					2.68437	300.197				2.68478	400.214				2.68125	0.213623
2.68937	0.141144						2.68875	100.502					2.69	200.064					2.69103	300.19				2.69145	400.232				2.68792	0.23222
2.69603	0.175953						2.69542	100.458					2.69667	200.087					2.6977	300.16				2.69812	400.257				2.69458	0.257015
2.7027	0.195503						2.70208	100.443					2.70333	200.128					2.70437	300.134				2.70478	400.277				2.70125	0.276566
2.70937	0.198841						2.70875	100.453					2.71	200.167					2.71103	300.144				2.71145	400.298				2.70792	0.297546
2.71603	0.20504						2.71542	100.458					2.71667	200.195					2.7177	300.171				2.71812	400.322				2.71458	0.321865
2.7227	0.20504						2.72208	100.451					2.72333	200.223					2.72437	300.196				2.72478	400.35				2.72125	0.349522
2.72937	0.201225						2.72875	100.441					2.73	200.258					2.73103	300.226				2.73145	400.354				2.72792	0.353813
2.73603	0.203609						2.73542	100.456					2.73667	200.294					2.7377	300.283				2.73812	400.347				2.73458	0.347137
2.7427	0.196934						2.74208	100.476					2.74333	200.32					2.74437	300.351				2.74478	400.356				2.74125	0.355721
2.74937	0.169754						2.74875	100.497					2.75	200.34					2.75103	300.398				2.75145	400.379				2.74792	0.379086
2.75603	0.132561						2.75542	100.524					2.75667	200.362					2.7577	300.416				2.75812	400.401				2.75458	0.401497
2.7627	0.101566						2.76208	100.559					2.76333	200.402					2.76437	300.405				2.76478	400.401				2.76125	0.401497
2.76937	0.082016						2.76875	100.589					2.77	200.444					2.77103	300.389				2.77145	400.408				2.76792	0.408173
2.77603	0.0720024						2.77542	100.598					2.77667	200.478					2.7777	300.378				2.77812	400.422				2.77458	0.422478
2.7827	0.0896454						2.78208	100.605					2.78333	200.504					2.78437	300.386				2.78478	400.426				2.78125	0.426292
2.78937	0.153065						2.78875	100.624					2.79	200.528					2.79103	300.409				2.79145	400.42				2.78792	0.419617
2.79603	0.230789						2.79542	100.643					2.79667	200.545					2.7977	300.441				2.79812	400.416				2.79458	0.416279
2.8027	0.305653						2.80208	100.658					2.80333	200.544					2.80437	300.483				2.80478	400.433				2.80125	0.433445
2.80937	0.365257						2.80875	100.668					2.81	200.536					2.81103	300.526				2.81145	400.463				2.80792	0.463486
2.81603	0.417709						2.81542	100.669					2.81667	200.543					2.8177	300.566				2.81812	400.502				2.81458	0.501633
2.8227	0.450611						2.82208	100.659					2.82333	200.57					2.82437	300.596				2.82478	400.556				2.82125	0.555515
2.82937	0.445843						2.82875	100.648					2.83	200.601					2.83103	300.632				2.83145	400.617				2.82792	0.61655
2.83603	0.413895						2.83542	100.672					2.83667	200.641					2.8377	300.678				2.83812	400.673				2.83458	0.673294
2.8427	0.376701						2.84208	100.727					2.84333	200.697					2.84437	300.741				2.84478	400.721				2.84125	0.721455
2.84937	0.362396						2.84875	100.809					2.85	200.779					2.85103	300.827				2.85145	400.762				2.84792	0.761986
2.85603	0.360489						2.85542	100.903					2.85667	200.864					2.8577	300.947				2.85812	400.803				2.85458	0.803471
2.8627	0.369072						2.86208	100.993					2.86333	200.937					2.86437	301.093				2.86478	400.826				2.86125	0.825882
2.86937	0.40102						2.86875	101.059					2.87	201.014					2.87103	301.239				2.87145	400.833				2.86792	0.833035
2.87603	0.457287						2.87542	101.085					2.87667	201.101					2.8777	301.349				2.87812	400.838				2.87458	0.837803
2.8827	0.540257						2.88208	101.095					2.88333	201.178					2.88437	301.42				2.88478	400.841				2.88125	0.840664
2.88937	0.623703						2.88875	101.095					2.89	201.213					2.89103	301.456				2.89145	400.837				2.88792	0.836849
2.89603	0.713348						2.89542	101.102					2.89667	201.226					2.8977	301.462				2.89812	400.824				2.89458	0.824451
2.9027	0.791073						2.90208	101.129					2.90333	201.258					2.90437	301.445				2.90478	400.832				2.90125	0.832081
2.90937	0.858784						2.90875	101.18					2.91	201.296					2.91103	301.417				2.91145	400.863				2.90792	0.862598
2.91603	0.926018						2.91542	101.254					2.91667	201.304					2.9177	301.407				2.91812	400.913				2.91458	0.912666
2.9227	0.982761						2.92208	101.342					2.92333	201.295					2.92437	301.427				2.92478	400.976				2.92125	0.975609
2.92937	1.03474						2.92875	101.446					2.93	201.306					2.93103	301.473				2.93145	401.047				2.92792	1.04713
2.93603	1.0643						2.93542	101.554					2.93667	201.344					2.9377	301.532				2.93812	401.123				2.93458	1.12295
2.9427	1.08719						2.94208	101.646					2.94333	201.37					2.94437	301.589				2.94478	401.188				2.94125	1.1878
2.94937	1.09673						2.94875	101.734					2.95	201.395					2.95103	301.636				2.95145	401.235				2.94792	1.23549
2.95603	1.09529						2.95542	101.821					2.95667	201.448					2.9577	301.682				2.95812	401.247				2.95458	1.24693
2.9627	1.09959						2.96208	101.907					2.96333	201.525					2.96437	301.72				2.96478	401.247				2.96125	1.24741
2.96937	1.1034						2.96875	101.983					2.97	201.582					2.97103	301.749				2.97145	401.26				2.96792	1.26028
2.97603	1.10579						2.97542	102.049					2.97667	201.587					2.9777	301.753				2.97812	401.295				2.97458	1.29461
2.9827	1.10817						2.98208	102.12					2.98333	201.579					2.98437	301.746				2.98478	401.337				2.98125	1.33705
2.98937	1.13726						2.98875	102.177					2.99	201.577					2.99103	301.761				2.99145	401.377				2.98792	1.37663
2.99603	1.21021						2.99542	102.209					2.99667	201.591					2.9977	301.791				2.99812	401.436				2.99458	1.43576
3.0027	1.29223						3.00208	102.216					3.00333	201.607					3.00437	301.835				3.00478	401.516				3.00125	1.51587
3.00937	1.35946						3.00875	102.228					3.01	201.646					3.01103	301.88				3.01145	401.613				3.00792	1.61266
3.01603	1.41239						3.01542	102.253					3.01667	201.724					3.0177	301.925				3.01812	401.704				3.01458	1.70422
3.0227	1.46008						3.02208	102.274					3.02333	201.816					3.02437	301.956				3.02478	401.779				3.02125	1.7786
3.02937	1.50347						3.02875	102.295					3.03	201.898					3.03103	301.956				3.03145	401.84				3.02792	1.83964
3.03603	1.51682						3.03542	102.328					3.03667	201.964					3.0377	301.947				3.03812	401.894				3.03458	1.894
3.0427	1.50919						3.04208	102.36					3.04333	202.025					3.04437	301.946				3.04478	401.936				3.04125	1.93644
3.04937	1.50537						3.04875	102.359					3.05	202.069					3.05103	301.961				3.05145	401.953				3.04792	1.95312
3.05603	1.53351						3.05542	102.319					3.05667	202.088					3.0577	301.993				3.05812	401.956				3.05458	1.95551
3.0627	1.59597						3.06208	102.284					3.06333	202.099					3.06437	302.043				3.06478	401.965				3.06125	1.96457
3.06937	1.65653						3.06875	102.263					3.07	202.119					3.07103	302.109				3.07145	401.986				3.06792	1.98555
3.07603	1.71041						3.07542	102.258					3.07667	202.149					3.0777	302.178				3.07812	402.013				3.07458	2.01273
3.0827	1.76096						3.08208	102.265					3.08333	202.184					3.08437	302.22				3.08478	402.04				3.08125	2.03991
3.08937	1.80817						3.08875	102.306					3.09	202.226					3.09103	302.229				3.09145	402.077				3.08792	2.0771
3.09603	1.85347						3.09542	102.374					3.09667	202.284					3.0977	302.219				3.09812	402.119				3.09458	2.11859
3.1027	1.90306						3.10208	102.424					3.10333	202.33					3.10437	302.227				3.10478	402.163				3.10125	2.16341
3.10937	1.97697						3.10875	102.439					3.11	202.352					3.11103	302.251				3.11145	402.217				3.10792	2.21682
3.11603	2.06423						3.11542	102.444					3.11667	202.347					3.1177	302.279				3.11812	402.266				3.11458	2.26593
3.1227	2.14434						3.12208	102.47					3.12333	202.332					3.12437	302.308				3.12478	402.31				3.12125	2.3098
3.12937	2.21586						3.12875	102.505					3.13	202.353					3.13103	302.348				3.13145	402.342				3.12792	2.34222
3.13603	2.25639						3.13542	102.542					3.13667	202.391					3.1377	302.414				3.13812	402.37				3.13458	2.36988
3.1427	2.26831						3.14208	102.594					3.14333	202.444					3.14437	302.491				3.14478	402.396				3.14125	2.39611
3.14937	2.25401						3.14875	102.678					3.15	202.486					3.15103	302.573				3.15145	402.423				3.14792	2.42329
3.15603	2.23207						3.15542	102.77					3.15667	202.531					3.1577	302.655				3.15812	402.462				3.15458	2.46191
3.1627	2.21395						3.16208	102.834					3.16333	202.588					3.16437	302.726				3.16478	402.51				3.16125	2.50959
3.16937	2.21539						3.16875	102.877					3.17	202.636					3.17103	302.784				3.17145	402.562				3.16792	2.56205
3.17603	2.26259						3.17542	102.913					3.17667	202.689					3.1777	302.831				3.17812	402.617				3.17458	2.61736
3.1827	2.34652						3.18208	102.956					3.18333	202.753					3.18437	302.872				3.18478	402.673				3.18125	2.67315
3.18937	2.42996						3.18875	103.001					3.19	202.839					3.19103	302.911				3.19145	402.74				3.18792	2.74038
3.19603	2.50292						3.19542	103.038					3.19667	202.921					3.1977	302.954				3.19812	402.834				3.19458	2.83384
3.2027	2.56252						3.20208	103.086					3.20333	202.981					3.20437	303.026				3.20478	402.949				3.20125	2.94924
3.20937	2.61259						3.20875	103.136					3.21	203.017					3.21103	303.115				3.21145	403.08				3.20792	3.08037
3.21603	2.63882						3.21542	103.198					3.21667	203.043					3.2177	303.198				3.21812	403.228				3.21458	3.22819
3.2227	2.66743						3.22208	103.27					3.22333	203.083					3.22437	303.267				3.22478	403.398				3.22125	3.39842
3.22937	2.74277						3.22875	103.356					3.23	203.148					3.23103	303.347				3.23145	403.567				3.22792	3.56674
3.23603	2.85959						3.23542	103.465					3.23667	203.257					3.2377	303.448				3.23812	403.709				3.23458	3.70884
3.2427	3.00455						3.24208	103.585					3.24333	203.403					3.24437	303.567				3.24478	403.817				3.24125	3.81708
3.24937	3.17001						3.24875	103.717					3.25	203.578					3.25103	303.702				3.25145	403.896				3.24792	3.89576
3.25603	3.35598						3.25542	103.87					3.25667	203.767					3.2577	303.844				3.25812	403.939				3.25458	3.93915
3.2627	3.54147						3.26208	104.039					3.26333	203.932					3.26437	303.981				3.26478	403.935				3.26125	3.93486
3.26937	3.70407						3.26875	104.221					3.27	204.067					3.27103	304.094				3.27145	403.899				3.26792	3.89862
3.27603	3.84474						3.27542	104.394					3.27667	204.183					3.2777	304.175				3.27812	403.844				3.27458	3.84426
3.2827	3.96776						3.28208	104.544					3.28333	204.283					3.28437	304.22				3.28478	403.782				3.28125	3.78227
3.28937	4.04644						3.28875	104.659					3.29	204.349					3.29103	304.236				3.29145	403.717				3.28792	3.71695
3.29603	4.06647						3.29542	104.728					3.29667	204.363					3.2977	304.246				3.29812	403.651				3.29458	3.65067
3.3027	4.02641						3.30208	104.74					3.30333	204.359					3.30437	304.259				3.30478	403.602				3.30125	3.60155
3.30937	3.96299						3.30875	104.692					3.31	204.354					3.31103	304.269				3.31145	403.563				3.30792	3.5634
3.31603	3.90768						3.31542	104.607					3.31667	204.341					3.3177	304.28				3.31812	403.536				3.31458	3.53622
3.3227	3.87096						3.32208	104.513					3.32333	204.319					3.32437	304.3				3.32478	403.518				3.32125	3.5181
3.32937	3.8414						3.32875	104.428					3.33	204.302					3.33103	304.326				3.33145	403.504				3.32792	3.5038
3.33603	3.81899						3.33542	104.358					3.33667	204.294					3.3377	304.347				3.33812	403.503				3.33458	3.50332
3.3427	3.8166						3.34208	104.313					3.34333	204.283					3.34437	304.357				3.34478	403.51				3.34125	3.50952
3.34937	3.82137						3.34875	104.291					3.35	204.274					3.35103	304.347				3.35145	403.515				3.34792	3.51477
3.35603	3.79896						3.35542	104.284					3.35667	204.259					3.3577	304.303				3.35812	403.496				3.35458	3.49617
3.3627	3.74889						3.36208	104.267					3.36333	204.222					3.36437	304.23				3.36478	403.46				3.36125	3.46041
3.36937	3.70312						3.36875	104.246					3.37	204.17					3.37103	304.144				3.37145	403.438				3.36792	3.43752
3.37603	3.67355						3.37542	104.221					3.37667	204.128					3.3777	304.052				3.37812	403.433				3.37458	3.43323
3.3827	3.64065						3.38208	104.196					3.38333	204.105					3.38437	303.961				3.38478	403.439				3.38125	3.43943
3.38937	3.58295						3.38875	104.158					3.39	204.068					3.39103	303.886				3.39145	403.451				3.38792	3.45135
3.39603	3.52383						3.39542	104.096					3.39667	204.024					3.3977	303.837				3.39812	403.481				3.39458	3.48139
3.4027	3.48425						3.40208	104.041					3.40333	203.987					3.40437	303.819				3.40478	403.525				3.40125	3.52526
3.40937	3.4647						3.40875	104.013					3.41	203.962					3.41103	303.822				3.41145	403.562				3.40792	3.56197
3.41603	3.46375						3.41542	104.012					3.41667	203.925					3.4177	303.84				3.41812	403.575				3.41458	3.57533
3.4227	3.47042						3.42208	104.025					3.42333	203.885					3.42437	303.87				3.42478	403.572				3.42125	3.57199
3.42937	3.49522						3.42875	104.062					3.43	203.877					3.43103	303.898				3.43145	403.566				3.42792	3.56627
3.43603	3.52526						3.43542	104.132					3.43667	203.9					3.4377	303.927				3.43812	403.58				3.43458	3.58009
3.4427	3.55101						3.44208	104.223					3.44333	203.931					3.44437	303.942				3.44478	403.614				3.44125	3.61395
3.44937	3.57771						3.44875	104.289					3.45	203.958					3.45103	303.948				3.45145	403.659				3.44792	3.65925
3.45603	3.6068						3.45542	104.32					3.45667	204.007					3.4577	303.949				3.45812	403.721				3.45458	3.72076
3.4627	3.64447						3.46208	104.326					3.46333	204.064					3.46437	303.973				3.46478	403.787				3.46125	3.78704
3.46937	3.67975						3.46875	104.337					3.47	204.098					3.47103	304.019				3.47145	403.856				3.46792	3.85571
3.47603	3.72124						3.47542	104.368					3.47667	204.114					3.4777	304.073				3.47812	403.915				3.47458	3.91531
3.4827	3.77131						3.48208	104.397					3.48333	204.146					3.48437	304.134				3.48478	403.961				3.48125	3.96109
3.48937	3.82376						3.48875	104.423					3.49	204.207					3.49103	304.2				3.49145	404.003				3.48792	4.00305
3.49603	3.87621						3.49542	104.456					3.49667	204.259					3.4977	304.263				3.49812	404.033				3.49458	4.03261
3.5027	3.93438						3.50208	104.521					3.50333	204.305					3.50437	304.296				3.50478	404.065				3.50125	4.06504
3.50937	3.99351						3.50875	104.611					3.51	204.372					3.51103	304.314				3.51145	404.091				3.50792	4.09079
3.51603	4.03786						3.51542	104.692					3.51667	204.46					3.5177	304.355				3.51812	404.107				3.51458	4.107
3.5227	4.0741						3.52208	104.766					3.52333	204.558					3.52437	304.432				3.52478	404.129				3.52125	4.12893
3.52937	4.11415						3.52875	104.863					3.53	204.65					3.53103	304.517				3.53145	404.166				3.52792	4.16613
3.53603	4.17233						3.53542	104.986					3.53667	204.747					3.5377	304.599				3.53812	404.226				3.53458	4.22573
3.5427	4.23241						3.54208	105.079					3.54333	204.845					3.54437	304.683				3.54478	404.285				3.54125	4.28534
3.54937	4.29153						3.54875	105.106					3.55	204.932					3.55103	304.758				3.55145	404.334				3.54792	4.33445
3.55603	4.35066						3.55542	105.095					3.55667	205.004					3.5577	304.794				3.55812	404.368				3.55458	4.36783
3.5627	4.38643						3.56208	105.085					3.56333	205.04					3.56437	304.792				3.56478	404.381				3.56125	4.38118
3.56937	4.39119						3.56875	105.076					3.57	205.021					3.57103	304.765				3.57145	404.363				3.56792	4.36258
3.57603	4.34875						3.57542	105.04					3.57667	204.969					3.5777	304.734				3.57812	404.321				3.57458	4.3211
3.5827	4.28629						3.58208	104.988					3.58333	204.903					3.58437	304.698				3.58478	404.285				3.58125	4.28534
3.58937	4.20856						3.58875	104.95					3.59	204.826					3.59103	304.675				3.59145	404.282				3.58792	4.28152
3.59603	4.13227						3.59542	104.931					3.59667	204.731					3.5977	304.671				3.59812	404.315				3.59458	4.31538
3.6027	4.08697						3.60208	104.911					3.60333	204.636					3.60437	304.681				3.60478	404.375				3.60125	4.37498
3.60937	4.07887						3.60875	104.874					3.61	204.58					3.61103	304.694				3.61145	404.441				3.60792	4.44078
3.61603	4.10748						3.61542	104.841					3.61667	204.566					3.6177	304.71				3.61812	404.507				3.61458	4.50659
3.6227	4.14515						3.62208	104.846					3.62333	204.57					3.62437	304.738				3.62478	404.567				3.62125	4.56667
3.62937	4.19998						3.62875	104.889					3.63	204.57					3.63103	304.772				3.63145	404.617				3.62792	4.61674
3.63603	4.25863						3.63542	104.954					3.63667	204.57					3.6377	304.8				3.63812	404.64				3.63458	4.6401
3.6427	4.30775						3.64208	105.024					3.64333	204.585					3.64437	304.828				3.64478	404.638				3.64125	4.6382
3.64937	4.35591						3.64875	105.099					3.65	204.615					3.65103	304.872				3.65145	404.637				3.64792	4.63724
3.65603	4.39835						3.65542	105.176					3.65667	204.653					3.6577	304.927				3.65812	404.646				3.65458	4.6463
3.6627	4.44317						3.66208	105.225					3.66333	204.69					3.66437	304.985				3.66478	404.649				3.66125	4.64869
3.66937	4.48704						3.66875	105.233					3.67	204.728					3.67103	305.033				3.67145	404.632				3.66792	4.63152
3.67603	4.53949						3.67542	105.218					3.67667	204.761					3.6777	305.079				3.67812	404.608				3.67458	4.60815
3.6827	4.59003						3.68208	105.208					3.68333	204.792					3.68437	305.111				3.68478	404.592				3.68125	4.59242
3.68937	4.60482						3.68875	105.209					3.69	204.808					3.69103	305.122				3.69145	404.583				3.68792	4.58288
3.69603	4.58574						3.69542	105.205					3.69667	204.806					3.6977	305.116				3.69812	404.567				3.69458	4.56715
3.7027	4.55952						3.70208	105.208					3.70333	204.797					3.70437	305.086				3.70478	404.558				3.70125	4.55761
3.70937	4.53663						3.70875	105.232					3.71	204.79					3.71103	305.04				3.71145	404.559				3.70792	4.55856
3.71603	4.50945						3.71542	105.26					3.71667	204.797					3.7177	304.986				3.71812	404.575				3.71458	4.57525
3.7227	4.47178						3.72208	105.264					3.72333	204.789					3.72437	304.937				3.72478	404.588				3.72125	4.58765
3.72937	4.43935						3.72875	105.24					3.73	204.774					3.73103	304.905				3.73145	404.589				3.72792	4.5886
3.73603	4.41408						3.73542	105.229					3.73667	204.764					3.7377	304.879				3.73812	404.585				3.73458	4.58527
3.7427	4.38595						3.74208	105.229					3.74333	204.765					3.74437	304.862				3.74478	404.576				3.74125	4.57573
3.74937	4.35448						3.74875	105.219					3.75	204.771					3.75103	304.843				3.75145	404.571				3.74792	4.57144
3.75603	4.3335						3.75542	105.208					3.75667	204.77					3.7577	304.821				3.75812	404.57				3.75458	4.57048
3.7627	4.32348						3.76208	105.188					3.76333	204.778					3.76437	304.806				3.76478	404.589				3.76125	4.58908
3.76937	4.32491						3.76875	105.162					3.77	204.794					3.77103	304.81				3.77145	404.618				3.76792	4.61817
3.77603	4.3273						3.77542	105.129					3.77667	204.798					3.7777	304.837				3.77812	404.647				3.77458	4.64725
3.7827	4.33826						3.78208	105.098					3.78333	204.786					3.78437	304.876				3.78478	404.683				3.78125	4.68302
3.78937	4.35257						3.78875	105.077					3.79	204.772					3.79103	304.922				3.79145	404.731				3.78792	4.7307
3.79603	4.36354						3.79542	105.06					3.79667	204.773					3.7977	304.957				3.79812	404.782				3.79458	4.78172
3.8027	4.39644						3.80208	105.068					3.80333	204.786					3.80437	304.974				3.80478	404.82				3.80125	4.81987
3.80937	4.44412						3.80875	105.096					3.81	204.789					3.81103	304.972				3.81145	404.843				3.80792	4.84324
3.81603	4.50087						3.81542	105.127					3.81667	204.796					3.8177	304.962				3.81812	404.866				3.81458	4.86612
3.8227	4.5433						3.82208	105.168					3.82333	204.826					3.82437	304.972				3.82478	404.9				3.82125	4.8995
3.82937	4.59194						3.82875	105.226					3.83	204.883					3.83103	304.995				3.83145	404.939				3.82792	4.9386
3.83603	4.66156						3.83542	105.297					3.83667	204.954					3.8377	305.046				3.83812	404.989				3.83458	4.98915
3.8427	4.71973						3.84208	105.365					3.84333	205.03					3.84437	305.109				3.84478	405.041				3.84125	5.04065
3.84937	4.74501						3.84875	105.426					3.85	205.126					3.85103	305.174				3.85145	405.099				3.84792	5.0993
3.85603	4.75359						3.85542	105.486					3.85667	205.237					3.8577	305.225				3.85812	405.167				3.85458	5.16653
3.8627	4.78697						3.86208	105.531					3.86333	205.33					3.86437	305.246				3.86478	405.25				3.86125	5.25045
3.86937	4.84133						3.86875	105.566					3.87	205.397					3.87103	305.26				3.87145	405.361				3.86792	5.3606
3.87603	4.89092						3.87542	105.612					3.87667	205.443					3.8777	305.294				3.87812	405.488				3.87458	5.4884
3.8827	4.94003						3.88208	105.655					3.88333	205.486					3.88437	305.357				3.88478	405.636				3.88125	5.63622
3.88937	5.0149						3.88875	105.698					3.89	205.546					3.89103	305.445				3.89145	405.8				3.88792	5.79977
3.89603	5.126						3.89542	105.743					3.89667	205.629					3.8977	305.545				3.89812	405.959				3.89458	5.95856
3.9027	5.24092						3.90208	105.826					3.90333	205.757					3.90437	305.676				3.90478	406.071				3.90125	6.07109
3.90937	5.35822						3.90875	105.962					3.91	205.944					3.91103	305.848				3.91145	406.122				3.90792	6.12164
3.91603	5.51367						3.91542	106.145					3.91667	206.187					3.9177	306.047				3.91812	406.119				3.91458	6.11925
3.9227	5.72824						3.92208	106.375					3.92333	206.467					3.92437	306.268				3.92478	406.087				3.92125	6.0873
3.92937	5.98478						3.92875	106.625					3.93	206.739					3.93103	306.497				3.93145	406.028				3.92792	6.0277
3.93603	6.24275						3.93542	106.883					3.93667	206.988					3.9377	306.726				3.93812	405.942				3.93458	5.94187
3.9427	6.48499						3.94208	107.119					3.94333	207.192					3.94437	306.928				3.94478	405.85				3.94125	5.85032
3.94937	6.66809						3.94875	107.307					3.95	207.332					3.95103	307.078				3.95145	405.755				3.94792	5.75542
3.95603	6.73866						3.95542	107.424					3.95667	207.429					3.9577	307.153				3.95812	405.673				3.95458	5.67293
3.9627	6.68144						3.96208	107.481					3.96333	207.514					3.96437	307.135				3.96478	405.604				3.96125	5.60427
3.96937	6.53553						3.96875	107.511					3.97	207.641					3.97103	307.031				3.97145	405.552				3.96792	5.55182
3.97603	6.34909						3.97542	107.526					3.97667	207.811					3.9777	306.891				3.97812	405.52				3.97458	5.52034
3.9827	6.15311						3.98208	107.536					3.98333	208.018					3.98437	306.757				3.98478	405.504				3.98125	5.50413
3.98937	5.96333						3.98875	107.55					3.99	208.265					3.99103	306.65				3.99145	405.505				3.98792	5.50508
3.99603	5.80931						3.99542	107.585					3.99667	208.527					3.9977	306.566				3.99812	405.505				3.99458	5.50508
4.0027	5.70679						4.00208	107.629					4.00333	208.748					4.00437	306.505				4.00478	405.495				4.00125	5.49507
4.00937	5.63478						4.00875	107.659					4.01	208.85					4.01103	306.481				4.01145	405.478				4.00792	5.47838
4.01603	5.56278						4.01542	107.646					4.01667	208.829					4.0177	306.459				4.01812	405.455				4.01458	5.45549
4.0227	5.47314						4.02208	107.586					4.02333	208.709					4.02437	306.419				4.02478	405.441				4.02125	5.44119
4.02937	5.38683						4.02875	107.473					4.03	208.494					4.03103	306.346				4.03145	405.437				4.02792	5.43737
4.03603	5.31721						4.03542	107.301					4.03667	208.182					4.0377	306.249				4.03812	405.444				4.03458	5.44405
4.0427	5.24426						4.04208	107.09					4.04333	207.803					4.04437	306.138				4.04478	405.458				4.04125	5.45835
4.04937	5.16558						4.04875	106.864					4.05	207.43					4.05103	306.016				4.05145	405.476				4.04792	5.47552
4.05603	5.09834						4.05542	106.654					4.05667	207.093					4.0577	305.916				4.05812	405.504				4.05458	5.50365
4.0627	5.05924						4.06208	106.451					4.06333	206.785					4.06437	305.842				4.06478	405.529				4.06125	5.5294
4.06937	5.03731						4.06875	106.274					4.07	206.516					4.07103	305.791				4.07145	405.548				4.06792	5.54752
4.07603	5.00727						4.07542	106.152					4.07667	206.295					4.0777	305.75				4.07812	405.556				4.07458	5.55611
4.0827	4.98676						4.08208	106.097					4.08333	206.151					4.08437	305.729				4.08478	405.555				4.08125	5.55468
4.08937	4.98772						4.08875	106.082					4.09	206.061					4.09103	305.731				4.09145	405.562				4.08792	5.56183
4.09603	5.00393						4.09542	106.083					4.09667	205.999					4.0977	305.755				4.09812	405.573				4.09458	5.57327
4.1027	5.0106						4.10208	106.094					4.10333	205.958					4.10437	305.786				4.10478	405.583				4.10125	5.58281
4.10937	4.99821						4.10875	106.094					4.11	205.93					4.11103	305.821				4.11145	405.585				4.10792	5.58519
4.11603	4.98056						4.11542	106.067					4.11667	205.944					4.1177	305.867				4.11812	405.581				4.11458	5.58138
4.1227	4.96817						4.12208	106.021					4.12333	205.962					4.12437	305.927				4.12478	405.585				4.12125	5.58472
4.12937	4.96626						4.12875	106.001					4.13	205.959					4.13103	306.005				4.13145	405.59				4.12792	5.59044
4.13603	4.9715						4.13542	106.019					4.13667	205.945					4.1377	306.055				4.13812	405.606				4.13458	5.60617
4.1427	4.99153						4.14208	106.066					4.14333	205.937					4.14437	306.078				4.14478	405.636				4.14125	5.63574
4.14937	5.02253						4.14875	106.141					4.15	205.936					4.15103	306.093				4.15145	405.683				4.14792	5.68295
4.15603	5.05877						4.15542	106.23					4.15667	205.922					4.1577	306.122				4.15812	405.745				4.15458	5.74493
4.1627	5.08642						4.16208	106.323					4.16333	205.917					4.16437	306.153				4.16478	405.812				4.16125	5.81217
4.16937	5.12266						4.16875	106.39					4.17	205.951					4.17103	306.148				4.17145	405.878				4.16792	5.87845
4.17603	5.17368						4.17542	106.423					4.17667	206.007					4.1777	306.133				4.17812	405.937				4.17458	5.9371
4.1827	5.23615						4.18208	106.444					4.18333	206.06					4.18437	306.128				4.18478	405.974				4.18125	5.97382
4.18937	5.31101						4.18875	106.465					4.19	206.116					4.19103	306.139				4.19145	405.979				4.18792	5.97906
4.19603	5.4059						4.19542	106.494					4.19667	206.19					4.1977	306.15				4.19812	405.964				4.19458	5.9638
4.2027	5.51176						4.20208	106.525					4.20333	206.273					4.20437	306.165				4.20478	405.945				4.20125	5.94473
4.20937	5.60236						4.20875	106.57					4.21	206.354					4.21103	306.203				4.21145	405.932				4.20792	5.93185
4.21603	5.67532						4.21542	106.645					4.21667	206.446					4.2177	306.256				4.21812	405.919				4.21458	5.91898
4.2227	5.74827						4.22208	106.751					4.22333	206.568					4.22437	306.315				4.22478	405.907				4.22125	5.90706
4.22937	5.81217						4.22875	106.854					4.23	206.72					4.23103	306.38				4.23145	405.907				4.22792	5.90706
4.23603	5.85318						4.23542	106.927					4.23667	206.887					4.2377	306.459				4.23812	405.927				4.23458	5.92709
4.2427	5.88751						4.24208	106.979					4.24333	207.059					4.24437	306.543				4.24478	405.96				4.24125	5.96046
4.24937	5.9247						4.24875	107.049					4.25	207.232					4.25103	306.639				4.25145	405.99				4.24792	5.99003
4.25603	5.95903						4.25542	107.138					4.25667	207.412					4.2577	306.756				4.25812	406.022				4.25458	6.02245
4.2627	5.97906						4.26208	107.223					4.26333	207.582					4.26437	306.875				4.26478	406.076				4.26125	6.07634
4.26937	6.02245						4.26875	107.289					4.27	207.72					4.27103	306.967				4.27145	406.162				4.26792	6.16217
4.27603	6.09875						4.27542	107.342					4.27667	207.803					4.2777	307.035				4.27812	406.256				4.27458	6.25563
4.2827	6.17838						4.28208	107.391					4.28333	207.83					4.28437	307.093				4.28478	406.344				4.28125	6.34384
4.28937	6.24704						4.28875	107.415					4.29	207.804					4.29103	307.135				4.29145	406.425				4.28792	6.42538
4.29603	6.30569						4.29542	107.414					4.29667	207.737					4.2977	307.144				4.29812	406.498				4.29458	6.49834
4.3027	6.36578						4.30208	107.396					4.30333	207.642					4.30437	307.124				4.30478	406.553				4.30125	6.55317
4.30937	6.41203						4.30875	107.381					4.31	207.537					4.31103	307.105				4.31145	406.592				4.30792	6.5918
4.31603	6.43635						4.31542	107.383					4.31667	207.462					4.3177	307.098				4.31812	406.639				4.31458	6.63853
4.3227	6.45256						4.32208	107.385					4.32333	207.432					4.32437	307.107				4.32478	406.701				4.32125	6.70099
4.32937	6.46305						4.32875	107.383					4.33	207.446					4.33103	307.135				4.33145	406.776				4.32792	6.77586
4.33603	6.48642						4.33542	107.377					4.33667	207.476					4.3377	307.185				4.33812	406.85				4.33458	6.84977
4.3427	6.52838						4.34208	107.382					4.34333	207.518					4.34437	307.27				4.34478	406.92				4.34125	6.92034
4.34937	6.59943						4.34875	107.425					4.35	207.576					4.35103	307.362				4.35145	406.974				4.34792	6.97422
4.35603	6.69575						4.35542	107.502					4.35667	207.628					4.3577	307.452				4.35812	406.994				4.35458	6.99377
4.3627	6.81543						4.36208	107.614					4.36333	207.669					4.36437	307.552				4.36478	406.976				4.36125	6.97565
4.36937	6.95562						4.36875	107.742					4.37	207.696					4.37103	307.663				4.37145	406.933				4.36792	6.93274
4.37603	7.10583						4.37542	107.864					4.37667	207.725					4.3777	307.771				4.37812	406.876				4.37458	6.87647
4.3827	7.23171						4.38208	107.956					4.38333	207.752					4.38437	307.841				4.38478	406.815				4.38125	6.81543
4.38937	7.30467						4.38875	107.988					4.39	207.771					4.39103	307.873				4.39145	406.752				4.38792	6.75154
4.39603	7.33185						4.39542	107.979					4.39667	207.771					4.3977	307.875				4.39812	406.691				4.39458	6.6905
4.4027	7.32994						4.40208	107.939					4.40333	207.743					4.40437	307.835				4.40478	406.63				4.40125	6.62994
4.40937	7.29465						4.40875	107.867					4.41	207.658					4.41103	307.749				4.41145	406.56				4.40792	6.56033
4.41603	7.21073						4.41542	107.753					4.41667	207.512					4.4177	307.634				4.41812	406.49				4.41458	6.49023
4.4227	7.08294						4.42208	107.614					4.42333	207.329					4.42437	307.514				4.42478	406.429				4.42125	6.4292
4.42937	6.93846						4.42875	107.48					4.43	207.144					4.43103	307.399				4.43145	406.395				4.42792	6.39486
4.43603	6.78968						4.43542	107.345					4.43667	206.978					4.4377	307.286				4.43812	406.396				4.43458	6.39582
4.4427	6.63424						4.44208	107.196					4.44333	206.834					4.44437	307.182				4.44478	406.427				4.44125	6.42681
4.44937	6.46973						4.44875	107.043					4.45	206.744					4.45103	307.088				4.45145	406.48				4.44792	6.47974
4.45603	6.31094						4.45542	106.919					4.45667	206.706					4.4577	307.003				4.45812	406.536				4.45458	6.53553
4.4627	6.18839						4.46208	106.821					4.46333	206.689					4.46437	306.927				4.46478	406.582				4.46125	6.58226
4.46937	6.10733						4.46875	106.733					4.47	206.661					4.47103	306.874				4.47145	406.612				4.46792	6.61182
4.47603	6.06394						4.47542	106.669					4.47667	206.616					4.4777	306.844				4.47812	406.618				4.47458	6.61755
4.4827	6.04534						4.48208	106.649					4.48333	206.568					4.48437	306.828				4.48478	406.612				4.48125	6.6123
4.48937	6.05392						4.48875	106.667					4.49	206.514					4.49103	306.82				4.49145	406.609				4.48792	6.60944
4.49603	6.07204						4.49542	106.677					4.49667	206.461					4.4977	306.817				4.49812	406.62				4.49458	6.61993
4.5027	6.09303						4.50208	106.691					4.50333	206.425					4.50437	306.822				4.50478	406.641				4.50125	6.64091
4.50937	6.11591						4.50875	106.728					4.51	206.407					4.51103	306.796				4.51145	406.661				4.50792	6.66094
4.51603	6.12307						4.51542	106.779					4.51667	206.406					4.5177	306.745				4.51812	406.675				4.51458	6.67477
4.5227	6.12116						4.52208	106.807					4.52333	206.411					4.52437	306.684				4.52478	406.69				4.52125	6.69003
4.52937	6.12831						4.52875	106.805					4.53	206.42					4.53103	306.635				4.53145	406.734				4.52792	6.73389
4.53603	6.16837						4.53542	106.805					4.53667	206.426					4.5377	306.6				4.53812	406.838				4.53458	6.83784
4.5427	6.2294						4.54208	106.814					4.54333	206.431					4.54437	306.585				4.54478	407.03				4.54125	7.03001
4.54937	6.29759						4.54875	106.822					4.55	206.433					4.55103	306.605				4.55145	407.327				4.54792	7.3266
4.55603	6.38008						4.55542	106.828					4.55667	206.441					4.5577	306.645				4.55812	407.743				4.55458	7.74336
4.5627	6.47402						4.56208	106.849					4.56333	206.465					4.56437	306.703				4.56478	408.272				4.56125	8.27169
4.56937	6.5608						4.56875	106.9					4.57	206.539					4.57103	306.792				4.57145	408.882				4.56792	8.88157
4.57603	6.65236						4.57542	106.988					4.57667	206.689					4.5777	306.911				4.57812	409.516				4.57458	9.51624
4.5827	6.77347						4.58208	107.123					4.58333	206.927					4.58437	307.081				4.58478	410.111				4.58125	10.1109
4.58937	6.9561						4.58875	107.346					4.59	207.276					4.59103	307.344				4.59145	410.609				4.58792	10.6087
4.59603	7.24363						4.59542	107.706					4.59667	207.763					4.5977	307.767				4.59812	410.965				4.59458	10.9653
4.6027	7.67326						4.60208	108.235					4.60333	208.419					4.60437	308.368				4.60478	411.152				4.60125	11.1518
4.60937	8.2798						4.60875	108.936					4.61	209.242					4.61103	309.15				4.61145	411.152				4.60792	11.1518
4.61603	9.05037						4.61542	109.801					4.61667	210.213					4.6177	310.129				4.61812	410.969				4.61458	10.9687
4.6227	9.93681						4.62208	110.818					4.62333	211.313					4.62437	311.273				4.62478	410.643				4.62125	10.6435
4.62937	10.8757						4.62875	111.931					4.63	212.476					4.63103	312.494				4.63145	410.229				4.62792	10.2291
4.63603	11.7741						4.63542	113.042					4.63667	213.602					4.6377	313.637				4.63812	409.77				4.63458	9.76992
4.6427	12.5561						4.64208	114.036					4.64333	214.53					4.64437	314.606				4.64478	409.303				4.64125	9.30309
4.64937	13.1345						4.64875	114.828					4.65	215.156					4.65103	315.298				4.65145	408.861				4.64792	8.86059
4.65603	13.4473						4.65542	115.341					4.65667	215.428					4.6577	315.625				4.65812	408.478				4.65458	8.47816
4.6627	13.4783						4.66208	115.509					4.66333	215.32					4.66437	315.566				4.66478	408.174				4.66125	8.17394
4.66937	13.2208						4.66875	115.312					4.67	214.868					4.67103	315.16				4.67145	407.948				4.66792	7.9484
4.67603	12.7077						4.67542	114.795					4.67667	214.137					4.6777	314.505				4.67812	407.78				4.67458	7.7796
4.6827	11.9967						4.68208	114.053					4.68333	213.281					4.68437	313.675				4.68478	407.646				4.68125	7.64561
4.68937	11.1842						4.68875	113.196					4.69	212.414					4.69103	312.77				4.69145	407.532				4.68792	7.53212
4.69603	10.3536						4.69542	112.327					4.69667	211.623					4.6977	311.882				4.69812	407.442				4.69458	7.442
4.7027	9.55296						4.70208	111.54					4.70333	210.962					4.70437	311.063				4.70478	407.373				4.70125	7.37286
4.70937	8.84962						4.70875	110.897					4.71	210.47					4.71103	310.34				4.71145	407.321				4.70792	7.32136
4.71603	8.29124						4.71542	110.418					4.71667	210.195					4.7177	309.729				4.71812	407.297				4.71458	7.29656
4.7227	7.8907						4.72208	110.104					4.72333	210.118					4.72437	309.24				4.72478	407.298				4.72125	7.29847
4.72937	7.62749						4.72875	109.938					4.73	210.19					4.73103	308.862				4.73145	407.327				4.72792	7.3266
4.73603	7.46298						4.73542	109.895					4.73667	210.349					4.7377	308.577				4.73812	407.354				4.73458	7.35426
4.7427	7.36523						4.74208	109.931					4.74333	210.557					4.74437	308.378				4.74478	407.363				4.74125	7.36332
4.74937	7.2999						4.74875	110.003					4.75	210.77					4.75103	308.26				4.75145	407.353				4.74792	7.35331
4.75603	7.24602						4.75542	110.055					4.75667	210.923					4.7577	308.183				4.75812	407.331				4.75458	7.33137
4.7627	7.17783						4.76208	110.057					4.76333	210.952					4.76437	308.123				4.76478	407.311				4.76125	7.31134
4.76937	7.09391						4.76875	109.992					4.77	210.851					4.77103	308.048				4.77145	407.299				4.76792	7.29942
4.77603	7.01571						4.77542	109.87					4.77667	210.654					4.7777	307.978				4.77812	407.308				4.77458	7.30753
4.7827	6.96659						4.78208	109.694					4.78333	210.386					4.78437	307.908				4.78478	407.333				4.78125	7.3328
4.78937	6.94084						4.78875	109.471					4.79	210.068					4.79103	307.827				4.79145	407.355				4.78792	7.35474
4.79603	6.92654						4.79542	109.231					4.79667	209.755					4.7977	307.755				4.79812	407.36				4.79458	7.3595
4.8027	6.92511						4.80208	109.025					4.80333	209.521					4.80437	307.709				4.80478	407.359				4.80125	7.35855
4.80937	6.93703						4.80875	108.883					4.81	209.403					4.81103	307.708				4.81145	407.37				4.80792	7.37047
4.81603	6.95753						4.81542	108.802					4.81667	209.404					4.8177	307.717				4.81812	407.394				4.81458	7.39431
4.8227	6.9952						4.82208	108.788					4.82333	209.52					4.82437	307.732				4.82478	407.426				4.82125	7.42626
4.82937	7.05576						4.82875	108.865					4.83	209.768					4.83103	307.777				4.83145	407.473				4.82792	7.47299
4.83603	7.13205						4.83542	109.06					4.83667	210.104					4.8377	307.865				4.83812	407.519				4.83458	7.51877
4.8427	7.21693						4.84208	109.346					4.84333	210.454					4.84437	307.984				4.84478	407.548				4.84125	7.54786
4.84937	7.31611						4.84875	109.671					4.85	210.749					4.85103	308.114				4.85145	407.552				4.84792	7.55167
4.85603	7.43103						4.85542	109.994					4.85667	210.962					4.8577	308.25				4.85812	407.538				4.85458	7.53784
4.8627	7.53927						4.86208	110.277					4.86333	211.097					4.86437	308.39				4.86478	407.505				4.86125	7.50494
4.86937	7.62129						4.86875	110.466					4.87	211.113					4.87103	308.498				4.87145	407.462				4.86792	7.46155
4.87603	7.67851						4.87542	110.517					4.87667	210.994					4.8777	308.54				4.87812	407.432				4.87458	7.43151
4.8827	7.70998						4.88208	110.414					4.88333	210.754					4.88437	308.525				4.88478	407.437				4.88125	7.43675
4.88937	7.69806						4.88875	110.172					4.89	210.454					4.89103	308.467				4.89145	407.462				4.88792	7.46202
4.89603	7.63702						4.89542	109.843					4.89667	210.116					4.8977	308.386				4.89812	407.485				4.89458	7.48491
4.9027	7.5388						4.90208	109.483					4.90333	209.737					4.90437	308.272				4.90478	407.507				4.90125	7.50685
4.90937	7.42626						4.90875	109.157					4.91	209.33					4.91103	308.15				4.91145	407.533				4.90792	7.53307
4.91603	7.30753						4.91542	108.875					4.91667	208.941					4.9177	308.038				4.91812	407.567				4.91458	7.56693
4.9227	7.19547						4.92208	108.63					4.92333	208.622					4.92437	307.944				4.92478	407.598				4.92125	7.59792
4.92937	7.10821						4.92875	108.423					4.93	208.372					4.93103	307.868				4.93145	407.616				4.92792	7.61604
4.93603	7.04384						4.93542	108.242					4.93667	208.188					4.9377	307.812				4.93812	407.631				4.93458	7.63083
4.9427	6.9952						4.94208	108.07					4.94333	208.049					4.94437	307.773				4.94478	407.653				4.94125	7.65324
4.94937	6.96373						4.94875	107.904					4.95	207.948					4.95103	307.742				4.95145	407.689				4.94792	7.68852
4.95603	6.96707						4.95542	107.779					4.95667	207.876					4.9577	307.721				4.95812	407.723				4.95458	7.72333
4.9627	6.99425						4.96208	107.714					4.96333	207.811					4.96437	307.705				4.96478	407.747				4.96125	7.7467
4.96937	7.00998						4.96875	107.691					4.97	207.742					4.97103	307.693				4.97145	407.768				4.96792	7.76768
4.97603	7.00045						4.97542	107.688					4.97667	207.681					4.9777	307.684				4.97812	407.789				4.97458	7.78866
4.9827	6.9766						4.98208	107.689					4.98333	207.625					4.98437	307.705				4.98478	407.806				4.98125	7.8063
4.98937	6.96325						4.98875	107.676					4.99	207.593					4.99103	307.737				4.99145	407.814				4.98792	7.81393
4.99603	6.9623						4.99542	107.649					4.99667	207.571					4.9977	307.759				4.99812	407.822				4.99458	7.82204
5.0027	6.97422						5.00208	107.632					5.00333	207.569					5.00437	307.767				5.00478	407.828				5.00125	7.82824
5.00937	7.00045						5.00875	107.646					5.01	207.602					5.01103	307.779				5.01145	407.832				5.00792	7.83205
5.01603	7.03812						5.01542	107.674					5.01667	207.67					5.0177	307.788				5.01812	407.841				5.01458	7.84063
5.0227	7.10392						5.02208	107.729					5.02333	207.778					5.02437	307.784				5.02478	407.863				5.02125	7.86257
5.02937	7.19261						5.02875	107.797					5.03	207.893					5.03103	307.793				5.03145	407.899				5.02792	7.89881
5.03603	7.28607						5.03542	107.866					5.03667	208					5.0377	307.832				5.03812	407.931				5.03458	7.93123
5.0427	7.3657						5.04208	107.915					5.04333	208.102					5.04437	307.905				5.04478	407.97				5.04125	7.97033
5.04937	7.43484						5.04875	107.964					5.05	208.189					5.05103	307.989				5.05145	408.022				5.04792	8.02183
5.05603	7.51448						5.05542	108.044					5.05667	208.247					5.0577	308.091				5.05812	408.073				5.05458	8.07333
5.0627	7.59315						5.06208	108.134					5.06333	208.281					5.06437	308.195				5.06478	408.109				5.06125	8.10909
5.06937	7.65896						5.06875	108.218					5.07	208.318					5.07103	308.293				5.07145	408.124				5.06792	8.12387
5.07603	7.7076						5.07542	108.299					5.07667	208.395					5.0777	308.389				5.07812	408.128				5.07458	8.12769
5.0827	7.75814						5.08208	108.396					5.08333	208.51					5.08437	308.483				5.08478	408.113				5.08125	8.11338
5.08937	7.8187						5.08875	108.492					5.09	208.642					5.09103	308.573				5.09145	408.086				5.08792	8.08573
5.09603	7.88307						5.09542	108.564					5.09667	208.777					5.0977	308.66				5.09812	408.07				5.09458	8.06952
5.1027	7.94268						5.10208	108.605					5.10333	208.905					5.10437	308.743				5.10478	408.085				5.10125	8.08525
5.10937	7.98893						5.10875	108.642					5.11	209.017					5.11103	308.811				5.11145	408.133				5.10792	8.13293
5.11603	8.01516						5.11542	108.673					5.11667	209.082					5.1177	308.845				5.11812	408.215				5.11458	8.21495
5.1227	8.01182						5.12208	108.697					5.12333	209.074					5.12437	308.844				5.12478	408.344				5.12125	8.3437
5.12937	7.97129						5.12875	108.723					5.13	209.019					5.13103	308.825				5.13145	408.528				5.12792	8.52776
5.13603	7.90119						5.13542	108.752					5.13667	208.947					5.1377	308.786				5.13812	408.75				5.13458	8.74996
5.1427	7.82156						5.14208	108.767					5.14333	208.882					5.14437	308.74				5.14478	408.989				5.14125	8.98933
5.14937	7.75385						5.14875	108.767					5.15	208.831					5.15103	308.711				5.15145	409.241				5.14792	9.2411
5.15603	7.70855						5.15542	108.785					5.15667	208.814					5.1577	308.704				5.15812	409.493				5.15458	9.49287
5.1627	7.69234						5.16208	108.848					5.16333	208.862					5.16437	308.728				5.16478	409.726				5.16125	9.72557
5.16937	7.74002						5.16875	108.927					5.17	208.977					5.17103	308.792				5.17145	409.909				5.16792	9.90868
5.17603	7.88164						5.17542	109.031					5.17667	209.163					5.1777	308.93				5.17812	410.034				5.17458	10.0341
5.1827	8.11195						5.18208	109.215					5.18333	209.419					5.18437	309.145				5.18478	410.092				5.18125	10.0923
5.18937	8.4095						5.18875	109.499					5.19	209.737					5.19103	309.426				5.19145	410.089				5.18792	10.0889
5.19603	8.76951						5.19542	109.855					5.19667	210.108					5.1977	309.766				5.19812	410.027				5.19458	10.0274
5.2027	9.20296						5.20208	110.222					5.20333	210.509					5.20437	310.169				5.20478	409.915				5.20125	9.91535
5.20937	9.67073						5.20875	110.593					5.21	210.909					5.21103	310.616				5.21145	409.764				5.20792	9.76372
5.21603	10.1061						5.21542	110.961					5.21667	211.269					5.2177	311.046				5.21812	409.581				5.21458	9.58109
5.2227	10.4628						5.22208	111.299					5.22333	211.554					5.22437	311.418				5.22478	409.393				5.22125	9.39322
5.22937	10.7279						5.22875	111.575					5.23	211.744					5.23103	311.698				5.23145	409.202				5.22792	9.20153
5.23603	10.8871						5.23542	111.731					5.23667	211.819					5.2377	311.879				5.23812	409.017				5.23458	9.01747
5.2427	10.8972						5.24208	111.757					5.24333	211.765					5.24437	311.926				5.24478	408.863				5.24125	8.86345
5.24937	10.7446						5.24875	111.658					5.25	211.588					5.25103	311.816				5.25145	408.755				5.24792	8.75521
5.25603	10.4604						5.25542	111.435					5.25667	211.292					5.2577	311.566				5.25812	408.7				5.25458	8.69989
5.2627	10.0918						5.26208	111.1					5.26333	210.916					5.26437	311.209				5.26478	408.679				5.26125	8.67891
5.26937	9.67598						5.26875	110.676					5.27	210.502					5.27103	310.796				5.27145	408.702				5.26792	8.7018
5.27603	9.25016						5.27542	110.222					5.27667	210.093					5.2777	310.369				5.27812	408.784				5.27458	8.78429
5.2827	8.87632						5.28208	109.77					5.28333	209.717					5.28437	309.968				5.28478	408.926				5.28125	8.92639
5.28937	8.5721						5.28875	109.357					5.29	209.366					5.29103	309.624				5.29145	409.127				5.28792	9.12666
5.29603	8.32272						5.29542	109.035					5.29667	209.062					5.2977	309.335				5.29812	409.368				5.29458	9.36794
5.3027	8.11911						5.30208	108.808					5.30333	208.806					5.30437	309.118				5.30478	409.644				5.30125	9.64355
5.30937	7.95221						5.30875	108.654					5.31	208.619					5.31103	308.975				5.31145	409.92				5.30792	9.91964
5.31603	7.81631						5.31542	108.541					5.31667	208.488					5.3177	308.886				5.31812	410.156				5.31458	10.1557
5.3227	7.69377						5.32208	108.462					5.32333	208.411					5.32437	308.823				5.32478	410.317				5.32125	10.3173
5.32937	7.61938						5.32875	108.418					5.33	208.389					5.33103	308.765				5.33145	410.384				5.32792	10.3836
5.33603	7.61938						5.33542	108.401					5.33667	208.411					5.3377	308.724				5.33812	410.346				5.33458	10.3459
5.3427	7.67899						5.34208	108.421					5.34333	208.471					5.34437	308.72				5.34478	410.218				5.34125	10.2181
5.34937	7.77817						5.34875	108.487					5.35	208.563					5.35103	308.768				5.35145	410.026				5.34792	10.026
5.35603	7.9236						5.35542	108.602					5.35667	208.707					5.3577	308.873				5.35812	409.794				5.35458	9.79376
5.3627	8.12626						5.36208	108.788					5.36333	208.921					5.36437	309.047				5.36478	409.549				5.36125	9.54866
5.36937	8.37469						5.36875	109.049					5.37	209.231					5.37103	309.315				5.37145	409.321				5.36792	9.32121
5.37603	8.64553						5.37542	109.378					5.37667	209.651					5.3777	309.713				5.37812	409.135				5.37458	9.13525
5.3827	8.96025						5.38208	109.751					5.38333	210.155					5.38437	310.207				5.38478	408.985				5.38125	8.98457
5.38937	9.33361						5.38875	110.142					5.39	210.689					5.39103	310.725				5.39145	408.869				5.38792	8.86869
5.39603	9.72414						5.39542	110.547					5.39667	211.19					5.3977	311.209				5.39812	408.791				5.39458	8.79145
5.4027	10.0846						5.40208	110.923					5.40333	211.611					5.40437	311.637				5.40478	408.749				5.40125	8.74949
5.40937	10.3779						5.40875	111.225					5.41	211.898					5.41103	311.976				5.41145	408.715				5.40792	8.71515
5.41603	10.5939						5.41542	111.403					5.41667	212.033					5.4177	312.135				5.41812	408.677				5.41458	8.67653
5.4227	10.6845						5.42208	111.439					5.42333	212.017					5.42437	312.083				5.42478	408.65				5.42125	8.6503
5.42937	10.5987						5.42875	111.348					5.43	211.85					5.43103	311.856				5.43145	408.644				5.42792	8.64363
5.43603	10.3598						5.43542	111.137					5.43667	211.557					5.4377	311.533				5.43812	408.652				5.43458	8.65173
5.4427	10.0369						5.44208	110.834					5.44333	211.171					5.44437	311.154				5.44478	408.651				5.44125	8.65126
5.44937	9.68885						5.44875	110.468					5.45	210.755					5.45103	310.74				5.45145	408.646				5.44792	8.64601
5.45603	9.33266						5.45542	110.086					5.45667	210.338					5.4577	310.332				5.45812	408.641				5.45458	8.64077
5.4627	9.0003						5.46208	109.741					5.46333	209.956					5.46437	309.968				5.46478	408.637				5.46125	8.63695
5.46937	8.75139						5.46875	109.462					5.47	209.645					5.47103	309.681				5.47145	408.627				5.46792	8.62741
5.47603	8.59499						5.47542	109.254					5.47667	209.405					5.4777	309.442				5.47812	408.611				5.47458	8.6112
5.4827	8.49009						5.48208	109.093					5.48333	209.226					5.48437	309.234				5.48478	408.61				5.48125	8.61025
5.48937	8.3847						5.48875	108.975					5.49	209.098					5.49103	309.062				5.49145	408.644				5.48792	8.6441
5.49603	8.27646						5.49542	108.898					5.49667	209.021					5.4977	308.957				5.49812	408.706				5.49458	8.70609
5.5027	8.1768						5.50208	108.848					5.50333	208.976					5.50437	308.909				5.50478	408.77				5.50125	8.76999
5.50937	8.08716						5.50875	108.793					5.51	208.923					5.51103	308.878				5.51145	408.828				5.50792	8.82816
5.51603	8.01039						5.51542	108.731					5.51667	208.86					5.5177	308.852				5.51812	408.894				5.51458	8.89397
5.5227	7.9484						5.52208	108.689					5.52333	208.786					5.52437	308.832				5.52478	408.962				5.52125	8.96168
5.52937	7.91073						5.52875	108.682					5.53	208.72					5.53103	308.832				5.53145	409				5.52792	9.0003
5.53603	7.89928						5.53542	108.684					5.53667	208.65					5.5377	308.834				5.53812	409.007				5.53458	9.00698
5.5427	7.9031						5.54208	108.678					5.54333	208.582					5.54437	308.844				5.54478	409.009				5.54125	9.00936
5.54937	7.92313						5.54875	108.673					5.55	208.538					5.55103	308.876				5.55145	409.023				5.54792	9.02271
5.55603	7.95221						5.55542	108.681					5.55667	208.538					5.5577	308.935				5.55812	409.025				5.55458	9.0251
5.5627	8.008						5.56208	108.697					5.56333	208.59					5.56437	309.004				5.56478	409.008				5.56125	9.00793
5.56937	8.07667						5.56875	108.717					5.57	208.66					5.57103	309.044				5.57145	408.998				5.56792	8.99792
5.57603	8.14199						5.57542	108.751					5.57667	208.752					5.5777	309.056				5.57812	409.012				5.57458	9.01175
5.5827	8.19111						5.58208	108.818					5.58333	208.861					5.58437	309.051				5.58478	409.037				5.58125	9.03702
5.58937	8.22163						5.58875	108.906					5.59	208.974					5.59103	309.043				5.59145	409.07				5.58792	9.06992
5.59603	8.23402						5.59542	109.001					5.59667	209.056					5.5977	309.036				5.59812	409.106				5.59458	9.10568
5.6027	8.21447						5.60208	109.085					5.60333	209.103					5.60437	309.034				5.60478	409.146				5.60125	9.14574
5.60937	8.18396						5.60875	109.15					5.61	209.146					5.61103	309.065				5.61145	409.175				5.60792	9.17482
5.61603	8.17204						5.61542	109.19					5.61667	209.189					5.6177	309.126				5.61812	409.189				5.61458	9.18913
5.6227	8.20065						5.62208	109.197					5.62333	209.226					5.62437	309.2				5.62478	409.193				5.62125	9.19342
5.62937	8.24594						5.62875	109.183					5.63	209.238					5.63103	309.263				5.63145	409.183				5.62792	9.18293
5.63603	8.28552						5.63542	109.178					5.63667	209.238					5.6377	309.295				5.63812	409.164				5.63458	9.16433
5.6427	8.30317						5.64208	109.181					5.64333	209.24					5.64437	309.304				5.64478	409.14				5.64125	9.14001
5.64937	8.31556						5.64875	109.203					5.65	209.24					5.65103	309.287				5.65145	409.121				5.64792	9.12094
5.65603	8.33654						5.65542	109.23					5.65667	209.224					5.6577	309.26				5.65812	409.114				5.65458	9.11379
5.6627	8.34894						5.66208	109.274					5.66333	209.186					5.66437	309.231				5.66478	409.114				5.66125	9.11379
5.66937	8.35562						5.66875	109.337					5.67	209.15					5.67103	309.21				5.67145	409.12				5.66792	9.11951
5.67603	8.36468						5.67542	109.412					5.67667	209.142					5.6777	309.225				5.67812	409.136				5.67458	9.13572
5.6827	8.40616						5.68208	109.495					5.68333	209.157					5.68437	309.279				5.68478	409.161				5.68125	9.16147
5.68937	8.461						5.68875	109.573					5.69	209.177					5.69103	309.358				5.69145	409.2				5.68792	9.2001
5.69603	8.49915						5.69542	109.658					5.69667	209.191					5.6977	309.443				5.69812	409.251				5.69458	9.25112
5.7027	8.52251						5.70208	109.725					5.70333	209.2					5.70437	309.514				5.70478	409.324				5.70125	9.3236
5.70937	8.53252						5.70875	109.757					5.71	209.22					5.71103	309.577				5.71145	409.424				5.70792	9.42421
5.71603	8.53395						5.71542	109.745					5.71667	209.233					5.7177	309.619				5.71812	409.563				5.71458	9.56345
5.7227	8.52871						5.72208	109.727					5.72333	209.246					5.72437	309.653				5.72478	409.758				5.72125	9.75752
5.72937	8.5392						5.72875	109.719					5.73	209.276					5.73103	309.696				5.73145	410.009				5.72792	10.0088
5.73603	8.57019						5.73542	109.721					5.73667	209.356					5.7377	309.763				5.73812	410.295				5.73458	10.2954
5.7427	8.63409						5.74208	109.742					5.74333	209.515					5.74437	309.865				5.74478	410.598				5.74125	10.5982
5.74937	8.75187						5.74875	109.833					5.75	209.774					5.75103	309.997				5.75145	410.897				5.74792	10.8967
5.75603	8.95834						5.75542	110.012					5.75667	210.162					5.7577	310.19				5.75812	411.164				5.75458	11.1637
5.7627	9.25159						5.76208	110.298					5.76333	210.694					5.76437	310.463				5.76478	411.361				5.76125	11.3611
5.76937	9.61685						5.76875	110.707					5.77	211.368					5.77103	310.835				5.77145	411.459				5.76792	11.4594
5.77603	10.0555						5.77542	111.26					5.77667	212.16					5.7777	311.308				5.77812	411.455				5.77458	11.4551
5.7827	10.5662						5.78208	111.917					5.78333	213.017					5.78437	311.853				5.78478	411.353				5.78125	11.3525
5.78937	11.1246						5.78875	112.602					5.79	213.843					5.79103	312.43				5.79145	411.168				5.78792	11.168
5.79603	11.6472						5.79542	113.259					5.79667	214.57					5.7977	312.961				5.79812	410.934				5.79458	10.9344
5.8027	12.0635						5.80208	113.832					5.80333	215.126					5.80437	313.38				5.80478	410.695				5.80125	10.6945
5.80937	12.3162						5.80875	114.244					5.81	215.442					5.81103	313.628				5.81145	410.468				5.80792	10.4685
5.81603	12.3935						5.81542	114.429					5.81667	215.472					5.8177	313.663				5.81812	410.271				5.81458	10.2711
5.8227	12.3005						5.82208	114.383					5.82333	215.226					5.82437	313.494				5.82478	410.108				5.82125	10.1085
5.82937	12.0416						5.82875	114.14					5.83	214.772					5.83103	313.148				5.83145	409.99				5.82792	9.99022
5.83603	11.6634						5.83542	113.737					5.83667	214.163					5.8377	312.701				5.83812	409.906				5.83458	9.90582
5.8427	11.2176						5.84208	113.206					5.84333	213.453					5.84437	312.215				5.84478	409.83				5.84125	9.83047
5.84937	10.7656						5.84875	112.613					5.85	212.732					5.85103	311.753				5.85145	409.761				5.84792	9.76086
5.85603	10.325						5.85542	112.013					5.85667	212.062					5.8577	311.343				5.85812	409.715				5.85458	9.71508
5.8627	9.90152						5.86208	111.479					5.86333	211.478					5.86437	310.992				5.86478	409.706				5.86125	9.70602
5.86937	9.52911						5.86875	111.032					5.87	210.975					5.87103	310.707				5.87145	409.721				5.86792	9.72128
5.87603	9.22441						5.87542	110.688					5.87667	210.552					5.8777	310.483				5.87812	409.743				5.87458	9.74274
5.8827	8.99839						5.88208	110.418					5.88333	210.209					5.88437	310.3				5.88478	409.772				5.88125	9.7723
5.88937	8.82626						5.88875	110.194					5.89	209.932					5.89103	310.137				5.89145	409.808				5.88792	9.80759
5.89603	8.6956						5.89542	110.005					5.89667	209.71					5.8977	309.992				5.89812	409.839				5.89458	9.83906
5.9027	8.58879						5.90208	109.835					5.90333	209.537					5.90437	309.872				5.90478	409.856				5.90125	9.85622
5.90937	8.48246						5.90875	109.693					5.91	209.413					5.91103	309.792				5.91145	409.858				5.90792	9.85765
5.91603	8.38423						5.91542	109.56					5.91667	209.327					5.9177	309.74				5.91812	409.852				5.91458	9.85241
5.9227	8.29458						5.92208	109.439					5.92333	209.26					5.92437	309.706				5.92478	409.851				5.92125	9.8505
5.92937	8.23927						5.92875	109.349					5.93	209.194					5.93103	309.673				5.93145	409.857				5.92792	9.8567
5.93603	8.22115						5.93542	109.319					5.93667	209.138					5.9377	309.648				5.93812	409.857				5.93458	9.85718
5.9427	8.23593						5.94208	109.346					5.94333	209.097					5.94437	309.634				5.94478	409.846				5.94125	9.84621
5.94937	8.27265						5.94875	109.401					5.95	209.073					5.95103	309.62				5.95145	409.84				5.94792	9.84049
5.95603	8.31223						5.95542	109.451					5.95667	209.07					5.9577	309.606				5.95812	409.85				5.95458	9.85003
5.9627	8.34608						5.96208	109.496					5.96333	209.096					5.96437	309.59				5.96478	409.867				5.96125	9.86719
5.96937	8.36468						5.96875	109.537					5.97	209.157					5.97103	309.569				5.97145	409.883				5.96792	9.8834
5.97603	8.37994						5.97542	109.562					5.97667	209.227					5.9777	309.544				5.97812	409.904				5.97458	9.90391
5.9827	8.38757						5.98208	109.558					5.98333	209.293					5.98437	309.524				5.98478	409.93				5.98125	9.92966
5.98937	8.39376						5.98875	109.54					5.99	209.37					5.99103	309.511				5.99145	409.944				5.98792	9.94444
5.99603	8.39615						5.99542	109.525					5.99667	209.458					5.9977	309.497				5.99812	409.946				5.99458	9.94635
6.0027	8.41808						6.00208	109.53					6.00333	209.548					6.00437	309.466				6.00478	409.949				6.00125	9.94921
6.00937	8.46624						6.00875	109.547					6.01	209.61					6.01103	309.439				6.01145	409.984				6.00792	9.98354
6.01603	8.52346						6.01542	109.571					6.01667	209.666					6.0177	309.423				6.01812	410.052				6.01458	10.0522
6.0227	8.58784						6.02208	109.593					6.02333	209.727					6.02437	309.426				6.02478	410.144				6.02125	10.1438
6.02937	8.66652						6.02875	109.594					6.03	209.778					6.03103	309.443				6.03145	410.236				6.02792	10.2358
6.03603	8.76284						6.03542	109.592					6.03667	209.814					6.0377	309.471				6.03812	410.316				6.03458	10.3164
6.0427	8.8501						6.04208	109.608					6.04333	209.832					6.04437	309.541				6.04478	410.392				6.04125	10.3922
6.04937	8.93784						6.04875	109.656					6.05	209.886					6.05103	309.64				6.05145	410.448				6.04792	10.4485
6.05603	9.03988						6.05542	109.727					6.05667	209.96					6.0577	309.758				6.05812	410.494				6.05458	10.4942
6.0627	9.15766						6.06208	109.806					6.06333	210.041					6.06437	309.868				6.06478	410.532				6.06125	10.5319
6.06937	9.25016						6.06875	109.905					6.07	210.118					6.07103	309.977				6.07145	410.578				6.06792	10.5777
6.07603	9.32455						6.07542	110.014					6.07667	210.191					6.0777	310.08				6.07812	410.63				6.07458	10.6297
6.0827	9.38702						6.08208	110.109					6.08333	210.251					6.08437	310.149				6.08478	410.673				6.08125	10.6726
6.08937	9.41372						6.08875	110.166					6.09	210.252					6.09103	310.191				6.09145	410.69				6.08792	10.6897
6.09603	9.38463						6.09542	110.179					6.09667	210.212					6.0977	310.212				6.09812	410.676				6.09458	10.6764
6.1027	9.32884						6.10208	110.167					6.10333	210.142					6.10437	310.203				6.10478	410.649				6.10125	10.6487
6.10937	9.28593						6.10875	110.142					6.11	210.066					6.11103	310.16				6.11145	410.635				6.10792	10.6349
6.11603	9.24873						6.11542	110.111					6.11667	210.006					6.1177	310.11				6.11812	410.646				6.11458	10.6459
6.1227	9.21059						6.12208	110.072					6.12333	209.973					6.12437	310.08				6.12478	410.678				6.12125	10.6783
6.12937	9.18055						6.12875	110.037					6.13	209.97					6.13103	310.07				6.13145	410.733				6.12792	10.7327
6.13603	9.17292						6.13542	110.021					6.13667	209.986					6.1377	310.073				6.13812	410.801				6.13458	10.8013
6.1427	9.17101						6.14208	110.031					6.14333	210.016					6.14437	310.095				6.14478	410.871				6.14125	10.8709
6.14937	9.17673						6.14875	110.067					6.15	210.045					6.15103	310.141				6.15145	410.919				6.14792	10.9191
6.15603	9.19294						6.15542	110.122					6.15667	210.065					6.1577	310.19				6.15812	410.949				6.15458	10.9491
6.1627	9.21869						6.16208	110.188					6.16333	210.085					6.16437	310.23				6.16478	410.966				6.16125	10.9658
6.16937	9.25255						6.16875	110.239					6.17	210.114					6.17103	310.231				6.17145	410.976				6.16792	10.9763
6.17603	9.28688						6.17542	110.274					6.17667	210.15					6.1777	310.201				6.17812	410.987				6.17458	10.9868
6.1827	9.32121						6.18208	110.295					6.18333	210.196					6.18437	310.171				6.18478	410.996				6.18125	10.9959
6.18937	9.33599						6.18875	110.305					6.19	210.25					6.19103	310.147				6.19145	411.017				6.18792	11.0173
6.19603	9.34696						6.19542	110.309					6.19667	210.298					6.1977	310.126				6.19812	411.047				6.19458	11.0474
6.2027	9.35793						6.20208	110.314					6.20333	210.317					6.20437	310.092				6.20478	411.084				6.20125	11.0841
6.20937	9.36413						6.20875	110.339					6.21	210.32					6.21103	310.078				6.21145	411.119				6.20792	11.1189
6.21603	9.36937						6.21542	110.4					6.21667	210.355					6.2177	310.087				6.21812	411.152				6.21458	11.1523
6.2227	9.39465						6.22208	110.52					6.22333	210.461					6.22437	310.127				6.22478	411.205				6.22125	11.2047
6.22937	9.4943						6.22875	110.731					6.23	210.696					6.23103	310.228				6.23145	411.267				6.22792	11.2672
6.23603	9.66549						6.23542	111.057					6.23667	211.136					6.2377	310.428				6.23812	411.327				6.23458	11.3273
6.2427	9.91058						6.24208	111.537					6.24333	211.84					6.24437	310.754				6.24478	411.372				6.24125	11.3716
6.24937	10.2234						6.24875	112.233					6.25	212.807					6.25103	311.183				6.25145	411.417				6.24792	11.4169
6.25603	10.6325						6.25542	113.16					6.25667	213.991					6.2577	311.713				6.25812	411.474				6.25458	11.4741
6.2627	11.1275						6.26208	114.269					6.26333	215.324					6.26437	312.331				6.26478	411.53				6.26125	11.5299
6.26937	11.6444						6.26875	115.471					6.27	216.703					6.27103	312.974				6.27145	411.582				6.26792	11.5819
6.27603	12.1217						6.27542	116.67					6.27667	217.991					6.2777	313.557				6.27812	411.646				6.27458	11.6463
6.2827	12.5217						6.28208	117.759					6.28333	219.066					6.28437	314.012				6.28478	411.731				6.28125	11.7311
6.28937	12.8427						6.28875	118.604					6.29	219.847					6.29103	314.331				6.29145	411.828				6.28792	11.8279
6.29603	13.0453						6.29542	119.098					6.29667	220.266					6.2977	314.495				6.29812	411.929				6.29458	11.9286
6.3027	13.1092						6.30208	119.183					6.30333	220.281					6.30437	314.483				6.30478	412.034				6.30125	12.0339
6.30937	13.0358						6.30875	118.885					6.31	219.907					6.31103	314.306				6.31145	412.13				6.30792	12.1298
6.31603	12.8531						6.31542	118.288					6.31667	219.217					6.3177	314.004				6.31812	412.198				6.31458	12.1984
6.3227	12.5937						6.32208	117.479					6.32333	218.297					6.32437	313.643				6.32478	412.238				6.32125	12.2375
6.32937	12.2766						6.32875	116.547					6.33	217.23					6.33103	313.244				6.33145	412.24				6.32792	12.2404
6.33603	11.9252						6.33542	115.581					6.33667	216.109					6.3377	312.829				6.33812	412.204				6.33458	12.2042
6.3427	11.5485						6.34208	114.677					6.34333	215.025					6.34437	312.41				6.34478	412.124				6.34125	12.1241
6.34937	11.168						6.34875	113.875					6.35	214.039					6.35103	312.007				6.35145	412.024				6.34792	12.0244
6.35603	10.8223						6.35542	113.167					6.35667	213.191					6.3577	311.649				6.35812	411.925				6.35458	11.9247
6.3627	10.5352						6.36208	112.547					6.36333	212.506					6.36437	311.356				6.36478	411.832				6.36125	11.8318
6.36937	10.3068						6.36875	112.049					6.37	212					6.37103	311.147				6.37145	411.746				6.36792	11.7459
6.37603	10.1285						6.37542	111.705					6.37667	211.646					6.3777	311.014				6.37812	411.669				6.37458	11.6687
6.3827	10.0403						6.38208	111.499					6.38333	211.433					6.38437	310.972				6.38478	411.615				6.38125	11.6153
6.38937	10.0718						6.38875	111.409					6.39	211.349					6.39103	311.027				6.39145	411.588				6.38792	11.5881
6.39603	10.2119						6.39542	111.441					6.39667	211.384					6.3977	311.179				6.39812	411.569				6.39458	11.569
6.4027	10.4408						6.40208	111.605					6.40333	211.488					6.40437	311.402				6.40478	411.554				6.40125	11.5538
6.40937	10.7403						6.40875	111.848					6.41	211.637					6.41103	311.675				6.41145	411.555				6.40792	11.5552
6.41603	11.1012						6.41542	112.106					6.41667	211.833					6.4177	311.971				6.41812	411.587				6.41458	11.5867
6.4227	11.4675						6.42208	112.37					6.42333	212.053					6.42437	312.25				6.42478	411.64				6.42125	11.6401
6.42937	11.7917						6.42875	112.653					6.43	212.26					6.43103	312.494				6.43145	411.699				6.42792	11.6992
6.43603	12.0535						6.43542	112.922					6.43667	212.425					6.4377	312.693				6.43812	411.774				6.43458	11.7741
6.4427	12.2452						6.44208	113.121					6.44333	212.564					6.44437	312.847				6.44478	411.881				6.44125	11.8809
6.44937	12.3758						6.44875	113.249					6.45	212.677					6.45103	312.949				6.45145	412.036				6.44792	12.0358
6.45603	12.4464						6.45542	113.349					6.45667	212.764					6.4577	313.01				6.45812	412.239				6.45458	12.239
6.4627	12.4679						6.46208	113.43					6.46333	212.817					6.46437	313.06				6.46478	412.494				6.46125	12.4936
6.46937	12.4431						6.46875	113.485					6.47	212.851					6.47103	313.102				6.47145	412.803				6.46792	12.8031
6.47603	12.4207						6.47542	113.52					6.47667	212.885					6.4777	313.134				6.47812	413.168				6.47458	13.1683
6.4827	12.4445						6.48208	113.55					6.48333	212.935					6.48437	313.168				6.48478	413.552				6.48125	13.5517
6.48937	12.5384						6.48875	113.6					6.49	213.031					6.49103	313.247				6.49145	413.905				6.48792	13.905
6.49603	12.6925						6.49542	113.7					6.49667	213.194					6.4977	313.418				6.49812	414.191				6.49458	14.1912
6.5027	12.9123						6.50208	113.887					6.50333	213.446					6.50437	313.706				6.50478	414.387				6.50125	14.3867
6.50937	13.2394						6.50875	114.169					6.51	213.796					6.51103	314.101				6.51145	414.477				6.50792	14.4773
6.51603	13.6614						6.51542	114.55					6.51667	214.25					6.5177	314.577				6.51812	414.447				6.51458	14.4467
6.5227	14.1277						6.52208	115.021					6.52333	214.779					6.52437	315.09				6.52478	414.312				6.52125	14.3123
6.52937	14.5755						6.52875	115.535					6.53	215.324					6.53103	315.585				6.53145	414.1				6.52792	14.0996
6.53603	14.9708						6.53542	116.006					6.53667	215.812					6.5377	315.985				6.53812	413.837				6.53458	13.8373
6.5427	15.2712						6.54208	116.349					6.54333	216.18					6.54437	316.216				6.54478	413.56				6.54125	13.5598
6.54937	15.409						6.54875	116.534					6.55	216.38					6.55103	316.246				6.55145	413.296				6.54792	13.2957
6.55603	15.3513						6.55542	116.539					6.55667	216.365					6.5577	316.07				6.55812	413.061				6.55458	13.0606
6.5627	15.1067						6.56208	116.365					6.56333	216.131					6.56437	315.722				6.56478	412.856				6.56125	12.8555
6.56937	14.7181						6.56875	116.021					6.57	215.712					6.57103	315.243				6.57145	412.691				6.56792	12.6905
6.57603	14.2269						6.57542	115.539					6.57667	215.171					6.5777	314.685				6.57812	412.573				6.57458	12.5732
6.5827	13.689						6.58208	114.958					6.58333	214.561					6.58437	314.096				6.58478	412.491				6.58125	12.4907
6.58937	13.155						6.58875	114.315					6.59	213.935					6.59103	313.525				6.59145	412.42				6.58792	12.4197
6.59603	12.6448						6.59542	113.664					6.59667	213.336					6.5977	313.009				6.59812	412.363				6.59458	12.3634
6.6027	12.1737						6.60208	113.047					6.60333	212.796					6.60437	312.558				6.60478	412.326				6.60125	12.3258
6.60937	11.745						6.60875	112.507					6.61	212.321					6.61103	312.161				6.61145	412.307				6.60792	12.3067
6.61603	11.375						6.61542	112.068					6.61667	211.916					6.6177	311.812				6.61812	412.285				6.61458	12.2852
6.6227	11.066						6.62208	111.743					6.62333	211.59					6.62437	311.528				6.62478	412.261				6.62125	12.2609
6.62937	10.8185						6.62875	111.521					6.63	211.344					6.63103	311.3				6.63145	412.247				6.62792	12.2471
6.63603	10.6206						6.63542	111.373					6.63667	211.166					6.6377	311.129				6.63812	412.249				6.63458	12.2495
6.6427	10.4618						6.64208	111.263					6.64333	211.041					6.64437	310.996				6.64478	412.269				6.64125	12.2695
6.64937	10.3335						6.64875	111.158					6.65	210.971					6.65103	310.913				6.65145	412.298				6.64792	12.2981
6.65603	10.232						6.65542	111.063					6.65667	210.942					6.6577	310.876				6.65812	412.331				6.65458	12.3305
6.6627	10.1676						6.66208	110.981					6.66333	210.936					6.66437	310.854				6.66478	412.36				6.66125	12.3601
6.66937	10.1337						6.66875	110.921					6.67	210.934					6.67103	310.845				6.67145	412.38				6.66792	12.3796
6.67603	10.1266						6.67542	110.886					6.67667	210.945					6.6777	310.847				6.67812	412.384				6.67458	12.3844
6.6827	10.1337						6.68208	110.878					6.68333	210.966					6.68437	310.871				6.68478	412.366				6.68125	12.3658
6.68937	10.1585						6.68875	110.898					6.69	210.988					6.69103	310.889				6.69145	412.326				6.68792	12.3262
6.69603	10.1967						6.69542	110.921					6.69667	211.006					6.6977	310.89				6.69812	412.284				6.69458	12.2838
6.7027	10.21						6.70208	110.931					6.70333	211.022					6.70437	310.894				6.70478	412.257				6.70125	12.2566
6.70937	10.1871						6.70875	110.923					6.71	211.028					6.71103	310.909				6.71145	412.251				6.70792	12.2509
6.71603	10.1371						6.71542	110.907					6.71667	211.006					6.7177	310.919				6.71812	412.253				6.71458	12.2533
6.7227	10.1023						6.72208	110.897					6.72333	210.949					6.72437	310.911				6.72478	412.271				6.72125	12.2709
6.72937	10.0789						6.72875	110.901					6.73	210.871					6.73103	310.92				6.73145	412.305				6.72792	12.3048
6.73603	10.0594						6.73542	110.903					6.73667	210.798					6.7377	310.96				6.73812	412.341				6.73458	12.3415
6.7427	10.0408						6.74208	110.897					6.74333	210.74					6.74437	311.009				6.74478	412.365				6.74125	12.3653
6.74937	10.0441						6.74875	110.881					6.75	210.702					6.75103	311.033				6.75145	412.375				6.74792	12.3754
6.75603	10.0632						6.75542	110.865					6.75667	210.681					6.7577	311.04				6.75812	412.384				6.75458	12.3844
6.7627	10.0656						6.76208	110.843					6.76333	210.688					6.76437	311.053				6.76478	412.391				6.76125	12.3906
6.76937	10.0446						6.76875	110.804					6.77	210.702					6.77103	311.075				6.77145	412.393				6.76792	12.3925
6.77603	10.0012						6.77542	110.781					6.77667	210.712					6.7777	311.088				6.77812	412.399				6.77458	12.3987
6.7827	9.97114						6.78208	110.798					6.78333	210.711					6.78437	311.087				6.78478	412.417				6.78125	12.4168
6.78937	9.96494						6.78875	110.834					6.79	210.696					6.79103	311.088				6.79145	412.449				6.78792	12.4493
6.79603	9.99069						6.79542	110.868					6.79667	210.691					6.7977	311.106				6.79812	412.489				6.79458	12.4888
6.8027	10.036						6.80208	110.89					6.80333	210.715					6.80437	311.135				6.80478	412.536				6.80125	12.5356
6.80937	10.0822						6.80875	110.942					6.81	210.792					6.81103	311.147				6.81145	412.586				6.80792	12.5856
6.81603	10.1376						6.81542	111.003					6.81667	210.896					6.8177	311.144				6.81812	412.63				6.81458	12.6295
6.8227	10.1867						6.82208	111.05					6.82333	210.98					6.82437	311.136				6.82478	412.66				6.82125	12.66
6.82937	10.2215						6.82875	111.083					6.83	211.05					6.83103	311.144				6.83145	412.681				6.82792	12.6815
6.83603	10.2339						6.83542	111.105					6.83667	211.102					6.8377	311.169				6.83812	412.712				6.83458	12.7115
6.8427	10.2434						6.84208	111.123					6.84333	211.135					6.84437	311.196				6.84478	412.757				6.84125	12.7568
6.84937	10.2644						6.84875	111.111					6.85	211.121					6.85103	311.224				6.85145	412.816				6.84792	12.816
6.85603	10.2906						6.85542	111.098					6.85667	211.076					6.8577	311.26				6.85812	412.889				6.85458	12.8894
6.8627	10.3226						6.86208	111.108					6.86333	211.059					6.86437	311.331				6.86478	412.976				6.86125	12.9757
6.86937	10.3397						6.86875	111.16					6.87	211.096					6.87103	311.417				6.87145	413.066				6.86792	13.0658
6.87603	10.3521						6.87542	111.24					6.87667	211.178					6.8777	311.486				6.87812	413.147				6.87458	13.1469
6.8827	10.3674						6.88208	111.339					6.88333	211.263					6.88437	311.537				6.88478	413.205				6.88125	13.2051
6.88937	10.4008						6.88875	111.455					6.89	211.349					6.89103	311.58				6.89145	413.249				6.88792	13.2494
6.89603	10.4461						6.89542	111.57					6.89667	211.448					6.8977	311.637				6.89812	413.28				6.89458	13.2799
6.9027	10.4876						6.90208	111.665					6.90333	211.563					6.90437	311.691				6.90478	413.313				6.90125	13.3128
6.90937	10.5424						6.90875	111.737					6.91	211.667					6.91103	311.753				6.91145	413.346				6.90792	13.3457
6.91603	10.6053						6.91542	111.798					6.91667	211.733					6.9177	311.822				6.91812	413.383				6.91458	13.3834
6.9227	10.674						6.92208	111.845					6.92333	211.782					6.92437	311.896				6.92478	413.43				6.92125	13.4296
6.92937	10.7245						6.92875	111.882					6.93	211.834					6.93103	311.966				6.93145	413.479				6.92792	13.4788
6.93603	10.7718						6.93542	111.893					6.93667	211.893					6.9377	312.021				6.93812	413.544				6.93458	13.5436
6.9427	10.8366						6.94208	111.891					6.94333	211.945					6.94437	312.055				6.94478	413.62				6.94125	13.6204
6.94937	10.9129						6.94875	111.902					6.95	211.97					6.95103	312.069				6.95145	413.698				6.94792	13.6981
6.95603	10.9987						6.95542	111.946					6.95667	211.976					6.9577	312.081				6.95812	413.754				6.95458	13.7539
6.9627	11.0712						6.96208	112.013					6.96333	211.981					6.96437	312.11				6.96478	413.783				6.96125	13.7825
6.96937	11.1561						6.96875	112.101					6.97	212.008					6.97103	312.171				6.97145	413.784				6.96792	13.7839
6.97603	11.2443						6.97542	112.195					6.97667	212.068					6.9777	312.268				6.97812	413.764				6.97458	13.7639
6.9827	11.3478						6.98208	112.302					6.98333	212.144					6.98437	312.399				6.98478	413.725				6.98125	13.7248
6.98937	11.4622						6.98875	112.391					6.99	212.234					6.99103	312.541				6.99145	413.679				6.98792	13.6786
6.99603	11.5676						6.99542	112.464					6.99667	212.348					6.9977	312.672				6.99812	413.633				6.99458	13.6333
7.0027	11.663						7.00208	112.519					7.00333	212.472					7.00437	312.768				7.00478	413.595				7.00125	13.5946
7.00937	11.7311						7.00875	112.573					7.01	212.575					7.01103	312.83				7.01145	413.575				7.00792	13.5751
7.01603	11.7931						7.01542	112.647					7.01667	212.633					7.0177	312.861				7.01812	413.554				7.01458	13.5536
7.0227	11.8432						7.02208	112.717					7.02333	212.653					7.02437	312.871				7.02478	413.524				7.02125	13.5236
7.02937	11.8651						7.02875	112.76					7.03	212.674					7.03103	312.865				7.03145	413.494				7.02792	13.494
7.03603	11.869						7.03542	112.759					7.03667	212.699					7.0377	312.852				7.03812	413.476				7.03458	13.4764
7.0427	11.8599						7.04208	112.743					7.04333	212.71					7.04437	312.845				7.04478	413.462				7.04125	13.4621
7.04937	11.8513						7.04875	112.734					7.05	212.709					7.05103	312.834				7.05145	413.441				7.04792	13.4411
7.05603	11.8289						7.05542	112.742					7.05667	212.716					7.0577	312.816				7.05812	413.414				7.05458	13.4139
7.0627	11.7807						7.06208	112.757					7.06333	212.765					7.06437	312.793				7.06478	413.395				7.06125	13.3948
7.06937	11.723						7.06875	112.79					7.07	212.825					7.07103	312.767				7.07145	413.375				7.06792	13.3753
7.07603	11.6773						7.07542	112.835					7.07667	212.886					7.0777	312.754				7.07812	413.349				7.07458	13.3486
7.0827	11.6668						7.08208	112.889					7.08333	212.957					7.08437	312.746				7.08478	413.321				7.08125	13.3214
7.08937	11.6739						7.08875	112.919					7.09	213.035					7.09103	312.738				7.09145	413.3				7.08792	13.3004
7.09603	11.6701						7.09542	112.911					7.09667	213.103					7.0977	312.716				7.09812	413.302				7.09458	13.3018
7.1027	11.6453						7.10208	112.867					7.10333	213.126					7.10437	312.692				7.10478	413.307				7.10125	13.3071
7.10937	11.6177						7.10875	112.814					7.11	213.114					7.11103	312.692				7.11145	413.309				7.10792	13.3095
7.11603	11.5919						7.11542	112.772					7.11667	213.081					7.1177	312.696				7.11812	413.321				7.11458	13.3214
7.1227	11.5547						7.12208	112.733					7.12333	213.025					7.12437	312.694				7.12478	413.351				7.12125	13.351
7.12937	11.5089						7.12875	112.682					7.13	212.942					7.13103	312.668				7.13145	413.393				7.12792	13.3934
7.13603	11.467						7.13542	112.608					7.13667	212.843					7.1377	312.621				7.13812	413.453				7.13458	13.453
7.1427	11.4341						7.14208	112.52					7.14333	212.735					7.14437	312.544				7.14478	413.567				7.14125	13.567
7.14937	11.3888						7.14875	112.426					7.15	212.624					7.15103	312.425				7.15145	413.783				7.14792	13.783
7.15603	11.3134						7.15542	112.328					7.15667	212.508					7.1577	312.29				7.15812	414.138				7.15458	14.1377
7.1627	11.2171						7.16208	112.221					7.16333	212.385					7.16437	312.148				7.16478	414.678				7.16125	14.6775
7.16937	11.1217						7.16875	112.129					7.17	212.259					7.17103	312.042				7.17145	415.456				7.16792	15.4562
7.17603	11.0507						7.17542	112.082					7.17667	212.152					7.1777	311.99				7.17812	416.488				7.17458	16.4881
7.1827	11.0226						7.18208	112.092					7.18333	212.1					7.18437	311.997				7.18478	417.759				7.18125	17.7588
7.18937	11.0531						7.18875	112.159					7.19	212.135					7.19103	312.074				7.19145	419.198				7.18792	19.1979
7.19603	11.1747						7.19542	112.29					7.19667	212.29					7.1977	312.25				7.19812	420.69				7.19458	20.69
7.2027	11.4117						7.20208	112.541					7.20333	212.615					7.20437	312.599				7.20478	422.083				7.20125	22.0833
7.20937	11.7989						7.20875	112.988					7.21	213.191					7.21103	313.177				7.21145	423.213				7.20792	23.2134
7.21603	12.4092						7.21542	113.727					7.21667	214.098					7.2177	314.054				7.21812	423.951				7.21458	23.9511
7.2227	13.34						7.22208	114.853					7.22333	215.4					7.22437	315.341				7.22478	424.202				7.22125	24.2023
7.22937	14.6585						7.22875	116.448					7.23	217.161					7.23103	317.129				7.23145	423.95				7.22792	23.9496
7.23603	16.3784						7.23542	118.53					7.23667	219.407					7.2377	319.424				7.23812	423.259				7.23458	23.2587
7.2427	18.4531						7.24208	121.038					7.24333	222.097					7.24437	322.13				7.24478	422.242				7.24125	22.2416
7.24937	20.7806						7.24875	123.813					7.25	225.052					7.25103	325.048				7.25145	421.033				7.24792	21.0333
7.25603	23.1647						7.25542	126.599					7.25667	228.003					7.2577	327.922				7.25812	419.771				7.25458	19.7711
7.2627	25.3344						7.26208	129.12					7.26333	230.674					7.26437	330.437				7.26478	418.572				7.26125	18.5723
7.26937	27.0486						7.26875	131.088					7.27	232.792					7.27103	332.296				7.27145	417.517				7.26792	17.5166
7.27603	28.1272						7.27542	132.3					7.27667	234.136					7.2777	333.311				7.27812	416.625				7.27458	16.6249
7.2827	28.4929						7.28208	132.653					7.28333	234.571					7.28437	333.407				7.28478	415.904				7.28125	15.9044
7.28937	28.132						7.28875	132.167					7.29	234.118					7.29103	332.663				7.29145	415.344				7.28792	15.3441
7.29603	27.1297						7.29542	130.968					7.29667	232.924					7.2977	331.221				7.29812	414.914				7.29458	14.914
7.3027	25.6548						7.30208	129.219					7.30333	231.165					7.30437	329.268				7.30478	414.588				7.30125	14.5879
7.30937	23.8919						7.30875	127.136					7.31	229.029					7.31103	327.028				7.31145	414.335				7.30792	14.3347
7.31603	22.0108						7.31542	124.918					7.31667	226.715					7.3177	324.708				7.31812	414.151				7.31458	14.1506
7.3227	20.1364						7.32208	122.727					7.32333	224.415					7.32437	322.477				7.32478	414.024				7.32125	14.0243
7.32937	18.3973						7.32875	120.686					7.33	222.24					7.33103	320.422				7.33145	413.948				7.32792	13.948
7.33603	16.8777						7.33542	118.87					7.33667	220.235					7.3377	318.592				7.33812	413.908				7.33458	13.9079
7.3427	15.6002						7.34208	117.317					7.34333	218.453					7.34437	317.036				7.34478	413.88				7.34125	13.8798
7.34937	14.5464						7.34875	116.034					7.35	216.941					7.35103	315.769				7.35145	413.865				7.34792	13.8645
7.35603	13.6905						7.35542	115.012					7.35667	215.718					7.3577	314.758				7.35812	413.865				7.35458	13.8655
7.3627	13.0353						7.36208	114.221					7.36333	214.737					7.36437	313.952				7.36478	413.871				7.36125	13.8712
7.36937	12.5384						7.36875	113.611					7.37	213.961					7.37103	313.316				7.37145	413.873				7.36792	13.8726
7.37603	12.1427						7.37542	113.137					7.37667	213.391					7.3777	312.862				7.37812	413.867				7.37458	13.8674
7.3827	11.8341						7.38208	112.785					7.38333	212.99					7.38437	312.568				7.38478	413.869				7.38125	13.8693
7.38937	11.6234						7.38875	112.538					7.39	212.71					7.39103	312.374				7.39145	413.882				7.38792	13.8817
7.39603	11.4932						7.39542	112.369					7.39667	212.49					7.3977	312.235				7.39812	413.899				7.39458	13.8993
7.4027	11.3859						7.40208	112.244					7.40333	212.315					7.40437	312.141				7.40478	413.919				7.40125	13.9194
7.40937	11.2929						7.40875	112.157					7.41	212.183					7.41103	312.082				7.41145	413.935				7.40792	13.9346
7.41603	11.2553						7.41542	112.113					7.41667	212.088					7.4177	312.046				7.41812	413.957				7.41458	13.957
7.4227	11.2581						7.42208	112.084					7.42333	212.033					7.42437	312.01				7.42478	413.99				7.42125	13.9904
7.42937	11.2586						7.42875	112.049					7.43	211.995					7.43103	311.98				7.43145	414.025				7.42792	14.0247
7.43603	11.2467						7.43542	112.012					7.43667	211.977					7.4377	311.962				7.43812	414.05				7.43458	14.05
7.4427	11.2562						7.44208	112					7.44333	211.98					7.44437	311.963				7.44478	414.075				7.44125	14.0753
7.44937	11.2853						7.44875	112.004					7.45	212.016					7.45103	311.984				7.45145	414.114				7.44792	14.1139
7.45603	11.3029						7.45542	112.012					7.45667	212.067					7.4577	311.998				7.45812	414.155				7.45458	14.1554
7.4627	11.3053						7.46208	112.034					7.46333	212.114					7.46437	312.003				7.46478	414.2				7.46125	14.1997
7.46937	11.3115						7.46875	112.086					7.47	212.156					7.47103	312.005				7.47145	414.249				7.46792	14.2493
7.47603	11.3358						7.47542	112.15					7.47667	212.206					7.4777	312.02				7.47812	414.302				7.47458	14.3018
7.4827	11.3816						7.48208	112.21					7.48333	212.268					7.48437	312.045				7.48478	414.344				7.48125	14.3437
7.48937	11.4546						7.48875	112.27					7.49	212.334					7.49103	312.071				7.49145	414.384				7.48792	14.3838
7.49603	11.5371						7.49542	112.335					7.49667	212.402					7.4977	312.109				7.49812	414.433				7.49458	14.4334
7.5027	11.6153						7.50208	112.402					7.50333	212.459					7.50437	312.167				7.50478	414.492				7.50125	14.4916
7.50937	11.6816						7.50875	112.453					7.51	212.505					7.51103	312.241				7.51145	414.555				7.50792	14.5545
7.51603	11.7402						7.51542	112.502					7.51667	212.539					7.5177	312.32				7.51812	414.616				7.51458	14.6165
7.5227	11.7812						7.52208	112.565					7.52333	212.571					7.52437	312.397				7.52478	414.677				7.52125	14.6766
7.52937	11.8012						7.52875	112.638					7.53	212.595					7.53103	312.466				7.53145	414.715				7.52792	14.7152
7.53603	11.8146						7.53542	112.718					7.53667	212.615					7.5377	312.528				7.53812	414.729				7.53458	14.7295
7.5427	11.848						7.54208	112.792					7.54333	212.633					7.54437	312.588				7.54478	414.714				7.54125	14.7138
7.54937	11.9057						7.54875	112.858					7.55	212.663					7.55103	312.645				7.55145	414.674				7.54792	14.6742
7.55603	11.9743						7.55542	112.904					7.55667	212.694					7.5577	312.7				7.55812	414.621				7.55458	14.6213
7.5627	12.0378						7.56208	112.917					7.56333	212.715					7.56437	312.728				7.56478	414.563				7.56125	14.5626
7.56937	12.0797						7.56875	112.92					7.57	212.725					7.57103	312.743				7.57145	414.515				7.56792	14.5154
7.57603	12.0959						7.57542	112.912					7.57667	212.74					7.5777	312.754				7.57812	414.482				7.57458	14.4815
7.5827	12.0735						7.58208	112.895					7.58333	212.752					7.58437	312.768				7.58478	414.458				7.58125	14.4582
7.58937	12.0268						7.58875	112.866					7.59	212.73					7.59103	312.764				7.59145	414.426				7.58792	14.4258
7.59603	11.961						7.59542	112.842					7.59667	212.687					7.5977	312.733				7.59812	414.39				7.59458	14.3905
7.6027	11.8833						7.60208	112.823					7.60333	212.64					7.60437	312.696				7.60478	414.368				7.60125	14.3676
7.60937	11.7807						7.60875	112.784					7.61	212.593					7.61103	312.645				7.61145	414.369				7.60792	14.3685
7.61603	11.6701						7.61542	112.735					7.61667	212.517					7.6177	312.585				7.61812	414.378				7.61458	14.3776
7.6227	11.5705						7.62208	112.692					7.62333	212.428					7.62437	312.511				7.62478	414.397				7.62125	14.3967
7.62937	11.4951						7.62875	112.677					7.63	212.364					7.63103	312.468				7.63145	414.43				7.62792	14.43
7.63603	11.4455						7.63542	112.662					7.63667	212.322					7.6377	312.465				7.63812	414.476				7.63458	14.4763
7.6427	11.4088						7.64208	112.645					7.64333	212.293					7.64437	312.487				7.64478	414.529				7.64125	14.5292
7.64937	11.3997						7.64875	112.635					7.65	212.272					7.65103	312.525				7.65145	414.569				7.64792	14.5688
7.65603	11.405						7.65542	112.636					7.65667	212.268					7.6577	312.563				7.65812	414.595				7.65458	14.5946
7.6627	11.4055						7.66208	112.632					7.66333	212.276					7.66437	312.6				7.66478	414.602				7.66125	14.6017
7.66937	11.385						7.66875	112.603					7.67	212.31					7.67103	312.616				7.67145	414.617				7.66792	14.6174
7.67603	11.3573						7.67542	112.575					7.67667	212.369					7.6777	312.61				7.67812	414.652				7.67458	14.6523
7.6827	11.3497						7.68208	112.557					7.68333	212.44					7.68437	312.591				7.68478	414.702				7.68125	14.7023
7.68937	11.3583						7.68875	112.544					7.69	212.488					7.69103	312.579				7.69145	414.772				7.68792	14.7724
7.69603	11.374						7.69542	112.53					7.69667	212.507					7.6977	312.574				7.69812	414.873				7.69458	14.873
7.7027	11.3983						7.70208	112.533					7.70333	212.519					7.70437	312.573				7.70478	415.015				7.70125	15.0151
7.70937	11.4222						7.70875	112.557					7.71	212.512					7.71103	312.559				7.71145	415.181				7.70792	15.1806
7.71603	11.4255						7.71542	112.586					7.71667	212.5					7.7177	312.546				7.71812	415.35				7.71458	15.3503
7.7227	11.4031						7.72208	112.609					7.72333	212.468					7.72437	312.54				7.72478	415.51				7.72125	15.5101
7.72937	11.3869						7.72875	112.618					7.73	212.439					7.73103	312.535				7.73145	415.647				7.72792	15.6469
7.73603	11.3897						7.73542	112.609					7.73667	212.419					7.7377	312.537				7.73812	415.747				7.73458	15.7471
7.7427	11.4117						7.74208	112.594					7.74333	212.408					7.74437	312.56				7.74478	415.799				7.74125	15.799
7.74937	11.4498						7.74875	112.608					7.75	212.422					7.75103	312.621				7.75145	415.804				7.74792	15.8038
7.75603	11.5285						7.75542	112.67					7.75667	212.459					7.7577	312.716				7.75812	415.761				7.75458	15.7609
7.7627	11.6687						7.76208	112.776					7.76333	212.547					7.76437	312.848				7.76478	415.688				7.76125	15.6879
7.76937	11.868						7.76875	112.944					7.77	212.685					7.77103	313.035				7.77145	415.597				7.76792	15.5969
7.77603	12.1131						7.77542	113.155					7.77667	212.878					7.7777	313.273				7.77812	415.505				7.77458	15.5048
7.7827	12.3987						7.78208	113.38					7.78333	213.106					7.78437	313.54				7.78478	415.433				7.78125	15.4333
7.78937	12.7287						7.78875	113.584					7.79	213.345					7.79103	313.801				7.79145	415.405				7.78792	15.4052
7.79603	13.0658						7.79542	113.761					7.79667	213.565					7.7977	314.046				7.79812	415.462				7.79458	15.4619
7.8027	13.3519						7.80208	113.895					7.80333	213.737					7.80437	314.262				7.80478	415.619				7.80125	15.6188
7.80937	13.5365						7.80875	113.968					7.81	213.856					7.81103	314.406				7.81145	415.894				7.80792	15.8944
7.81603	13.6223						7.81542	113.987					7.81667	213.931					7.8177	314.465				7.81812	416.299				7.81458	16.2988
7.8227	13.6185						7.82208	113.985					7.82333	213.968					7.82437	314.47				7.82478	416.817				7.82125	16.8171
7.82937	13.5503						7.82875	113.974					7.83	213.971					7.83103	314.464				7.83145	417.428				7.82792	17.4279
7.83603	13.4749						7.83542	113.962					7.83667	213.972					7.8377	314.466				7.83812	418.085				7.83458	18.085
7.8427	13.4501						7.84208	114.014					7.84333	214.03					7.84437	314.491				7.84478	418.747				7.84125	18.7469
7.84937	13.5279						7.84875	114.186					7.85	214.201					7.85103	314.6				7.85145	419.362				7.84792	19.3624
7.85603	13.742						7.85542	114.515					7.85667	214.504					7.8577	314.839				7.85812	419.879				7.85458	19.8793
7.8627	14.1292						7.86208	114.991					7.86333	214.974					7.86437	315.228				7.86478	420.259				7.86125	20.2594
7.86937	14.6923						7.86875	115.639					7.87	215.67					7.87103	315.793				7.87145	420.463				7.86792	20.4625
7.87603	15.4104						7.87542	116.495					7.87667	216.609					7.8777	316.553				7.87812	420.471				7.87458	20.4711
7.8827	16.2487						7.88208	117.533					7.88333	217.737					7.88437	317.494				7.88478	420.299				7.88125	20.2994
7.88937	17.1919						7.88875	118.674					7.89	218.973					7.89103	318.544				7.89145	419.986				7.88792	19.9857
7.89603	18.1837						7.89542	119.829					7.89667	220.238					7.8977	319.632				7.89812	419.563				7.89458	19.5632
7.9027	19.136						7.90208	120.915					7.90333	221.419					7.90437	320.679				7.90478	419.076				7.90125	19.0759
7.90937	19.9652						7.90875	121.857					7.91	222.382					7.91103	321.592				7.91145	418.562				7.90792	18.5618
7.91603	20.5894						7.91542	122.553					7.91667	223.052					7.9177	322.275				7.91812	418.076				7.91458	18.0759
7.9227	20.9684						7.92208	122.935					7.92333	223.419					7.92437	322.675				7.92478	417.634				7.92125	17.6344
7.92937	21.0629						7.92875	123.002					7.93	223.476					7.93103	322.768				7.93145	417.247				7.92792	17.2467
7.93603	20.8912						7.93542	122.796					7.93667	223.216					7.9377	322.571				7.93812	416.913				7.93458	16.9134
7.9427	20.4878						7.94208	122.368					7.94333	222.686					7.94437	322.101				7.94478	416.633				7.94125	16.6326
7.94937	19.8956						7.94875	121.752					7.95	221.956					7.95103	321.4				7.95145	416.411				7.94792	16.4113
7.95603	19.1736						7.95542	121.003					7.95667	221.099					7.9577	320.541				7.95812	416.238				7.95458	16.2382
7.9627	18.3969						7.96208	120.175					7.96333	220.157					7.96437	319.62				7.96478	416.102				7.96125	16.1023
7.96937	17.6091						7.96875	119.3					7.97	219.203					7.97103	318.729				7.97145	415.981				7.96792	15.9807
7.97603	16.8357						7.97542	118.443					7.97667	218.305					7.9777	317.893				7.97812	415.876				7.97458	15.8763
7.9827	16.0995						7.98208	117.654					7.98333	217.498					7.98437	317.134				7.98478	415.79				7.98125	15.7905
7.98937	15.4305						7.98875	116.958					7.99	216.788					7.99103	316.478				7.99145	415.725				7.98792	15.7247
7.99603	14.8559						7.99542	116.346					7.99667	216.148					7.9977	315.937				7.99812	415.663				7.99458	15.6631
8.0027	14.3514						8.00208	115.833					8.00333	215.592					8.00437	315.489				8.00478	415.616				8.00125	15.6159
8.00937	13.9189						8.00875	115.421					8.01	215.13					8.01103	315.105				8.01145	415.594				8.00792	15.5935
8.01603	13.5627						8.01542	115.084					8.01667	214.76					8.0177	314.78				8.01812	415.592				8.01458	15.5916
8.0227	13.2923						8.02208	114.793					8.02333	214.467					8.02437	314.513				8.02478	415.594				8.02125	15.5945
8.02937	13.0901						8.02875	114.538					8.03	214.231					8.03103	314.287				8.03145	415.595				8.02792	15.595
8.03603	12.9461						8.03542	114.333					8.03667	214.05					8.0377	314.084				8.03812	415.595				8.03458	15.5954
8.0427	12.8689						8.04208	114.174					8.04333	213.896					8.04437	313.912				8.04478	415.593				8.04125	15.5926
8.04937	12.8341						8.04875	114.058					8.05	213.759					8.05103	313.768				8.05145	415.585				8.04792	15.5854
8.05603	12.8098						8.05542	113.962					8.05667	213.64					8.0577	313.654				8.05812	415.572				8.05458	15.5716
8.0627	12.7702						8.06208	113.868					8.06333	213.541					8.06437	313.553				8.06478	415.567				8.06125	15.5673
8.06937	12.7387						8.06875	113.788					8.07	213.457					8.07103	313.456				8.07145	415.578				8.06792	15.5783
8.07603	12.6948						8.07542	113.717					8.07667	213.39					8.0777	313.377				8.07812	415.622				8.07458	15.6217
8.0827	12.6238						8.08208	113.656					8.08333	213.33					8.08437	313.313				8.08478	415.704				8.08125	15.7042
8.08937	12.5499						8.08875	113.594					8.09	213.255					8.09103	313.253				8.09145	415.833				8.08792	15.8329
8.09603	12.4907						8.09542	113.531					8.09667	213.166					8.0977	313.195				8.09812	416.031				8.09458	16.0308
8.1027	12.4545						8.10208	113.47					8.10333	213.091					8.10437	313.151				8.10478	416.304				8.10125	16.304
8.10937	12.4297						8.10875	113.401					8.11	213.041					8.11103	313.137				8.11145	416.647				8.10792	16.6473
8.11603	12.4378						8.11542	113.324					8.11667	213.017					8.1177	313.135				8.11812	417.028				8.11458	17.0283
8.1227	12.4922						8.12208	113.248					8.12333	213.034					8.12437	313.133				8.12478	417.402				8.12125	17.4022
8.12937	12.5809						8.12875	113.184					8.13	213.103					8.13103	313.139				8.13145	417.73				8.12792	17.7298
8.13603	12.7239						8.13542	113.169					8.13667	213.2					8.1377	313.166				8.13812	417.98				8.13458	17.9796
8.1427	12.9361						8.14208	113.221					8.14333	213.287					8.14437	313.21				8.14478	418.127				8.14125	18.1274
8.14937	13.2279						8.14875	113.342					8.15	213.367					8.15103	313.272				8.15145	418.171				8.14792	18.1708
8.15603	13.587						8.15542	113.535					8.15667	213.457					8.1577	313.369				8.15812	418.119				8.15458	18.1193
8.1627	14.0233						8.16208	113.803					8.16333	213.579					8.16437	313.512				8.16478	418.004				8.16125	18.0039
8.16937	14.5388						8.16875	114.154					8.17	213.732					8.17103	313.728				8.17145	417.861				8.16792	17.8614
8.17603	15.0886						8.17542	114.556					8.17667	213.915					8.1777	314.001				8.17812	417.716				8.17458	17.7164
8.1827	15.6274						8.18208	114.989					8.18333	214.149					8.18437	314.333				8.18478	417.611				8.18125	17.6105
8.18937	16.1176						8.18875	115.45					8.19	214.449					8.19103	314.703				8.19145	417.562				8.18792	17.5624
8.19603	16.5682						8.19542	115.929					8.19667	214.81					8.1977	315.106				8.19812	417.59				8.19458	17.5896
8.2027	16.9592						8.20208	116.397					8.20333	215.193					8.20437	315.517				8.20478	417.684				8.20125	17.6845
8.20937	17.2911						8.20875	116.851					8.21	215.592					8.21103	315.894				8.21145	417.83				8.20792	17.8299
8.21603	17.5939						8.21542	117.314					8.21667	216.022					8.2177	316.227				8.21812	418.005				8.21458	18.0049
8.2227	17.9029						8.22208	117.797					8.22333	216.471					8.22437	316.51				8.22478	418.158				8.22125	18.1584
8.22937	18.2137						8.22875	118.262					8.23	216.903					8.23103	316.732				8.23145	418.256				8.22792	18.2562
8.23603	18.5103						8.23542	118.672					8.23667	217.289					8.2377	316.863				8.23812	418.27				8.23458	18.2705
8.2427	18.7864						8.24208	119.008					8.24333	217.594					8.24437	316.909				8.24478	418.209				8.24125	18.209
8.24937	19.012						8.24875	119.251					8.25	217.79					8.25103	316.86				8.25145	418.079				8.24792	18.0793
8.25603	19.1145						8.25542	119.373					8.25667	217.851					8.2577	316.715				8.25812	417.893				8.25458	17.8933
8.2627	19.0368						8.26208	119.361					8.26333	217.797					8.26437	316.494				8.26478	417.671				8.26125	17.6706
8.26937	18.7902						8.26875	119.223					8.27	217.66					8.27103	316.251				8.27145	417.431				8.26792	17.4313
8.27603	18.3916						8.27542	118.975					8.27667	217.448					8.2777	316.011				8.27812	417.202				8.27458	17.2019
8.2827	17.8685						8.28208	118.634					8.28333	217.198					8.28437	315.765				8.28478	416.991				8.28125	16.9907
8.28937	17.2572						8.28875	118.224					8.29	216.94					8.29103	315.544				8.29145	416.807				8.28792	16.8071
8.29603	16.6297						8.29542	117.755					8.29667	216.705					8.2977	315.367				8.29812	416.656				8.29458	16.6559
8.3027	16.0508						8.30208	117.256					8.30333	216.469					8.30437	315.215				8.30478	416.549				8.30125	16.5491
8.30937	15.552						8.30875	116.787					8.31	216.232					8.31103	315.064				8.31145	416.492				8.30792	16.4919
8.31603	15.1377						8.31542	116.4					8.31667	216.021					8.3177	314.933				8.31812	416.476				8.31458	16.4757
8.3227	14.7829						8.32208	116.105					8.32333	215.847					8.32437	314.859				8.32478	416.49				8.32125	16.49
8.32937	14.5006						8.32875	115.864					8.33	215.688					8.33103	314.811				8.33145	416.513				8.32792	16.5133
8.33603	14.2961						8.33542	115.657					8.33667	215.527					8.3377	314.768				8.33812	416.541				8.33458	16.5415
8.3427	14.1597						8.34208	115.481					8.34333	215.361					8.34437	314.731				8.34478	416.578				8.34125	16.5782
8.34937	14.0615						8.34875	115.331					8.35	215.204					8.35103	314.713				8.35145	416.631				8.34792	16.6306
8.35603	13.9751						8.35542	115.189					8.35667	215.053					8.3577	314.704				8.35812	416.713				8.35458	16.7131
8.3627	13.9098						8.36208	115.047					8.36333	214.906					8.36437	314.684				8.36478	416.838				8.36125	16.8381
8.36937	13.8564						8.36875	114.917					8.37	214.777					8.37103	314.671				8.37145	417.039				8.36792	17.0388
8.37603	13.8102						8.37542	114.832					8.37667	214.676					8.3777	314.692				8.37812	417.328				8.37458	17.3278
8.3827	13.7696						8.38208	114.791					8.38333	214.639					8.38437	314.747				8.38478	417.707				8.38125	17.7069
8.38937	13.7596						8.38875	114.775					8.39	214.634					8.39103	314.815				8.39145	418.178				8.38792	18.178
8.39603	13.8268						8.39542	114.776					8.39667	214.646					8.3977	314.862				8.39812	418.727				8.39458	18.7273
8.4027	14.0004						8.40208	114.826					8.40333	214.683					8.40437	314.891				8.40478	419.317				8.40125	19.3172
8.40937	14.2851						8.40875	114.969					8.41	214.77					8.41103	314.93				8.41145	419.885				8.40792	19.8846
8.41603	14.6852						8.41542	115.215					8.41667	214.905					8.4177	314.988				8.41812	420.374				8.41458	20.3743
8.4227	15.2431						8.42208	115.572					8.42333	215.062					8.42437	315.076				8.42478	420.73				8.42125	20.73
8.42937	15.985						8.42875	116.039					8.43	215.263					8.43103	315.173				8.43145	420.904				8.42792	20.9041
8.43603	16.8972						8.43542	116.63					8.43667	215.527					8.4377	315.318				8.43812	420.87				8.43458	20.8702
8.4427	17.9358						8.44208	117.326					8.44333	215.84					8.44437	315.517				8.44478	420.647				8.44125	20.647
8.44937	19.0434						8.44875	118.07					8.45	216.173					8.45103	315.751				8.45145	420.279				8.44792	20.2794
8.45603	20.1426						8.45542	118.802					8.45667	216.495					8.4577	315.98				8.45812	419.822				8.45458	19.8221
8.4627	21.1						8.46208	119.456					8.46333	216.794					8.46437	316.163				8.46478	419.331				8.46125	19.331
8.46937	21.7948						8.46875	119.985					8.47	217.033					8.47103	316.312				8.47145	418.868				8.46792	18.868
8.47603	22.1748						8.47542	120.317					8.47667	217.179					8.4777	316.42				8.47812	418.484				8.47458	18.4836
8.4827	22.2316						8.48208	120.41					8.48333	217.218					8.48437	316.469				8.48478	418.221				8.48125	18.2214
8.48937	21.9908						8.48875	120.287					8.49	217.171					8.49103	316.423				8.49145	418.109				8.48792	18.1088
8.49603	21.5187						8.49542	120.007					8.49667	217.087					8.4977	316.297				8.49812	418.156				8.49458	18.1561
8.5027	20.9255						8.50208	119.64					8.50333	216.979					8.50437	316.15				8.50478	418.342				8.50125	18.3425
8.50937	20.3352						8.50875	119.254					8.51	216.875					8.51103	316.009				8.51145	418.617				8.50792	18.6167
8.51603	19.8245						8.51542	118.94					8.51667	216.823					8.5177	315.887				8.51812	418.928				8.51458	18.9281
8.5227	19.4688						8.52208	118.784					8.52333	216.873					8.52437	315.807				8.52478	419.218				8.52125	19.2184
8.52937	19.3224						8.52875	118.833					8.53	217.02					8.53103	315.798				8.53145	419.437				8.52792	19.4373
8.53603	19.381						8.53542	119.083					8.53667	217.236					8.5377	315.861				8.53812	419.537				8.53458	19.5374
8.5427	19.5904						8.54208	119.489					8.54333	217.512					8.54437	315.935				8.54478	419.511				8.54125	19.5107
8.54937	19.8727						8.54875	119.97					8.55	217.836					8.55103	316.004				8.55145	419.358				8.54792	19.3582
8.55603	20.1612						8.55542	120.442					8.55667	218.147					8.5577	316.047				8.55812	419.098				8.55458	19.0978
8.5627	20.3571						8.56208	120.818					8.56333	218.362					8.56437	316.055				8.56478	418.753				8.56125	18.7531
8.56937	20.371						8.56875	121.015					8.57	218.438					8.57103	316.02				8.57145	418.36				8.56792	18.3597
8.57603	20.1726						8.57542	120.974					8.57667	218.373					8.5777	315.938				8.57812	417.972				8.57458	17.9715
8.5827	19.7687						8.58208	120.679					8.58333	218.185					8.58437	315.833				8.58478	417.606				8.58125	17.6063
8.58937	19.1989						8.58875	120.165					8.59	217.881					8.59103	315.7				8.59145	417.296				8.58792	17.2963
8.59603	18.5032						8.59542	119.498					8.59667	217.485					8.5977	315.527				8.59812	417.049				8.59458	17.0488
8.6027	17.756						8.60208	118.761					8.60333	217.035					8.60437	315.319				8.60478	416.873				8.60125	16.8734
8.60937	17.025						8.60875	118.02					8.61	216.585					8.61103	315.098				8.61145	416.755				8.60792	16.7551
8.61603	16.3522						8.61542	117.322					8.61667	216.166					8.6177	314.905				8.61812	416.658				8.61458	16.6578
8.6227	15.7619						8.62208	116.697					8.62333	215.773					8.62437	314.753				8.62478	416.581				8.62125	16.5806
8.62937	15.2555						8.62875	116.181					8.63	215.408					8.63103	314.625				8.63145	416.52				8.62792	16.5195
8.63603	14.8191						8.63542	115.775					8.63667	215.075					8.6377	314.527				8.63812	416.473				8.63458	16.4728
8.6427	14.4434						8.64208	115.444					8.64333	214.803					8.64437	314.458				8.64478	416.423				8.64125	16.4227
8.64937	14.1292						8.64875	115.168					8.65	214.592					8.65103	314.4				8.65145	416.37				8.64792	16.3698
8.65603	13.8688						8.65542	114.933					8.65667	214.446					8.6577	314.324				8.65812	416.335				8.65458	16.335
8.6627	13.6862						8.66208	114.748					8.66333	214.36					8.66437	314.237				8.66478	416.318				8.66125	16.3178
8.66937	13.5903						8.66875	114.59					8.67	214.315					8.67103	314.175				8.67145	416.312				8.66792	16.3116
8.67603	13.5856						8.67542	114.462					8.67667	214.299					8.6777	314.144				8.67812	416.302				8.67458	16.3016
8.6827	13.6247						8.68208	114.385					8.68333	214.307					8.68437	314.137				8.68478	416.294				8.68125	16.294
8.68937	13.6714						8.68875	114.349					8.69	214.322					8.69103	314.162				8.69145	416.293				8.68792	16.2926
8.69603	13.7215						8.69542	114.357					8.69667	214.328					8.6977	314.214				8.69812	416.297				8.69458	16.2969
8.7027	13.7696						8.70208	114.386					8.70333	214.334					8.70437	314.27				8.70478	416.302				8.70125	16.3021
8.70937	13.8078						8.70875	114.444					8.71	214.357					8.71103	314.311				8.71145	416.302				8.70792	16.3016
8.71603	13.8283						8.71542	114.522					8.71667	214.38					8.7177	314.369				8.71812	416.303				8.71458	16.3031
8.7227	13.8469						8.72208	114.585					8.72333	214.374					8.72437	314.451				8.72478	416.302				8.72125	16.3016
8.72937	13.886						8.72875	114.626					8.73	214.359					8.73103	314.537				8.73145	416.289				8.72792	16.2888
8.73603	13.9327						8.73542	114.632					8.73667	214.362					8.7377	314.599				8.73812	416.26				8.73458	16.2601
8.7427	13.9689						8.74208	114.632					8.74333	214.373					8.74437	314.657				8.74478	416.224				8.74125	16.2239
8.74937	13.9809						8.74875	114.624					8.75	214.388					8.75103	314.727				8.75145	416.191				8.74792	16.1905
8.75603	13.9651						8.75542	114.606					8.75667	214.428					8.7577	314.776				8.75812	416.17				8.75458	16.17
8.7627	13.9475						8.76208	114.571					8.76333	214.506					8.76437	314.784				8.76478	416.167				8.76125	16.1672
8.76937	13.9313						8.76875	114.545					8.77	214.585					8.77103	314.76				8.77145	416.173				8.76792	16.1734
8.77603	13.9256						8.77542	114.543					8.77667	214.637					8.7777	314.744				8.77812	416.173				8.77458	16.1729
8.7827	13.9074						8.78208	114.556					8.78333	214.652					8.78437	314.73				8.78478	416.16				8.78125	16.1605
8.78937	13.8726						8.78875	114.583					8.79	214.649					8.79103	314.716				8.79145	416.145				8.78792	16.1452
8.79603	13.8397						8.79542	114.628					8.79667	214.641					8.7977	314.706				8.79812	416.144				8.79458	16.1438
8.8027	13.8083						8.80208	114.697					8.80333	214.642					8.80437	314.703				8.80478	416.158				8.80125	16.1581
8.80937	13.7634						8.80875	114.748					8.81	214.661					8.81103	314.695				8.81145	416.203				8.80792	16.2029
8.81603	13.7057						8.81542	114.781					8.81667	214.685					8.8177	314.686				8.81812	416.282				8.81458	16.2821
8.8227	13.6662						8.82208	114.803					8.82333	214.718					8.82437	314.684				8.82478	416.407				8.82125	16.4065
8.82937	13.6557						8.82875	114.812					8.83	214.741					8.83103	314.676				8.83145	416.562				8.82792	16.5615
8.83603	13.6538						8.83542	114.796					8.83667	214.753					8.8377	314.649				8.83812	416.724				8.83458	16.7236
8.8427	13.6418						8.84208	114.75					8.84333	214.751					8.84437	314.614				8.84478	416.871				8.84125	16.8715
8.84937	13.6266						8.84875	114.706					8.85	214.742					8.85103	314.591				8.85145	416.997				8.84792	16.9973
8.85603	13.6147						8.85542	114.673					8.85667	214.738					8.8577	314.564				8.85812	417.089				8.85458	17.0889
8.8627	13.6113						8.86208	114.659					8.86333	214.752					8.86437	314.538				8.86478	417.132				8.86125	17.1318
8.86937	13.6275						8.86875	114.676					8.87	214.792					8.87103	314.531				8.87145	417.122				8.86792	17.1223
8.87603	13.6766						8.87542	114.737					8.87667	214.853					8.8777	314.565				8.87812	417.066				8.87458	17.066
8.8827	13.7687						8.88208	114.853					8.88333	214.923					8.88437	314.637				8.88478	416.974				8.88125	16.9744
8.88937	13.9089						8.88875	115.011					8.89	215.018					8.89103	314.753				8.89145	416.855				8.88792	16.8552
8.89603	14.082						8.89542	115.193					8.89667	215.168					8.8977	314.92				8.89812	416.742				8.89458	16.7422
8.9027	14.267						8.90208	115.393					8.90333	215.357					8.90437	315.124				8.90478	416.661				8.90125	16.6607
8.90937	14.4334						8.90875	115.601					8.91	215.557					8.91103	315.334				8.91145	416.626				8.90792	16.6259
8.91603	14.576						8.91542	115.786					8.91667	215.739					8.9177	315.518				8.91812	416.637				8.91458	16.6368
8.9227	14.6871						8.92208	115.922					8.92333	215.905					8.92437	315.663				8.92478	416.703				8.92125	16.7027
8.92937	14.7581						8.92875	116.006					8.93	216.035					8.93103	315.749				8.93145	416.843				8.92792	16.8428
8.93603	14.7829						8.93542	116.047					8.93667	216.083					8.9377	315.766				8.93812	417.079				8.93458	17.0789
8.9427	14.7614						8.94208	116.029					8.94333	216.052					8.94437	315.726				8.94478	417.422				8.94125	17.4222
8.94937	14.7204						8.94875	115.953					8.95	215.978					8.95103	315.668				8.95145	417.896				8.94792	17.8962
8.95603	14.658						8.95542	115.861					8.95667	215.903					8.9577	315.609				8.95812	418.524				8.95458	18.5242
8.9627	14.5984						8.96208	115.788					8.96333	215.849					8.96437	315.554				8.96478	419.304				8.96125	19.3043
8.96937	14.5764						8.96875	115.772					8.97	215.856					8.97103	315.538				8.97145	420.19				8.96792	20.1902
8.97603	14.6585						8.97542	115.827					8.97667	216.004					8.9777	315.605				8.97812	421.096				8.97458	21.0962
8.9827	14.8726						8.98208	116.009					8.98333	216.38					8.98437	315.793				8.98478	421.939				8.98125	21.9388
8.98937	15.2416						8.98875	116.386					8.99	217.053					8.99103	316.143				8.99145	422.625				8.98792	22.6254
8.99603	15.8229						8.99542	117.028					8.99667	218.075					8.9977	316.721				8.99812	423.073				8.99458	23.0732
9.0027	16.6578						9.00208	117.985					9.00333	219.504					9.00437	317.598				9.00478	423.227				9.00125	23.2272
9.00937	17.7584						9.00875	119.26					9.01	221.346					9.01103	318.764				9.01145	423.087				9.00792	23.087
9.01603	19.0668						9.01542	120.838					9.01667	223.505					9.0177	320.191				9.01812	422.696				9.01458	22.696
9.0227	20.5169						9.02208	122.659					9.02333	225.804					9.02437	321.78				9.02478	422.104				9.02125	22.1038
9.02937	21.9831						9.02875	124.569					9.03	228.033					9.03103	323.402				9.03145	421.376				9.02792	21.3761
9.03603	23.325						9.03542	126.363					9.03667	229.98					9.0377	324.889				9.03812	420.6				9.03458	20.5998
9.0427	24.3864						9.04208	127.833					9.04333	231.422					9.04437	326.078				9.04478	419.868				9.04125	19.8679
9.04937	25.043						9.04875	128.839					9.05	232.188					9.05103	326.863				9.05145	419.229				9.04792	19.2294
9.05603	25.2337						9.05542	129.294					9.05667	232.235					9.0577	327.164				9.05812	418.693				9.05458	18.693
9.0627	24.9681						9.06208	129.147					9.06333	231.641					9.06437	326.975				9.06478	418.265				9.06125	18.2652
9.06937	24.3149						9.06875	128.452					9.07	230.529					9.07103	326.353				9.07145	417.935				9.06792	17.9353
9.07603	23.3483						9.07542	127.312					9.07667	229.026					9.0777	325.401				9.07812	417.687				9.07458	17.6873
9.0827	22.193						9.08208	125.899					9.08333	227.29					9.08437	324.227				9.08478	417.503				9.08125	17.5033
9.08937	20.9742						9.08875	124.368					9.09	225.49					9.09103	322.944				9.09145	417.372				9.08792	17.3717
9.09603	19.7992						9.09542	122.843					9.09667	223.777					9.0977	321.65				9.09812	417.282				9.09458	17.282
9.1027	18.7268						9.10208	121.408					9.10333	222.211					9.10437	320.422				9.10478	417.224				9.10125	17.2243
9.10937	17.7913						9.10875	120.128					9.11	220.824					9.11103	319.316				9.11145	417.196				9.10792	17.1962
9.11603	17.0116						9.11542	119.045					9.11667	219.642					9.1177	318.37				9.11812	417.189				9.11458	17.189
9.1227	16.367						9.12208	118.158					9.12333	218.682					9.12437	317.6				9.12478	417.182				9.12125	17.1824
9.12937	15.8362						9.12875	117.438					9.13	217.924					9.13103	317.012				9.13145	417.171				9.12792	17.1714
9.13603	15.3956						9.13542	116.866					9.13667	217.311					9.1377	316.572				9.13812	417.173				9.13458	17.1728
9.1427	15.0332						9.14208	116.429					9.14333	216.801					9.14437	316.26				9.14478	417.194				9.14125	17.1943
9.14937	14.7433						9.14875	116.093					9.15	216.385					9.15103	316.038				9.15145	417.235				9.14792	17.2353
9.15603	14.5354						9.15542	115.834					9.15667	216.079					9.1577	315.869				9.15812	417.287				9.15458	17.2873
9.1627	14.4296						9.16208	115.635					9.16333	215.865					9.16437	315.735				9.16478	417.358				9.16125	17.3578
9.16937	14.3871						9.16875	115.496					9.17	215.723					9.17103	315.613				9.17145	417.45				9.16792	17.4503
9.17603	14.3771						9.17542	115.401					9.17667	215.647					9.1777	315.514				9.17812	417.551				9.17458	17.5514
9.1827	14.3909						9.18208	115.347					9.18333	215.643					9.18437	315.447				9.18478	417.65				9.18125	17.6501
9.18937	14.4558						9.18875	115.329					9.19	215.69					9.19103	315.427				9.19145	417.754				9.18792	17.7541
9.19603	14.5488						9.19542	115.347					9.19667	215.759					9.1977	315.459				9.19812	417.88				9.19458	17.88
9.2027	14.6284						9.20208	115.394					9.20333	215.845					9.20437	315.526				9.20478	418.022				9.20125	18.0216
9.20937	14.7099						9.20875	115.473					9.21	215.955					9.21103	315.619				9.21145	418.173				9.20792	18.1732
9.21603	14.8163						9.21542	115.575					9.21667	216.075					9.2177	315.754				9.21812	418.335				9.21458	18.3349
9.2227	14.9555						9.22208	115.694					9.22333	216.187					9.22437	315.926				9.22478	418.507				9.22125	18.5075
9.22937	15.0838						9.22875	115.823					9.23	216.297					9.23103	316.098				9.23145	418.677				9.22792	18.6768
9.23603	15.2121						9.23542	115.967					9.23667	216.411					9.2377	316.251				9.23812	418.818				9.23458	18.8179
9.2427	15.3599						9.24208	116.126					9.24333	216.525					9.24437	316.397				9.24478	418.925				9.24125	18.9247
9.24937	15.5411						9.24875	116.294					9.25	216.63					9.25103	316.567				9.25145	418.997				9.24792	18.9972
9.25603	15.7371						9.25542	116.472					9.25667	216.747					9.2577	316.737				9.25812	419.035				9.25458	19.0353
9.2627	15.9378						9.26208	116.665					9.26333	216.919					9.26437	316.916				9.26478	419.052				9.26125	19.052
9.26937	16.161						9.26875	116.884					9.27	217.145					9.27103	317.132				9.27145	419.049				9.26792	19.0487
9.27603	16.4046						9.27542	117.128					9.27667	217.408					9.2777	317.407				9.27812	419.032				9.27458	19.032
9.2827	16.6693						9.28208	117.389					9.28333	217.678					9.28437	317.737				9.28478	419.004				9.28125	19.0039
9.28937	16.9401						9.28875	117.67					9.29	217.948					9.29103	318.108				9.29145	418.964				9.28792	18.9638
9.29603	17.2257						9.29542	118					9.29667	218.22					9.2977	318.548				9.29812	418.914				9.29458	18.9137
9.3027	17.5433						9.30208	118.406					9.30333	218.479					9.30437	319.056				9.30478	418.847				9.30125	18.847
9.30937	17.8809						9.30875	118.863					9.31	218.732					9.31103	319.629				9.31145	418.771				9.30792	18.7712
9.31603	18.2228						9.31542	119.334					9.31667	218.978					9.3177	320.234				9.31812	418.707				9.31458	18.7068
9.3227	18.5447						9.32208	119.806					9.32333	219.241					9.32437	320.844				9.32478	418.66				9.32125	18.6596
9.32937	18.8084						9.32875	120.259					9.33	219.489					9.33103	321.418				9.33145	418.629				9.32792	18.6286
9.33603	18.9929						9.33542	120.651					9.33667	219.686					9.3377	321.885				9.33812	418.609				9.33458	18.6086
9.3427	19.0721						9.34208	120.919					9.34333	219.807					9.34437	322.195				9.34478	418.599				9.34125	18.599
9.34937	19.0711						9.34875	121.058					9.35	219.834					9.35103	322.308				9.35145	418.602				9.34792	18.6019
9.35603	18.9872						9.35542	121.062					9.35667	219.767					9.3577	322.232				9.35812	418.611				9.35458	18.6114
9.3627	18.8284						9.36208	120.949					9.36333	219.619					9.36437	321.988				9.36478	418.642				9.36125	18.6419
9.36937	18.6319						9.36875	120.749					9.37	219.443					9.37103	321.628				9.37145	418.729				9.36792	18.7292
9.37603	18.4345						9.37542	120.488					9.37667	219.249					9.3777	321.205				9.37812	418.913				9.37458	18.9133
9.3827	18.249						9.38208	120.192					9.38333	219.043					9.38437	320.763				9.38478	419.245				9.38125	19.2451
9.38937	18.0516						9.38875	119.869					9.39	218.829					9.39103	320.339				9.39145	419.773				9.38792	19.7725
9.39603	17.8547						9.39542	119.563					9.39667	218.65					9.3977	319.958				9.39812	420.545				9.39458	20.5445
9.4027	17.673						9.40208	119.279					9.40333	218.508					9.40437	319.645				9.40478	421.594				9.40125	21.594
9.40937	17.5252						9.40875	119.024					9.41	218.394					9.41103	319.382				9.41145	422.894				9.40792	22.8944
9.41603	17.4069						9.41542	118.808					9.41667	218.309					9.4177	319.149				9.41812	424.376				9.41458	24.3764
9.4227	17.3168						9.42208	118.649					9.42333	218.26					9.42437	318.95				9.42478	425.918				9.42125	25.918
9.42937	17.2534						9.42875	118.566					9.43	218.271					9.43103	318.799				9.43145	427.369				9.42792	27.369
9.43603	17.2429						9.43542	118.55					9.43667	218.341					9.4377	318.718				9.43812	428.564				9.43458	28.564
9.4427	17.3454						9.44208	118.611					9.44333	218.519					9.44437	318.732				9.44478	429.338				9.44125	29.3384
9.44937	17.5991						9.44875	118.755					9.45	218.884					9.45103	318.92				9.45145	429.596				9.44792	29.5963
9.45603	18.0531						9.45542	119.044					9.45667	219.55					9.4577	319.366				9.45812	429.316				9.45458	29.3159
9.4627	18.7998						9.46208	119.595					9.46333	220.628					9.46437	320.159				9.46478	428.557				9.46125	28.5568
9.46937	19.9637						9.46875	120.523					9.47	222.199					9.47103	321.379				9.47145	427.439				9.46792	27.4391
9.47603	21.5874						9.47542	121.914					9.47667	224.29					9.4777	323.078				9.47812	426.108				9.47458	26.1083
9.4827	23.6135						9.48208	123.781					9.48333	226.845					9.48437	325.239				9.48478	424.721				9.48125	24.7207
9.48937	25.9314						9.48875	126.087					9.49	229.7					9.49103	327.728				9.49145	423.396				9.48792	23.3965
9.49603	28.3871						9.49542	128.691					9.49667	232.593					9.4977	330.357				9.49812	422.221				9.49458	22.2206
9.5027	30.7326						9.50208	131.332					9.50333	235.226					9.50437	332.847				9.50478	421.236				9.50125	21.2359
9.50937	32.6858						9.50875	133.718					9.51	237.327					9.51103	334.93				9.51145	420.448				9.50792	20.4482
9.51603	34.0233						9.51542	135.593					9.51667	238.685					9.5177	336.354				9.51812	419.828				9.51458	19.8278
9.5227	34.6208						9.52208	136.771					9.52333	239.179					9.52437	336.992				9.52478	419.347				9.52125	19.3467
9.52937	34.4467						9.52875	137.133					9.53	238.776					9.53103	336.815				9.53145	418.98				9.52792	18.98
9.53603	33.5565						9.53542	136.672					9.53667	237.592					9.5377	335.874				9.53812	418.711				9.53458	18.7106
9.5427	32.1002						9.54208	135.514					9.54333	235.841					9.54437	334.331				9.54478	418.496				9.54125	18.496
9.54937	30.2753						9.54875	133.848					9.55	233.749					9.55103	332.393				9.55145	418.31				9.54792	18.3096
9.55603	28.2774						9.55542	131.851					9.55667	231.515					9.5577	330.282				9.55812	418.163				9.55458	18.1627
9.5627	26.2694						9.56208	129.711					9.56333	229.293					9.56437	328.141				9.56478	418.062				9.56125	18.0621
9.56937	24.3711						9.56875	127.62					9.57	227.234					9.57103	326.091				9.57145	418.004				9.56792	18.0039
9.57603	22.6536						9.57542	125.683					9.57667	225.401					9.5777	324.241				9.57812	417.962				9.57458	17.9615
9.5827	21.1625						9.58208	123.962					9.58333	223.809					9.58437	322.655				9.58478	417.933				9.58125	17.9334
9.58937	19.9208						9.58875	122.487					9.59	222.446					9.59103	321.347				9.59145	417.925				9.58792	17.9248
9.59603	18.9061						9.59542	121.28					9.59667	221.326					9.5977	320.29				9.59812	417.93				9.59458	17.9296
9.6027	18.0769						9.60208	120.313					9.60333	220.44					9.60437	319.465				9.60478	417.929				9.60125	17.9286
9.60937	17.3931						9.60875	119.531					9.61	219.736					9.61103	318.841				9.61145	417.907				9.60792	17.9067
9.61603	16.8462						9.61542	118.908					9.61667	219.18					9.6177	318.36				9.61812	417.876				9.61458	17.8757
9.6227	16.4356						9.62208	118.401					9.62333	218.754					9.62437	317.989				9.62478	417.854				9.62125	17.8542
9.62937	16.1281						9.62875	117.976					9.63	218.457					9.63103	317.693				9.63145	417.85				9.62792	17.8499
9.63603	15.9101						9.63542	117.626					9.63667	218.252					9.6377	317.443				9.63812	417.852				9.63458	17.8518
9.6427	15.7638						9.64208	117.36					9.64333	218.12					9.64437	317.235				9.64478	417.861				9.64125	17.8609
9.64937	15.686						9.64875	117.181					9.65	218.066					9.65103	317.082				9.65145	417.892				9.64792	17.8924
9.65603	15.646						9.65542	117.084					9.65667	218.081					9.6577	317.011				9.65812	417.945				9.65458	17.9453
9.6627	15.6093						9.66208	117.056					9.66333	218.131					9.66437	316.994				9.66478	418.005				9.66125	18.0049
9.66937	15.5687						9.66875	117.081					9.67	218.171					9.67103	317.007				9.67145	418.061				9.66792	18.0607
9.67603	15.5282						9.67542	117.118					9.67667	218.167					9.6777	317.031				9.67812	418.124				9.67458	18.1236
9.6827	15.5025						9.68208	117.148					9.68333	218.114					9.68437	317.057				9.68478	418.209				9.68125	18.2095
9.68937	15.4934						9.68875	117.159					9.69	218.01					9.69103	317.06				9.69145	418.303				9.68792	18.3029
9.69603	15.5048						9.69542	117.14					9.69667	217.869					9.6977	317.037				9.69812	418.388				9.69458	18.3883
9.7027	15.5306						9.70208	117.086					9.70333	217.712					9.70437	317.008				9.70478	418.458				9.70125	18.4584
9.70937	15.5487						9.70875	117.009					9.71	217.548					9.71103	316.973				9.71145	418.507				9.70792	18.5065
9.71603	15.5492						9.71542	116.941					9.71667	217.411					9.7177	316.957				9.71812	418.525				9.71458	18.5246
9.7227	15.5396						9.72208	116.894					9.72333	217.312					9.72437	316.958				9.72478	418.507				9.72125	18.5075
9.72937	15.5563						9.72875	116.863					9.73	217.251					9.73103	316.992				9.73145	418.479				9.72792	18.4793
9.73603	15.6016						9.73542	116.845					9.73667	217.231					9.7377	317.028				9.73812	418.455				9.73458	18.455
9.7427	15.6746						9.74208	116.863					9.74333	217.255					9.74437	317.066				9.74478	418.453				9.74125	18.4531
9.74937	15.7609						9.74875	116.912					9.75	217.329					9.75103	317.117				9.75145	418.486				9.74792	18.4855
9.75603	15.8658						9.75542	116.964					9.75667	217.425					9.7577	317.185				9.75812	418.565				9.75458	18.5652
9.7627	15.986						9.76208	117.01					9.76333	217.504					9.76437	317.258				9.76478	418.699				9.76125	18.6987
9.76937	16.1033						9.76875	117.069					9.77	217.549					9.77103	317.318				9.77145	418.89				9.76792	18.8899
9.77603	16.201						9.77542	117.146					9.77667	217.561					9.7777	317.376				9.77812	419.141				9.77458	19.1407
9.7827	16.2516						9.78208	117.209					9.78333	217.562					9.78437	317.434				9.78478	419.433				9.78125	19.433
9.78937	16.2787						9.78875	117.243					9.79	217.539					9.79103	317.477				9.79145	419.763				9.78792	19.763
9.79603	16.2868						9.79542	117.263					9.79667	217.485					9.7977	317.474				9.79812	420.14				9.79458	20.1397
9.8027	16.2816						9.80208	117.267					9.80333	217.417					9.80437	317.423				9.80478	420.576				9.80125	20.5755
9.80937	16.2516						9.80875	117.24					9.81	217.373					9.81103	317.349				9.81145	421.075				9.80792	21.0748
9.81603	16.222						9.81542	117.198					9.81667	217.368					9.8177	317.28				9.81812	421.682				9.81458	21.6823
9.8227	16.2349						9.82208	117.171					9.82333	217.383					9.82437	317.234				9.82478	422.474				9.82125	22.4743
9.82937	16.2959						9.82875	117.177					9.83	217.443					9.83103	317.239				9.83145	423.521				9.82792	23.5209
9.83603	16.4142						9.83542	117.222					9.83667	217.595					9.8377	317.351				9.83812	424.835				9.83458	24.8346
9.8427	16.6202						9.84208	117.354					9.84333	217.876					9.84437	317.626				9.84478	426.388				9.84125	26.3877
9.84937	16.9597						9.84875	117.626					9.85	218.322					9.85103	318.096				9.85145	428.111				9.84792	28.1115
9.85603	17.4837						9.85542	118.065					9.85667	219.012					9.8577	318.816				9.85812	429.877				9.85458	29.8772
9.8627	18.2471						9.86208	118.724					9.86333	220.052					9.86437	319.851				9.86478	431.506				9.86125	31.5061
9.86937	19.3262						9.86875	119.683					9.87	221.538					9.87103	321.298				9.87145	432.806				9.86792	32.8064
9.87603	20.7958						9.87542	121.063					9.87667	223.54					9.8777	323.222				9.87812	433.653				9.87458	33.6533
9.8827	22.6989						9.88208	122.933					9.88333	226.124					9.88437	325.681				9.88478	433.985				9.88125	33.9847
9.88937	25.0301						9.88875	125.322					9.89	229.264					9.89103	328.688				9.89145	433.803				9.88792	33.8035
9.89603	27.7324						9.89542	128.204					9.89667	232.815					9.8977	332.138				9.89812	433.165				9.89458	33.1655
9.9027	30.6511						9.90208	131.477					9.90333	236.527					9.90437	335.81				9.90478	432.193				9.90125	32.1932
9.90937	33.5698						9.90875	134.925					9.91	240.094					9.91103	339.37				9.91145	431.027				9.90792	31.0273
9.91603	36.2377						9.91542	138.249					9.91667	243.21					9.9177	342.504				9.91812	429.761				9.91458	29.7608
9.9227	38.4164						9.92208	141.135					9.92333	245.606					9.92437	344.934				9.92478	428.459				9.92125	28.4591
9.92937	39.9079						9.92875	143.318					9.93	247.099					9.93103	346.441				9.93145	427.172				9.92792	27.1716
9.93603	40.5936						9.93542	144.649					9.93667	247.657					9.9377	346.936				9.93812	425.969				9.93458	25.9686
9.9427	40.5111						9.94208	145.075					9.94333	247.369					9.94437	346.506				9.94478	424.876				9.94125	24.8756
9.94937	39.803						9.94875	144.674					9.95	246.427					9.95103	345.374				9.95145	423.906				9.94792	23.9058
9.95603	38.6457						9.95542	143.609					9.95667	245.035					9.9577	343.788				9.95812	423.076				9.95458	23.0761
9.9627	37.2057						9.96208	142.109					9.96333	243.387					9.96437	341.954				9.96478	422.409				9.96125	22.4094
9.96937	35.6545						9.96875	140.396					9.97	241.665					9.97103	340.049				9.97145	421.916				9.96792	21.9159
9.97603	34.1372						9.97542	138.644					9.97667	239.973					9.9777	338.204				9.97812	421.561				9.97458	21.5607
9.9827	32.7158						9.98208	136.969					9.98333	238.383					9.98437	336.472				9.98478	421.313				9.98125	21.3127
9.98937	31.3802						9.98875	135.443					9.99	236.942					9.99103	334.85				9.99145	421.156				9.98792	21.1558
9.99603	30.1051						9.99542	134.103					9.99667	235.691					9.9977	333.313				9.99812	421.08				9.99458	21.0795
10.0027	28.8749						10.0021	132.951					10.0033	234.675					10.0044	331.856				10.0048	421.058				10.0013	21.0576
10.0094	27.6775						10.0087	131.974					10.01	233.916					10.011	330.484				10.0114	421.038				10.0079	21.0376
10.016	26.5031						10.0154	131.127					10.0167	233.408					10.0177	329.204				10.0181	420.978				10.0146	20.978
10.0227	25.3696						10.0221	130.414					10.0233	233.137					10.0244	328.048				10.0248	420.879				10.0213	20.8793
10.0294	24.3092						10.0288	129.839					10.03	233.043					10.031	327.047				10.0314	420.744				10.0279	20.7443
10.036	23.3574						10.0354	129.395					10.0367	233.055					10.0377	326.212				10.0381	420.575				10.0346	20.575
10.0427	22.5487						10.0421	129.046					10.0433	233.083					10.0444	325.528				10.0448	420.372				10.0412	20.3724
10.0494	21.9154						10.0488	128.744					10.05	233.051					10.051	324.98				10.0515	420.162				10.0479	20.1621
10.056	21.4505						10.0554	128.481					10.0567	232.919					10.0577	324.562				10.0581	419.981				10.0546	19.9809
10.0627	21.1234						10.0621	128.207					10.0633	232.641					10.0644	324.255				10.0648	419.82				10.0612	19.8202
10.0694	20.8912						10.0687	127.887					10.07	232.198					10.071	324.035				10.0715	419.666				10.0679	19.6662
10.076	20.7257						10.0754	127.51					10.0767	231.593					10.0777	323.882				10.0781	419.518				10.0746	19.5184
10.0827	20.6032						10.0821	127.088					10.0833	230.851					10.0844	323.776				10.0848	419.381				10.0813	19.3806
10.0894	20.4911						10.0887	126.62					10.09	230.003					10.091	323.669				10.0915	419.278				10.0879	19.2776
10.096	20.3743						10.0954	126.1					10.0967	229.078					10.0977	323.527				10.0981	419.207				10.0946	19.207
10.1027	20.2427						10.1021	125.546					10.1033	228.108					10.1044	323.333				10.1048	419.17				10.1013	19.1703
10.1094	20.1049						10.1088	124.971					10.11	227.127					10.111	323.069				10.1114	419.159				10.1079	19.1593
10.116	19.9523						10.1154	124.375					10.1167	226.168					10.1177	322.726				10.1181	419.153				10.1146	19.1531
10.1227	19.7721						10.1221	123.738					10.1233	225.255					10.1244	322.317				10.1248	419.15				10.1212	19.1498
10.1294	19.556						10.1288	123.09					10.13	224.416					10.131	321.889				10.1314	419.136				10.1279	19.1364
10.136	19.3138						10.1354	122.469					10.1367	223.659					10.1377	321.487				10.1381	419.122				10.1346	19.1216
10.1427	19.0616						10.1421	121.901					10.1433	222.995					10.1444	321.143				10.1448	419.119				10.1412	19.1193
10.1494	18.8031						10.1487	121.384					10.15	222.439					10.151	320.877				10.1515	419.142				10.1479	19.1422
10.156	18.5547						10.1554	120.936					10.1567	222.017					10.1577	320.679				10.1581	419.206				10.1546	19.206
10.1627	18.3563						10.1621	120.569					10.1633	221.719					10.1644	320.529				10.1648	419.325				10.1613	19.3248
10.1694	18.2285						10.1687	120.307					10.17	221.527					10.171	320.427				10.1715	419.51				10.1679	19.5098
10.176	18.1842						10.1754	120.132					10.1767	221.443					10.1777	320.38				10.1781	419.787				10.1746	19.7868
10.1827	18.2266						10.1821	120.058					10.1833	221.484					10.1844	320.38				10.1848	420.165				10.1813	20.165
10.1894	18.4011						10.1888	120.105					10.19	221.684					10.191	320.454				10.1914	420.647				10.1879	20.647
10.196	18.7302						10.1954	120.271					10.1967	222.065					10.1977	320.673				10.1981	421.217				10.1946	21.2169
10.2027	19.2137						10.2021	120.581					10.2033	222.663					10.2044	321.106				10.2048	421.84				10.2012	21.8401
10.2094	19.8746						10.2088	121.06					10.21	223.484					10.211	321.788				10.2114	422.469				10.2079	22.4686
10.216	20.7319						10.2154	121.748					10.2167	224.543					10.2177	322.707				10.2181	423.026				10.2146	23.026
10.2227	21.7834						10.2221	122.65					10.2233	225.805					10.2244	323.839				10.2248	423.447				10.2212	23.447
10.2294	22.954						10.2287	123.743					10.23	227.168					10.231	325.078				10.2315	423.682				10.2279	23.6816
10.236	24.1656						10.2354	124.991					10.2367	228.496					10.2377	326.301				10.2381	423.715				10.2346	23.715
10.2427	25.3139						10.2421	126.31					10.2433	229.658					10.2444	327.385				10.2448	423.558				10.2413	23.5581
10.2494	26.2566						10.2487	127.552					10.25	230.56					10.251	328.212				10.2515	423.24				10.2479	23.2396
10.256	26.8874						10.2554	128.598					10.2567	231.109					10.2577	328.694				10.2581	422.814				10.2546	22.8138
10.2627	27.1587						10.2621	129.338					10.2633	231.266					10.2644	328.781				10.2648	422.333				10.2613	22.3327
10.2694	27.082						10.2688	129.727					10.27	231.089					10.271	328.53				10.2714	421.846				10.2679	21.8463
10.276	26.6881						10.2754	129.76					10.2767	230.648					10.2777	328.008				10.2781	421.376				10.2746	21.3761
10.2827	26.0592						10.2821	129.462					10.2833	230.012					10.2844	327.301				10.2848	420.933				10.2812	20.9327
10.2894	25.3282						10.2888	128.905					10.29	229.245					10.291	326.509				10.2914	420.535				10.2879	20.535
10.296	24.5786						10.2954	128.157					10.2967	228.425					10.2977	325.713				10.2981	420.186				10.2946	20.1859
10.3027	23.8619						10.3021	127.337					10.3033	227.596					10.3044	324.979				10.3048	419.895				10.3012	19.8951
10.3094	23.1943						10.3087	126.52					10.31	226.753					10.311	324.312				10.3115	419.66				10.3079	19.66
10.316	22.5759						10.3154	125.733					10.3167	225.92					10.3177	323.718				10.3181	419.49				10.3146	19.4898
10.3227	22.0013						10.3221	124.995					10.3233	225.126					10.3244	323.189				10.3248	419.376				10.3212	19.3763
10.3294	21.4734						10.3287	124.345					10.33	224.381					10.331	322.707				10.3315	419.304				10.3279	19.3038
10.336	21.0099						10.3354	123.796					10.3367	223.674					10.3377	322.268				10.3381	419.258				10.3346	19.258
10.3427	20.596						10.3421	123.312					10.3433	223.031					10.3444	321.873				10.3448	419.222				10.3413	19.2218
10.3494	20.2293						10.3488	122.87					10.35	222.484					10.351	321.55				10.3514	419.187				10.3479	19.1875
10.356	19.9418						10.3554	122.459					10.3567	222.034					10.3577	321.298				10.3581	419.151				10.3546	19.1512
10.3627	19.7487						10.3621	122.099					10.3633	221.67					10.3644	321.098				10.3648	419.121				10.3613	19.1207
10.3694	19.6157						10.3688	121.769					10.37	221.397					10.371	320.943				10.3714	419.098				10.3679	19.0978
10.376	19.5084						10.3754	121.474					10.3767	221.216					10.3777	320.848				10.3781	419.09				10.3746	19.0897
10.3827	19.4569						10.3821	121.228					10.3833	221.094					10.3844	320.808				10.3848	419.096				10.3812	19.0959
10.3894	19.4683						10.3887	121.034					10.39	220.995					10.391	320.805				10.3915	419.125				10.3879	19.1255
10.396	19.5117						10.3954	120.9					10.3967	220.919					10.3977	320.813				10.3981	419.179				10.3946	19.1789
10.4027	19.5384						10.4021	120.815					10.4033	220.867					10.4044	320.841				10.4048	419.245				10.4012	19.2447
10.4094	19.5646						10.4087	120.788					10.41	220.833					10.411	320.878				10.4115	419.308				10.4079	19.3076
10.416	19.6085						10.4154	120.795					10.4167	220.809					10.4177	320.906				10.4181	419.356				10.4146	19.3558
10.4227	19.6304						10.4221	120.804					10.4233	220.81					10.4244	320.93				10.4248	419.392				10.4213	19.3915
10.4294	19.619						10.4288	120.801					10.43	220.846					10.431	320.952				10.4314	419.408				10.4279	19.4082
10.436	19.5951						10.4354	120.78					10.4367	220.891					10.4377	320.986				10.4381	419.398				10.4346	19.3977
10.4427	19.5937						10.4421	120.755					10.4433	220.918					10.4444	321.024				10.4448	419.368				10.4413	19.3677
10.4494	19.6066						10.4488	120.723					10.45	220.909					10.451	321.063				10.4514	419.336				10.4479	19.3362
10.456	19.6023						10.4554	120.685					10.4567	220.892					10.4577	321.087				10.4581	419.307				10.4546	19.3067
10.4627	19.5909						10.4621	120.643					10.4633	220.868					10.4644	321.094				10.4648	419.279				10.4612	19.2785
10.4694	19.5909						10.4688	120.598					10.47	220.845					10.471	321.08				10.4715	419.254				10.4679	19.2542
10.476	19.6004						10.4754	120.559					10.4767	220.831					10.4777	321.04				10.4781	419.247				10.4746	19.2471
10.4827	19.6257						10.4821	120.532					10.4833	220.84					10.4844	320.98				10.4848	419.269				10.4812	19.2685
10.4894	19.6652						10.4887	120.525					10.49	220.912					10.491	320.926				10.4915	419.327				10.4879	19.3267
10.496	19.7434						10.4954	120.552					10.4967	221.025					10.4977	320.911				10.4981	419.426				10.4946	19.4259
10.5027	19.8679						10.5021	120.623					10.5033	221.152					10.5044	320.928				10.5048	419.567				10.5013	19.567
10.5094	20.0343						10.5087	120.744					10.51	221.289					10.511	320.977				10.5114	419.746				10.5079	19.7458
10.516	20.2456						10.5154	120.929					10.5167	221.461					10.5177	321.078				10.5181	419.97				10.5146	19.9699
10.5227	20.4859						10.5221	121.176					10.5233	221.677					10.5244	321.235				10.5248	420.258				10.5213	20.2584
10.5294	20.7253						10.5288	121.445					10.53	221.923					10.531	321.433				10.5314	420.618				10.5279	20.618
10.536	20.9503						10.5354	121.715					10.5367	222.207					10.5377	321.66				10.5381	421.052				10.5346	21.0519
10.5427	21.1663						10.5421	121.986					10.5433	222.544					10.5444	321.921				10.5448	421.554				10.5412	21.5535
10.5494	21.3971						10.5488	122.269					10.55	222.92					10.551	322.216				10.5515	422.115				10.5479	22.1152
10.556	21.6546						10.5554	122.547					10.5567	223.331					10.5577	322.533				10.5581	422.705				10.5546	22.7046
10.5627	21.9517						10.5621	122.832					10.5633	223.801					10.5644	322.875				10.5648	423.261				10.5612	23.2611
10.5694	22.3255						10.5687	123.194					10.57	224.364					10.571	323.272				10.5715	423.736				10.5679	23.7355
10.576	22.7952						10.5754	123.684					10.5767	225.062					10.5777	323.754				10.5781	424.084				10.5746	24.0841
10.5827	23.3674						10.5821	124.312					10.5833	225.933					10.5844	324.335				10.5848	424.276				10.5813	24.2763
10.5894	24.0421						10.5887	125.087					10.59	227.03					10.591	325.026				10.5915	424.292				10.5879	24.2925
10.596	24.806						10.5954	126.029					10.5967	228.331					10.5977	325.843				10.5981	424.131				10.5946	24.1308
10.6027	25.6567						10.6021	127.12					10.6033	229.79					10.6044	326.798				10.6048	423.819				10.6013	23.8194
10.6094	26.5574						10.6088	128.309					10.61	231.321					10.611	327.841				10.6114	423.403				10.6079	23.4032
10.616	27.4601						10.6154	129.528					10.6167	232.799					10.6177	328.892				10.6181	422.923				10.6146	22.923
10.6227	28.2922						10.6221	130.705					10.6233	234.09					10.6244	329.848				10.6248	422.424				10.6212	22.4237
10.6294	28.965						10.6288	131.726					10.63	235.044					10.631	330.621				10.6314	421.945				10.6279	21.9455
10.636	29.4032						10.6354	132.486					10.6367	235.571					10.6377	331.125				10.6381	421.524				10.6346	21.5244
10.6427	29.5339						10.6421	132.917					10.6433	235.633					10.6444	331.309				10.6448	421.181				10.6412	21.1811
10.6494	29.3517						10.6487	132.98					10.65	235.249					10.651	331.163				10.6515	420.896				10.6479	20.896
10.656	28.8982						10.6554	132.683					10.6567	234.47					10.6577	330.702				10.6581	420.661				10.6546	20.6614
10.6627	28.2331						10.6621	132.066					10.6633	233.391					10.6644	329.981				10.6648	420.468				10.6613	20.4682
10.6694	27.41						10.6687	131.234					10.67	232.126					10.671	329.079				10.6715	420.319				10.6679	20.3185
10.676	26.5117						10.6754	130.285					10.6767	230.817					10.6777	328.094				10.6781	420.199				10.6746	20.1993
10.6827	25.6448						10.6821	129.316					10.6833	229.55					10.6844	327.091				10.6848	420.089				10.6813	20.0891
10.6894	24.8742						10.6888	128.382					10.69	228.379					10.691	326.131				10.6914	419.991				10.6879	19.9909
10.696	24.2105						10.6954	127.537					10.6967	227.339					10.6977	325.271				10.6981	419.909				10.6946	19.9094
10.7027	23.6602						10.7021	126.809					10.7033	226.447					10.7044	324.534				10.7048	419.854				10.7012	19.8541
10.7094	23.2377						10.7088	126.204					10.71	225.717					10.711	323.925				10.7114	419.817				10.7079	19.8174
10.716	22.9249						10.7154	125.693					10.7167	225.107					10.7177	323.446				10.7181	419.786				10.7146	19.7864
10.7227	22.6812						10.7221	125.263					10.7233	224.595					10.7244	323.094				10.7248	419.757				10.7212	19.7573
10.7294	22.481						10.7287	124.914					10.73	224.173					10.731	322.838				10.7315	419.732				10.7279	19.732
10.736	22.3169						10.7354	124.608					10.7367	223.839					10.7377	322.636				10.7381	419.729				10.7346	19.7291
10.7427	22.1839						10.7421	124.331					10.7433	223.569					10.7444	322.472				10.7448	419.741				10.7413	19.7406
10.7494	22.0571						10.7487	124.076					10.75	223.337					10.751	322.356				10.7515	419.747				10.7479	19.7473
10.756	21.9302						10.7554	123.862					10.7567	223.149					10.7577	322.266				10.7581	419.74				10.7546	19.7396
10.7627	21.8015						10.7621	123.669					10.7633	222.995					10.7644	322.194				10.7648	419.727				10.7613	19.7272
10.7694	21.6756						10.7688	123.47					10.77	222.847					10.771	322.142				10.7714	419.714				10.7679	19.7139
10.776	21.5464						10.7754	123.276					10.7767	222.683					10.7777	322.1				10.7781	419.692				10.7746	19.6924
10.7827	21.4067						10.7821	123.106					10.7833	222.529					10.7844	322.07				10.7848	419.656				10.7812	19.6557
10.7894	21.277						10.7888	122.948					10.79	222.4					10.791	322.043				10.7914	419.625				10.7879	19.6247
10.796	21.1563						10.7954	122.789					10.7967	222.293					10.7977	322.016				10.7981	419.613				10.7946	19.6128
10.8027	21.0485						10.8021	122.618					10.8033	222.187					10.8044	321.972				10.8048	419.611				10.8012	19.6114
10.8094	20.9417						10.8087	122.447					10.81	222.081					10.811	321.901				10.8115	419.619				10.8079	19.6195
10.816	20.8473						10.8154	122.294					10.8167	221.973					10.8177	321.834				10.8181	419.629				10.8146	19.6285
10.8227	20.7705						10.8221	122.144					10.8233	221.859					10.8244	321.785				10.8248	419.642				10.8212	19.6419
10.8294	20.7067						10.8287	122.004					10.83	221.753					10.831	321.754				10.8315	419.642				10.8279	19.6419
10.836	20.6656						10.8354	121.872					10.8367	221.646					10.8377	321.73				10.8381	419.629				10.8346	19.6285
10.8427	20.6313						10.8421	121.756					10.8433	221.549					10.8444	321.69				10.8448	419.622				10.8413	19.6223
10.8494	20.6017						10.8488	121.679					10.85	221.462					10.851	321.645				10.8514	419.621				10.8479	19.6214
10.856	20.566						10.8554	121.626					10.8567	221.421					10.8577	321.611				10.8581	419.622				10.8546	19.6223
10.8627	20.5312						10.8621	121.578					10.8633	221.417					10.8644	321.588				10.8648	419.625				10.8613	19.6247
10.8694	20.4892						10.8688	121.522					10.87	221.418					10.871	321.566				10.8714	419.638				10.8679	19.6381
10.876	20.431						10.8754	121.479					10.8767	221.423					10.8777	321.535				10.8781	419.661				10.8746	19.6609
10.8827	20.3848						10.8821	121.468					10.8833	221.442					10.8844	321.517				10.8848	419.676				10.8812	19.6757
10.8894	20.3834						10.8887	121.457					10.89	221.494					10.891	321.517				10.8915	419.69				10.8879	19.6896
10.896	20.4301						10.8954	121.442					10.8967	221.539					10.8977	321.509				10.8981	419.707				10.8946	19.7072
10.9027	20.4883						10.9021	121.447					10.9033	221.552					10.9044	321.483				10.9048	419.728				10.9012	19.7282
10.9094	20.5488						10.9087	121.472					10.91	221.543					10.911	321.461				10.9115	419.759				10.9079	19.7592
10.916	20.6108						10.9154	121.495					10.9167	221.534					10.9177	321.496				10.9181	419.809				10.9146	19.8092
10.9227	20.6699						10.9221	121.497					10.9233	221.539					10.9244	321.591				10.9248	419.88				10.9213	19.8803
10.9294	20.6881						10.9288	121.504					10.93	221.542					10.931	321.708				10.9314	419.953				10.9279	19.9528
10.936	20.6728						10.9354	121.532					10.9367	221.556					10.9377	321.818				10.9381	420.023				10.9346	20.0233
10.9427	20.6671						10.9421	121.574					10.9433	221.589					10.9444	321.929				10.9448	420.097				10.9413	20.0968
10.9494	20.6857						10.9488	121.631					10.95	221.625					10.951	322.035				10.9514	420.173				10.9479	20.1731
10.956	20.7257						10.9554	121.686					10.9567	221.648					10.9577	322.098				10.9581	420.245				10.9546	20.2451
10.9627	20.7806						10.9621	121.736					10.9633	221.649					10.9644	322.116				10.9648	420.304				10.9612	20.3042
10.9694	20.8478						10.9688	121.766					10.97	221.648					10.971	322.109				10.9715	420.356				10.9679	20.3562
10.976	20.9069						10.9754	121.779					10.9767	221.658					10.9777	322.112				10.9781	420.401				10.9746	20.4005
10.9827	20.9365						10.9821	121.786					10.9833	221.685					10.9844	322.116				10.9848	420.437				10.9812	20.4372
10.9894	20.9627						10.9887	121.797					10.99	221.729					10.991	322.117				10.9915	420.466				10.9879	20.4663
10.996	21.0047						10.9954	121.814					10.9967	221.78					10.9977	322.128				10.9981	420.49				10.9946	20.4902
11.0027	21.0533						11.0021	121.847					11.0033	221.848					11.0044	322.145				11.0048	420.522				11.0013	20.5216
11.0094	21.1						11.0087	121.917					11.01	221.931					11.011	322.174				11.0114	420.568				11.0079	20.5679
11.016	21.1477						11.0154	122.025					11.0167	222.043					11.0177	322.207				11.0181	420.624				11.0146	20.6237
11.0227	21.2064						11.0221	122.143					11.0233	222.18					11.0244	322.254				11.0248	420.687				11.0213	20.6866
11.0294	21.2727						11.0288	122.249					11.03	222.332					11.031	322.335				11.0314	420.75				11.0279	20.75
11.036	21.3408						11.0354	122.347					11.0367	222.482					11.0377	322.43				11.0381	420.807				11.0346	20.8068
11.0427	21.4195						11.0421	122.445					11.0433	222.62					11.0444	322.527				11.0448	420.845				11.0412	20.8454
11.0494	21.5082						11.0488	122.532					11.05	222.739					11.051	322.62				11.0515	420.857				11.0479	20.8569
11.056	21.5945						11.0554	122.6					11.0567	222.811					11.0577	322.718				11.0581	420.859				11.0546	20.8592
11.0627	21.6603						11.0621	122.647					11.0633	222.838					11.0644	322.818				11.0648	420.859				11.0612	20.8588
11.0694	21.6951						11.0687	122.688					11.07	222.854					11.071	322.906				11.0715	420.856				11.0679	20.8559
11.076	21.7171						11.0754	122.748					11.0767	222.913					11.0777	322.979				11.0781	420.853				11.0746	20.853
11.0827	21.7462						11.0821	122.835					11.0833	223.013					11.0844	323.049				11.0848	420.861				11.0813	20.8611
11.0894	21.7996						11.0887	122.922					11.09	223.127					11.091	323.132				11.0915	420.889				11.0879	20.8893
11.096	21.8649						11.0954	123.009					11.0967	223.254					11.0977	323.242				11.0981	420.926				11.0946	20.926
11.1027	21.956						11.1021	123.122					11.1033	223.429					11.1044	323.356				11.1048	420.961				11.1013	20.9608
11.1094	22.0757						11.1088	123.279					11.11	223.665					11.111	323.454				11.1114	420.996				11.1079	20.9961
11.116	22.2192						11.1154	123.442					11.1167	223.911					11.1177	323.551				11.1181	421.035				11.1146	21.0352
11.1227	22.3618						11.1221	123.6					11.1233	224.127					11.1244	323.669				11.1248	421.072				11.1212	21.0724
11.1294	22.4895						11.1288	123.78					11.13	224.305					11.131	323.801				11.1314	421.097				11.1279	21.0972
11.136	22.6164						11.1354	123.975					11.1367	224.446					11.1377	323.914				11.1381	421.092				11.1346	21.0919
11.1427	22.7156						11.1421	124.142					11.1433	224.52					11.1444	324.001				11.1448	421.055				11.1412	21.0547
11.1494	22.769						11.1487	124.245					11.15	224.495					11.151	324.056				11.1515	420.99				11.1479	20.9904
11.156	22.7532						11.1554	124.293					11.1567	224.39					11.1577	324.054				11.1581	420.91				11.1546	20.9103
11.1627	22.6774						11.1621	124.289					11.1633	224.225					11.1644	323.959				11.1648	420.819				11.1613	20.8192
11.1694	22.5391						11.1687	124.209					11.17	224.039					11.171	323.767				11.1715	420.725				11.1679	20.7253
11.176	22.3398						11.1754	124.049					11.1767	223.85					11.1777	323.526				11.1781	420.65				11.1746	20.6504
11.1827	22.0995						11.1821	123.83					11.1833	223.66					11.1844	323.282				11.1848	420.599				11.1813	20.5994
11.1894	21.8592						11.1888	123.608					11.19	223.475					11.191	323.06				11.1914	420.571				11.1879	20.5708
11.196	21.6465						11.1954	123.405					11.1967	223.315					11.1977	322.866				11.1981	420.56				11.1946	20.5598
11.2027	21.4467						11.2021	123.215					11.2033	223.21					11.2044	322.69				11.2048	420.557				11.2012	20.5569
11.2094	21.256						11.2088	123.039					11.21	223.156					11.211	322.536				11.2114	420.56				11.2079	20.5598
11.216	21.0733						11.2154	122.887					11.2167	223.135					11.2177	322.388				11.2181	420.571				11.2146	20.5712
11.2227	20.9122						11.2221	122.765					11.2233	223.116					11.2244	322.243				11.2248	420.596				11.2212	20.596
11.2294	20.7496						11.2287	122.635					11.23	223.104					11.231	322.096				11.2315	420.632				11.2279	20.6318
11.236	20.5855						11.2354	122.5					11.2367	223.095					11.2377	321.942				11.2381	420.666				11.2346	20.6661
11.2427	20.4496						11.2421	122.37					11.2433	223.101					11.2444	321.807				11.2448	420.707				11.2413	20.7067
11.2494	20.3519						11.2487	122.275					11.25	223.12					11.251	321.703				11.2515	420.763				11.2479	20.7629
11.256	20.2856						11.2554	122.227					11.2567	223.174					11.2577	321.649				11.2581	420.821				11.2546	20.8211
11.2627	20.2484						11.2621	122.222					11.2633	223.293					11.2644	321.635				11.2648	420.873				11.2613	20.8726
11.2694	20.2513						11.2688	122.275					11.27	223.457					11.271	321.654				11.2714	420.9				11.2679	20.8998
11.276	20.2813						11.2754	122.373					11.2767	223.657					11.2777	321.706				11.2781	420.906				11.2746	20.9064
11.2827	20.3161						11.2821	122.509					11.2833	223.878					11.2844	321.783				11.2848	420.891				11.2812	20.8912
11.2894	20.3524						11.2888	122.657					11.29	224.101					11.291	321.871				11.2914	420.854				11.2879	20.854
11.296	20.3958						11.2954	122.818					11.2967	224.294					11.2977	321.96				11.2981	420.809				11.2946	20.8092
11.3027	20.4401						11.3021	122.983					11.3033	224.45					11.3044	322.019				11.3048	420.764				11.3012	20.7644
11.3094	20.4806						11.3087	123.132					11.31	224.597					11.311	322.062				11.3115	420.738				11.3079	20.7381
11.316	20.5264						11.3154	123.269					11.3167	224.733					11.3177	322.121				11.3181	420.725				11.3146	20.7248
11.3227	20.576						11.3221	123.407					11.3233	224.841					11.3244	322.227				11.3248	420.728				11.3212	20.7276
11.3294	20.6394						11.3287	123.583					11.33	224.945					11.331	322.385				11.3315	420.745				11.3279	20.7448
11.336	20.7305						11.3354	123.801					11.3367	225.087					11.3377	322.559				11.3381	420.773				11.3346	20.7734
11.3427	20.8483						11.3421	124.078					11.3433	225.297					11.3444	322.754				11.3448	420.81				11.3413	20.8101
11.3494	20.9627						11.3488	124.43					11.35	225.546					11.351	322.961				11.3514	420.856				11.3479	20.8559
11.356	21.0719						11.3554	124.836					11.3567	225.799					11.3577	323.155				11.3581	420.916				11.3546	20.9155
11.3627	21.2002						11.3621	125.22					11.3633	226.039					11.3644	323.316				11.3648	420.976				11.3613	20.9761
11.3694	21.3289						11.3688	125.524					11.37	226.235					11.371	323.427				11.3714	421.026				11.3679	21.0261
11.376	21.4291						11.3754	125.702					11.3767	226.335					11.3777	323.487				11.3781	421.075				11.3746	21.0748
11.3827	21.4863						11.3821	125.753					11.3833	226.282					11.3844	323.496				11.3848	421.125				11.3812	21.1253
11.3894	21.5311						11.3887	125.681					11.39	226.093					11.391	323.464				11.3915	421.163				11.3879	21.1625
11.396	21.554						11.3954	125.497					11.3967	225.806					11.3977	323.406				11.3981	421.183				11.3946	21.1835
11.4027	21.5197						11.4021	125.242					11.4033	225.455					11.4044	323.323				11.4048	421.193				11.4012	21.1926
11.4094	21.4634						11.4087	124.917					11.41	225.055					11.411	323.215				11.4115	421.196				11.4079	21.1964
11.416	21.3966						11.4154	124.563					11.4167	224.66					11.4177	323.095				11.4181	421.185				11.4146	21.1849
11.4227	21.337						11.4221	124.219					11.4233	224.318					11.4244	322.976				11.4248	421.153				11.4213	21.153
11.4294	21.2574						11.4288	123.911					11.43	224.061					11.431	322.861				11.4314	421.126				11.4279	21.1258
11.436	21.1549						11.4354	123.656					11.4367	223.895					11.4377	322.746				11.4381	421.111				11.4346	21.111
11.4427	21.0567						11.4421	123.452					11.4433	223.823					11.4444	322.628				11.4448	421.114				11.4413	21.1139
11.4494	20.9508						11.4488	123.336					11.45	223.848					11.451	322.521				11.4514	421.137				11.4479	21.1368
11.456	20.8659						11.4554	123.314					11.4567	223.958					11.4577	322.424				11.4581	421.187				11.4546	21.1873
11.4627	20.7992						11.4621	123.354					11.4633	224.159					11.4644	322.337				11.4648	421.264				11.4612	21.2641
11.4694	20.761						11.4688	123.401					11.47	224.4					11.471	322.261				11.4715	421.352				11.4679	21.3523
11.476	20.7477						11.4754	123.448					11.4767	224.639					11.4777	322.198				11.4781	421.437				11.4746	21.4367
11.4827	20.7434						11.4821	123.509					11.4833	224.838					11.4844	322.147				11.4848	421.513				11.4812	21.5135
11.4894	20.7357						11.4887	123.58					11.49	224.987					11.491	322.107				11.4915	421.592				11.4879	21.5917
11.496	20.7229						11.4954	123.636					11.4967	225.082					11.4977	322.094				11.4981	421.663				11.4946	21.6632
11.5027	20.7143						11.5021	123.661					11.5033	225.118					11.5044	322.105				11.5048	421.723				11.5013	21.7228
11.5094	20.7095						11.5087	123.698					11.51	225.14					11.511	322.151				11.5114	421.755				11.5079	21.7552
11.516	20.71						11.5154	123.773					11.5167	225.205					11.5177	322.233				11.5181	421.758				11.5146	21.7576
11.5227	20.7324						11.5221	123.898					11.5233	225.357					11.5244	322.351				11.5248	421.74				11.5213	21.74
11.5294	20.8011						11.5288	124.068					11.53	225.615					11.531	322.503				11.5314	421.695				11.5279	21.6947
11.536	20.9041						11.5354	124.288					11.5367	225.958					11.5377	322.684				11.5381	421.627				11.5346	21.6274
11.5427	21.0133						11.5421	124.57					11.5433	226.342					11.5444	322.893				11.5448	421.545				11.5412	21.5449
11.5494	21.1205						11.5488	124.874					11.55	226.7					11.551	323.094				11.5515	421.462				11.5479	21.462
11.556	21.2317						11.5554	125.142					11.5567	226.975					11.5577	323.256				11.5581	421.389				11.5546	21.389
11.5627	21.3208						11.5621	125.338					11.5633	227.131					11.5644	323.369				11.5648	421.329				11.5612	21.3294
11.5694	21.3628						11.5687	125.454					11.57	227.152					11.571	323.437				11.5715	421.293				11.5679	21.2927
11.576	21.358						11.5754	125.468					11.5767	227.035					11.5777	323.455				11.5781	421.276				11.5746	21.276
11.5827	21.3361						11.5821	125.366					11.5833	226.805					11.5844	323.429				11.5848	421.271				11.5813	21.2708
11.5894	21.3218						11.5887	125.179					11.59	226.511					11.591	323.384				11.5915	421.282				11.5879	21.2817
11.596	21.3404						11.5954	124.971					11.5967	226.211					11.5977	323.37				11.5981	421.321				11.5946	21.3213
11.6027	21.4481						11.6021	124.788					11.6033	225.957					11.6044	323.43				11.6048	421.387				11.6013	21.3866
11.6094	21.6937						11.6088	124.69					11.61	225.795					11.611	323.611				11.6114	421.441				11.6079	21.4415
11.616	22.1267						11.6154	124.763					11.6167	225.821					11.6177	323.963				11.6181	421.463				11.6146	21.4634
11.6227	22.7952						11.6221	125.09					11.6233	226.102					11.6244	324.534				11.6248	421.462				11.6212	21.4624
11.6294	23.7546						11.6288	125.726					11.63	226.711					11.631	325.37				11.6314	421.448				11.6279	21.4481
11.636	25.044						11.6354	126.728					11.6367	227.658					11.6377	326.508				11.6381	421.414				11.6346	21.4143
11.6427	26.6852						11.6421	128.144					11.6433	228.968					11.6444	327.978				11.6448	421.35				11.6412	21.3499
11.6494	28.6999						11.6487	129.979					11.65	230.652					11.651	329.797				11.6515	421.286				11.6479	21.2855
11.656	31.1022						11.6554	132.214					11.6567	232.665					11.6577	331.953				11.6581	421.249				11.6546	21.2493
11.6627	33.875						11.6621	134.809					11.6633	234.959					11.6644	334.411				11.6648	421.236				11.6613	21.2364
11.6694	36.9411						11.6687	137.724					11.67	237.43					11.671	337.105				11.6715	421.227				11.6679	21.2269
11.676	40.194						11.6754	140.848					11.6767	240.034					11.6777	339.943				11.6781	421.213				11.6746	21.2126
11.6827	43.5147						11.6821	144.044					11.6833	242.678					11.6844	342.808				11.6848	421.21				11.6813	21.2097
11.6894	46.7553						11.6888	147.183					11.69	245.231					11.691	345.548				11.6914	421.214				11.6879	21.214
11.696	49.7422						11.6954	150.126					11.6967	247.534					11.6977	348.009				11.6981	421.216				11.6946	21.2164
11.7027	52.2785						11.7021	152.711					11.7033	249.438					11.7044	350.046				11.7048	421.212				11.7012	21.2116
11.7094	54.2383						11.7088	154.775					11.71	250.828					11.711	351.541				11.7114	421.217				11.7079	21.2169
11.716	55.522						11.7154	156.187					11.7167	251.605					11.7177	352.405				11.7181	421.248				11.7146	21.2479
11.7227	56.0579						11.7221	156.87					11.7233	251.739					11.7244	352.605				11.7248	421.306				11.7212	21.3056
11.7294	55.8162						11.7287	156.785					11.73	251.255					11.731	352.135				11.7315	421.39				11.7279	21.3904
11.736	54.8196						11.7354	155.944					11.7367	250.205					11.7377	351.042				11.7381	421.523				11.7346	21.5225
11.7427	53.1631						11.7421	154.411					11.7433	248.65					11.7444	349.398				11.7448	421.763				11.7413	21.7633
11.7494	50.9534						11.7487	152.279					11.75	246.7					11.751	347.304				11.7515	422.176				11.7479	22.1758
11.756	48.3284						11.7554	149.691					11.7567	244.467					11.7577	344.892				11.7581	422.831				11.7546	22.8314
11.7627	45.4268						11.7621	146.823					11.7633	242.049					11.7644	342.286				11.7648	423.8				11.7613	23.8004
11.7694	42.3851						11.7688	143.821					11.77	239.537					11.771	339.629				11.7714	425.157				11.7679	25.157
11.776	39.3267						11.7754	140.818					11.7767	237.03					11.7777	337.024				11.7781	426.945				11.7746	26.9446
11.7827	36.3765						11.7821	137.923					11.7833	234.624					11.7844	334.563				11.7848	429.122				11.7812	29.1219
11.7894	33.6394						11.7888	135.248					11.79	232.4					11.791	332.325				11.7914	431.578				11.7879	31.5781
11.796	31.1651						11.7954	132.864					11.7967	230.415					11.7977	330.355				11.7981	434.142				11.7946	34.1415
11.8027	28.9822						11.8021	130.777					11.8033	228.708					11.8044	328.662				11.8048	436.584				11.8012	36.5844
11.8094	27.1206						11.8087	128.996					11.81	227.293					11.811	327.246				11.8115	438.66				11.8079	38.66
11.816	25.6281						11.8154	127.542					11.8167	226.189					11.8177	326.133				11.8181	440.14				11.8146	40.1402
11.8227	24.5256						11.8221	126.448					11.8233	225.439					11.8244	325.356				11.8248	440.885				11.8212	40.885
11.8294	23.8338						11.8287	125.743					11.83	225.098					11.831	324.969				11.8315	440.837				11.8279	40.8368
11.836	23.6173						11.8354	125.507					11.8367	225.253					11.8377	325.044				11.8381	440.038				11.8346	40.0381
11.8427	23.9668						11.8421	125.871					11.8433	226.005					11.8444	325.734				11.8448	438.64				11.8413	38.6405
11.8494	24.961						11.8488	126.995					11.85	227.488					11.851	327.205				11.8514	436.849				11.8479	36.8485
11.856	26.6733						11.8554	128.978					11.8567	229.836					11.8577	329.589				11.8581	434.876				11.8546	34.8759
11.8627	29.1491						11.8621	131.871					11.8633	233.087					11.8644	332.949				11.8648	432.888				11.8613	32.8884
11.8694	32.3758						11.8688	135.633					11.87	237.158					11.871	337.221				11.8714	431.016				11.8679	31.0159
11.876	36.1991						11.8754	140.065					11.8767	241.803					11.8777	342.193				11.8781	429.343				11.8746	29.3431
11.8827	40.3652						11.8821	144.825					11.8833	246.675					11.8844	347.486				11.8848	427.909				11.8812	27.9093
11.8894	44.5604						11.8887	149.494					11.89	251.34					11.891	352.622				11.8915	426.711				11.8879	26.7105
11.896	48.4228						11.8954	153.653					11.8967	255.359					11.8977	357.12				11.8981	425.716				11.8946	25.7158
11.9027	51.6047						11.9021	156.925					11.9033	258.399					11.9044	360.587				11.9048	424.899				11.9012	24.8995
11.9094	53.8316						11.9087	159.049					11.91	260.249					11.911	362.769				11.9115	424.238				11.9079	24.2376
11.916	54.9989						11.9154	159.963					11.9167	260.849					11.9177	363.592				11.9181	423.705				11.9146	23.705
11.9227	55.1314						11.9221	159.76					11.9233	260.289					11.9244	363.132				11.9248	423.275				11.9213	23.2749
11.9294	54.368						11.9288	158.618					11.93	258.793					11.931	361.603				11.9314	422.917				11.9279	22.9173
11.936	52.917						11.9354	156.75					11.9367	256.628					11.9377	359.294				11.9381	422.617				11.9346	22.6169
11.9427	50.9934						11.9421	154.396					11.9433	254.029					11.9444	356.51				11.9448	422.354				11.9413	22.3541
11.9494	48.81						11.9488	151.792					11.95	251.202					11.951	353.502				11.9514	422.143				11.9479	22.1429
11.956	46.5207						11.9554	149.097					11.9567	248.32					11.9577	350.446				11.9581	421.984				11.9546	21.9836
11.9627	44.2433						11.9621	146.427					11.9633	245.509					11.9644	347.47				11.9648	421.86				11.9612	21.8596
11.9694	42.0575						11.9688	143.864					11.97	242.841					11.971	344.662				11.9715	421.766				11.9679	21.7662
11.976	39.9618						11.9754	141.466					11.9767	240.365					11.9777	342.07				11.9781	421.697				11.9746	21.697
11.9827	37.9729						11.9821	139.258					11.9833	238.101					11.9844	339.692				11.9848	421.666				11.9812	21.666
11.9894	36.0985						11.9887	137.253					11.99	236.044					11.991	337.529				11.9915	421.657				11.9879	21.6565
11.996	34.3785						11.9954	135.441					11.9967	234.185					11.9977	335.583				11.9981	421.673				11.9946	21.6727
12.0027	32.8074						12.0021	133.799					12.0033	232.544					12.0044	333.855				12.0048	421.714				12.0013	21.7142
12.0094	31.3497						12.0087	132.312					12.01	231.121					12.011	332.335				12.0114	421.773				12.0079	21.7733
12.016	30.0264						12.0154	130.96					12.0167	229.873					12.0177	330.989				12.0181	421.848				12.0146	21.8477
12.0227	28.8486						12.0221	129.744					12.0233	228.756					12.0244	329.789				12.0248	421.94				12.0213	21.9398
12.0294	27.7967						12.0288	128.643					12.03	227.77					12.031	328.708				12.0314	422.038				12.0279	22.0375
12.036	26.8197						12.0354	127.665					12.0367	226.925					12.0377	327.74				12.0381	422.107				12.0346	22.1071
12.0427	25.9185						12.0421	126.796					12.0433	226.193					12.0444	326.886				12.0448	422.131				12.0412	22.131
12.0494	25.1093						12.0488	126.017					12.05	225.536					12.051	326.134				12.0515	422.132				12.0479	22.1319
12.056	24.3859						12.0554	125.337					12.0567	224.95					12.0577	325.471				12.0581	422.123				12.0546	22.1229
12.0627	23.7212						12.0621	124.757					12.0633	224.455					12.0644	324.883				12.0648	422.096				12.0612	22.0957
12.0694	23.118						12.0687	124.272					12.07	224.034					12.071	324.359				12.0715	422.04				12.0679	22.0399
12.076	22.5883						12.0754	123.844					12.0767	223.662					12.0777	323.887				12.0781	421.974				12.0746	21.9736
12.0827	22.1276						12.0821	123.471					12.0833	223.32					12.0844	323.462				12.0848	421.923				12.0813	21.9226
12.0894	21.7295						12.0887	123.151					12.09	223.004					12.091	323.095				12.0915	421.895				12.0879	21.8954
12.096	21.3833						12.0954	122.885					12.0967	222.731					12.0977	322.795				12.0981	421.887				12.0946	21.8868
12.1027	21.0867						12.1021	122.655					12.1033	222.518					12.1044	322.551				12.1048	421.887				12.1013	21.8868
12.1094	20.8383						12.1088	122.438					12.11	222.37					12.111	322.371				12.1114	421.895				12.1079	21.8954
12.116	20.637						12.1154	122.222					12.1167	222.274					12.1177	322.248				12.1181	421.911				12.1146	21.9107
12.1227	20.4735						12.1221	122.011					12.1233	222.191					12.1244	322.173				12.1248	421.924				12.1212	21.9245
12.1294	20.3409						12.1288	121.824					12.13	222.108					12.131	322.091				12.1314	421.92				12.1279	21.9197
12.136	20.236						12.1354	121.646					12.1367	222.008					12.1377	321.987				12.1381	421.893				12.1346	21.8925
12.1427	20.1488						12.1421	121.465					12.1433	221.872					12.1444	321.871				12.1448	421.864				12.1412	21.8639
12.1494	20.0701						12.1487	121.315					12.15	221.696					12.151	321.754				12.1515	421.853				12.1479	21.8534
12.156	19.9933						12.1554	121.21					12.1567	221.507					12.1577	321.635				12.1581	421.858				12.1546	21.8582
12.1627	19.9208						12.1621	121.141					12.1633	221.353					12.1644	321.509				12.1648	421.872				12.1613	21.8716
12.1694	19.8393						12.1687	121.077					12.17	221.242					12.171	321.419				12.1715	421.891				12.1679	21.8906
12.176	19.7549						12.1754	121.019					12.1767	221.158					12.1777	321.367				12.1781	421.913				12.1746	21.9131
12.1827	19.6714						12.1821	120.97					12.1833	221.093					12.1844	321.354				12.1848	421.916				12.1813	21.9164
12.1894	19.6042						12.1888	120.908					12.19	221.061					12.191	321.346				12.1914	421.904				12.1879	21.904
12.196	19.547						12.1954	120.831					12.1967	221.068					12.1977	321.356				12.1981	421.894				12.1946	21.894
12.2027	19.4883						12.2021	120.741					12.2033	221.095					12.2044	321.394				12.2048	421.898				12.2012	21.8983
12.2094	19.4249						12.2088	120.661					12.21	221.109					12.211	321.438				12.2114	421.904				12.2079	21.904
12.216	19.3567						12.2154	120.602					12.2167	221.102					12.2177	321.469				12.2181	421.906				12.2146	21.9059
12.2227	19.3024						12.2221	120.595					12.2233	221.089					12.2244	321.491				12.2248	421.923				12.2212	21.9231
12.2294	19.2637						12.2287	120.638					12.23	221.087					12.231	321.528				12.2315	421.955				12.2279	21.955
12.236	19.2437						12.2354	120.69					12.2367	221.082					12.2377	321.586				12.2381	421.983				12.2346	21.9827
12.2427	19.2456						12.2421	120.735					12.2433	221.065					12.2444	321.667				12.2448	422.001				12.2413	22.0008
12.2494	19.2719						12.2487	120.768					12.25	221.065					12.251	321.799				12.2515	422.026				12.2479	22.0256
12.256	19.3253						12.2554	120.802					12.2567	221.106					12.2577	322.004				12.2581	422.063				12.2546	22.0633
12.2627	19.3901						12.2621	120.812					12.2633	221.186					12.2644	322.264				12.2648	422.097				12.2613	22.0971
12.2694	19.4535						12.2688	120.805					12.27	221.252					12.271	322.559				12.2714	422.119				12.2679	22.119
12.276	19.5026						12.2754	120.827					12.2767	221.29					12.2777	322.865				12.2781	422.144				12.2746	22.1438
12.2827	19.5289						12.2821	120.897					12.2833	221.313					12.2844	323.165				12.2848	422.175				12.2812	22.1753
12.2894	19.5427						12.2888	121.001					12.29	221.328					12.291	323.422				12.2914	422.208				12.2879	22.2082
12.296	19.5389						12.2954	121.093					12.2967	221.341					12.2977	323.593				12.2981	422.238				12.2946	22.2378
12.3027	19.5212						12.3021	121.164					12.3033	221.336					12.3044	323.653				12.3048	422.258				12.3012	22.2583
12.3094	19.4812						12.3087	121.2					12.31	221.327					12.311	323.604				12.3115	422.264				12.3079	22.264
12.316	19.4335						12.3154	121.199					12.3167	221.314					12.3177	323.465				12.3181	422.254				12.3146	22.254
12.3227	19.3934						12.3221	121.169					12.3233	221.297					12.3244	323.252				12.3248	422.247				12.3212	22.2468
12.3294	19.3543						12.3287	121.115					12.33	221.286					12.331	322.979				12.3315	422.253				12.3279	22.2526
12.336	19.3176						12.3354	121.068					12.3367	221.274					12.3377	322.686				12.3381	422.267				12.3346	22.2669
12.3427	19.2847						12.3421	121.026					12.3433	221.27					12.3444	322.41				12.3448	422.286				12.3413	22.2859
12.3494	19.2637						12.3488	120.998					12.35	221.254					12.351	322.17				12.3514	422.326				12.3479	22.3265
12.356	19.2494						12.3554	120.975					12.3567	221.233					12.3577	321.956				12.3581	422.382				12.3546	22.3823
12.3627	19.2232						12.3621	120.953					12.3633	221.218					12.3644	321.772				12.3648	422.428				12.3613	22.428
12.3694	19.1917						12.3688	120.937					12.37	221.197					12.371	321.61				12.3714	422.45				12.3679	22.4504
12.376	19.1569						12.3754	120.908					12.3767	221.169					12.3777	321.474				12.3781	422.46				12.3746	22.4605
12.3827	19.1417						12.3821	120.875					12.3833	221.104					12.3844	321.385				12.3848	422.485				12.3812	22.4848
12.3894	19.1512						12.3887	120.83					12.39	221.023					12.391	321.333				12.3915	422.523				12.3879	22.5229
12.396	19.1803						12.3954	120.793					12.3967	220.939					12.3977	321.323				12.3981	422.573				12.3946	22.5725
12.4027	19.2227						12.4021	120.747					12.4033	220.869					12.4044	321.34				12.4048	422.641				12.4012	22.6412
12.4094	19.2676						12.4087	120.706					12.41	220.795					12.411	321.394				12.4115	422.728				12.4079	22.728
12.416	19.3005						12.4154	120.692					12.4167	220.708					12.4177	321.465				12.4181	422.829				12.4146	22.8291
12.4227	19.3014						12.4221	120.705					12.4233	220.646					12.4244	321.526				12.4248	422.927				12.4213	22.9268
12.4294	19.2819						12.4288	120.729					12.43	220.642					12.431	321.578				12.4314	423.012				12.4279	23.0117
12.436	19.2633						12.4354	120.762					12.4367	220.68					12.4377	321.622				12.4381	423.075				12.4346	23.0751
12.4427	19.2609						12.4421	120.827					12.4433	220.744					12.4444	321.661				12.4448	423.108				12.4413	23.108
12.4494	19.2885						12.4488	120.923					12.45	220.849					12.451	321.703				12.4514	423.12				12.4479	23.1204
12.456	19.3739						12.4554	121.033					12.4567	221.011					12.4577	321.773				12.4581	423.119				12.4546	23.1194
12.4627	19.5146						12.4621	121.158					12.4633	221.203					12.4644	321.904				12.4648	423.113				12.4612	23.1128
12.4694	19.6786						12.4688	121.307					12.47	221.394					12.471	322.107				12.4715	423.103				12.4679	23.1032
12.476	19.8526						12.4754	121.486					12.4767	221.584					12.4777	322.344				12.4781	423.091				12.4746	23.0908
12.4827	20.0467						12.4821	121.663					12.4833	221.765					12.4844	322.598				12.4848	423.077				12.4812	23.0765
12.4894	20.2456						12.4887	121.807					12.49	221.91					12.491	322.864				12.4915	423.054				12.4879	23.0536
12.496	20.411						12.4954	121.909					12.4967	221.996					12.4977	323.133				12.4981	423.029				12.4946	23.0289
12.5027	20.5417						12.5021	121.979					12.5033	222.031					12.5044	323.366				12.5048	423.011				12.5013	23.0112
12.5094	20.6661						12.5087	122.031					12.51	222.039					12.511	323.537				12.5114	422.994				12.5079	22.9936
12.516	20.7849						12.5154	122.039					12.5167	222.036					12.5177	323.656				12.5181	422.976				12.5146	22.9764
12.5227	20.8745						12.5221	122.006					12.5233	222.035					12.5244	323.727				12.5248	422.964				12.5213	22.9645
12.5294	20.927						12.5288	121.971					12.53	222.044					12.531	323.737				12.5314	422.964				12.5279	22.9645
12.536	20.9465						12.5354	121.952					12.5367	222.077					12.5377	323.692				12.5381	422.963				12.5346	22.9626
12.5427	20.9408						12.5421	121.945					12.5433	222.129					12.5444	323.607				12.5448	422.947				12.5412	22.9468
12.5494	20.9041						12.5488	121.944					12.55	222.174					12.551	323.489				12.5515	422.929				12.5479	22.9287
12.556	20.853						12.5554	121.95					12.5567	222.193					12.5577	323.335				12.5581	422.929				12.5546	22.9292
12.5627	20.8063						12.5621	121.972					12.5633	222.176					12.5644	323.186				12.5648	422.977				12.5612	22.9769
12.5694	20.771						12.5687	121.987					12.57	222.127					12.571	323.057				12.5715	423.108				12.5679	23.1075
12.576	20.761						12.5754	121.99					12.5767	222.046					12.5777	322.934				12.5781	423.392				12.5746	23.3917
12.5827	20.7577						12.5821	121.979					12.5833	221.945					12.5844	322.803				12.5848	423.922				12.5813	23.9224
12.5894	20.7481						12.5887	121.962					12.59	221.832					12.591	322.67				12.5915	424.799				12.5879	24.7989
12.596	20.7143						12.5954	121.949					12.5967	221.724					12.5977	322.556				12.5981	426.107				12.5946	26.1068
12.6027	20.6594						12.6021	121.914					12.6033	221.62					12.6044	322.435				12.6048	427.905				12.6013	27.9055
12.6094	20.597						12.6088	121.844					12.61	221.53					12.611	322.307				12.6114	430.212				12.6079	30.2119
12.616	20.5178						12.6154	121.748					12.6167	221.457					12.6177	322.186				12.6181	432.972				12.6146	32.9719
12.6227	20.4301						12.6221	121.651					12.6233	221.404					12.6244	322.087				12.6248	436.043				12.6212	36.0432
12.6294	20.3404						12.6288	121.564					12.63	221.391					12.631	321.998				12.6314	439.206				12.6279	39.206
12.636	20.2641						12.6354	121.478					12.6367	221.41					12.6377	321.917				12.6381	442.212				12.6346	42.2125
12.6427	20.1869						12.6421	121.414					12.6433	221.444					12.6444	321.861				12.6448	444.807				12.6412	44.807
12.6494	20.1068						12.6487	121.394					12.65	221.478					12.651	321.827				12.6515	446.769				12.6479	46.7691
12.656	20.0443						12.6554	121.425					12.6567	221.535					12.6577	321.805				12.6581	447.951				12.6546	47.9512
12.6627	20.0324						12.6621	121.523					12.6633	221.656					12.6644	321.83				12.6648	448.323				12.6613	48.3227
12.6694	20.1077						12.6687	121.698					12.67	221.869					12.671	321.983				12.6715	447.96				12.6679	47.9603
12.676	20.2966						12.6754	122.012					12.6767	222.252					12.6777	322.34				12.6781	446.979				12.6746	46.9794
12.6827	20.6766						12.6821	122.57					12.6833	222.955					12.6844	323.008				12.6848	445.535				12.6813	45.5346
12.6894	21.3618						12.6888	123.535					12.69	224.138					12.691	324.149				12.6914	443.782				12.6879	43.7818
12.696	22.5015						12.6954	125.087					12.6967	225.959					12.6977	325.967				12.6981	441.881				12.6946	41.8811
12.7027	24.2429						12.7021	127.4					12.7033	228.573					12.7044	328.645				12.7048	439.938				12.7012	39.938
12.7094	26.6962						12.7088	130.618					12.71	232.146					12.711	332.278				12.7114	438.02				12.7079	38.0197
12.716	29.9392						12.7154	134.788					12.7167	236.705					12.7177	336.923				12.7181	436.172				12.7146	36.1724
12.7227	33.9737						12.7221	139.789					12.7233	242.072					12.7244	342.458				12.7248	434.434				12.7212	34.4343
12.7294	38.6624						12.7287	145.363					12.73	247.958					12.731	348.586				12.7315	432.841				12.7279	32.8407
12.736	43.714						12.7354	151.126					12.7367	253.97					12.7377	354.855				12.7381	431.408				12.7346	31.4083
12.7427	48.7304						12.7421	156.606					12.7433	259.656					12.7444	360.776				12.7448	430.135				12.7413	30.1352
12.7494	53.3242						12.7487	161.373					12.75	264.519					12.751	365.908				12.7515	429.011				12.7479	29.0108
12.756	57.1647						12.7554	165.078					12.7567	268.185					12.7577	369.844				12.7581	428.031				12.7546	28.0309
12.7627	59.9785						12.7621	167.519					12.7633	270.464					12.7644	372.36				12.7648	427.198				12.7613	27.1983
12.7694	61.6245						12.7688	168.592					12.77	271.314					12.771	373.394				12.7714	426.502				12.7679	26.5017
12.776	62.0785						12.7754	168.33					12.7767	270.816					12.7777	373.027				12.7781	425.912				12.7746	25.9123
12.7827	61.4085						12.7821	166.89					12.7833	269.107					12.7844	371.4				12.7848	425.414				12.7812	25.4135
12.7894	59.7615						12.7888	164.477					12.79	266.41					12.791	368.744				12.7914	425				12.7879	24.9996
12.796	57.3206						12.7954	161.342					12.7967	262.992					12.7977	365.34				12.7981	424.675				12.7946	24.6749
12.8027	54.3146						12.8021	157.726					12.8033	259.131					12.8044	361.432				12.8048	424.422				12.8012	24.4222
12.8094	50.9329						12.8087	153.866					12.81	255.075					12.811	357.232				12.8115	424.216				12.8079	24.2157
12.816	47.3695						12.8154	149.947					12.8167	251.015					12.8177	352.952				12.8181	424.045				12.8146	24.045
12.8227	43.8304						12.8221	146.137					12.8233	247.111					12.8244	348.793				12.8248	423.907				12.8212	23.9067
12.8294	40.4711						12.8287	142.568					12.83	243.476					12.831	344.87				12.8315	423.794				12.8279	23.7942
12.836	37.3683						12.8354	139.307					12.8367	240.182					12.8377	341.255				12.8381	423.687				12.8346	23.6874
12.8427	34.5497						12.8421	136.363					12.8433	237.269					12.8444	337.991				12.8448	423.584				12.8413	23.5839
12.8494	32.0568						12.8488	133.752					12.85	234.734					12.851	335.127				12.8514	423.51				12.8479	23.5105
12.856	29.9129						12.8554	131.518					12.8567	232.555					12.8577	332.673				12.8581	423.467				12.8546	23.4671
12.8627	28.1034						12.8621	129.659					12.8633	230.715					12.8644	330.614				12.8648	423.448				12.8613	23.4485
12.8694	26.5784						12.8688	128.136					12.87	229.22					12.871	328.927				12.8714	423.444				12.8679	23.4442
12.876	25.331						12.8754	126.902					12.8767	228.015					12.8777	327.57				12.8781	423.455				12.8746	23.4547
12.8827	24.3287						12.8821	125.948					12.8833	227.045					12.8844	326.495				12.8848	423.476				12.8812	23.4756
12.8894	23.5391						12.8887	125.233					12.89	226.256					12.891	325.64				12.8915	423.471				12.8879	23.4714
12.896	22.9092						12.8954	124.684					12.8967	225.631					12.8977	324.961				12.8981	423.44				12.8946	23.4399
12.9027	22.4242						12.9021	124.229					12.9033	225.14					12.9044	324.426				12.9048	423.391				12.9012	23.3912
12.9094	22.0799						12.9087	123.842					12.91	224.732					12.911	324.003				12.9115	423.34				12.9079	23.3402
12.916	21.8091						12.9154	123.516					12.9167	224.41					12.9177	323.652				12.9181	423.294				12.9146	23.294
12.9227	21.5826						12.9221	123.237					12.9233	224.167					12.9244	323.356				12.9248	423.244				12.9213	23.2444
12.9294	21.3814						12.9288	123.006					12.93	224.008					12.931	323.124				12.9314	423.208				12.9279	23.2077
12.936	21.214						12.9354	122.837					12.9367	223.906					12.9377	322.947				12.9381	423.195				12.9346	23.1953
12.9427	21.0667						12.9421	122.735					12.9433	223.849					12.9444	322.797				12.9448	423.212				12.9413	23.212
12.9494	20.9193						12.9488	122.664					12.95	223.812					12.951	322.686				12.9514	423.232				12.9479	23.232
12.956	20.8077						12.9554	122.617					12.9567	223.771					12.9577	322.612				12.9581	423.239				12.9546	23.2391
12.9627	20.752						12.9621	122.599					12.9633	223.711					12.9644	322.574				12.9648	423.244				12.9612	23.2444
12.9694	20.7343						12.9688	122.608					12.97	223.625					12.971	322.539				12.9715	423.25				12.9679	23.2496
12.976	20.7272						12.9754	122.602					12.9767	223.548					12.9777	322.509				12.9781	423.246				12.9746	23.2458
12.9827	20.7105						12.9821	122.587					12.9833	223.495					12.9844	322.48				12.9848	423.22				12.9812	23.2196
12.9894	20.7						12.9887	122.606					12.99	223.49					12.991	322.454				12.9915	423.196				12.9879	23.1957
12.996	20.7052						12.9954	122.648					12.9967	223.526					12.9977	322.439				12.9981	423.189				12.9946	23.1886
13.0027	20.7062						13.0021	122.685					13.0033	223.578					13.0044	322.43				13.0048	423.19				13.0013	23.1895
13.0094	20.7067						13.0087	122.711					13.01	223.64					13.011	322.417				13.0114	423.192				13.0079	23.1924
13.016	20.7043						13.0154	122.763					13.0167	223.698					13.0177	322.385				13.0181	423.193				13.0146	23.1929
13.0227	20.7081						13.0221	122.831					13.0233	223.757					13.0244	322.361				13.0248	423.192				13.0213	23.1924
13.0294	20.7009						13.0288	122.879					13.03	223.801					13.031	322.333				13.0314	423.187				13.0279	23.1867
13.036	20.668						13.0354	122.903					13.0367	223.785					13.0377	322.29				13.0381	423.175				13.0346	23.1752
13.0427	20.6223						13.0421	122.91					13.0433	223.722					13.0444	322.22				13.0448	423.17				13.0412	23.17
13.0494	20.587						13.0488	122.891					13.05	223.628					13.051	322.162				13.0515	423.188				13.0479	23.1881
13.056	20.5722						13.0554	122.826					13.0567	223.516					13.0577	322.123				13.0581	423.254				13.0546	23.2539
13.0627	20.5822						13.0621	122.738					13.0633	223.368					13.0644	322.079				13.0648	423.38				13.0612	23.3798
13.0694	20.5979						13.0687	122.641					13.07	223.172					13.071	322.035				13.0715	423.593				13.0679	23.5934
13.076	20.6122						13.0754	122.552					13.0767	222.962					13.0777	321.996				13.0781	423.952				13.0746	23.952
13.0827	20.6156						13.0821	122.474					13.0833	222.768					13.0844	321.976				13.0848	424.528				13.0813	24.5275
13.0894	20.5884						13.0887	122.418					13.09	222.606					13.091	321.977				13.0915	425.387				13.0879	25.3868
13.096	20.5431						13.0954	122.377					13.0967	222.449					13.0977	321.996				13.0981	426.582				13.0946	26.5822
13.1027	20.4821						13.1021	122.327					13.1033	222.296					13.1044	322.034				13.1048	428.162				13.1013	28.1615
13.1094	20.4544						13.1088	122.279					13.11	222.173					13.111	322.078				13.1114	430.122				13.1079	30.1218
13.116	20.463						13.1154	122.223					13.1167	222.099					13.1177	322.12				13.1181	432.383				13.1146	32.383
13.1227	20.4921						13.1221	122.152					13.1233	222.047					13.1244	322.17				13.1248	434.788				13.1212	34.7877
13.1294	20.5331						13.1288	122.066					13.13	221.974					13.131	322.212				13.1314	437.126				13.1279	37.1256
13.136	20.5736						13.1354	121.992					13.1367	221.892					13.1377	322.244				13.1381	439.174				13.1346	39.1736
13.1427	20.6137						13.1421	121.951					13.1433	221.821					13.1444	322.249				13.1448	440.741				13.1412	40.741
13.1494	20.6256						13.1487	121.943					13.15	221.771					13.151	322.223				13.1515	441.687				13.1479	41.6865
13.156	20.6213						13.1554	121.981					13.1567	221.78					13.1577	322.204				13.1581	441.924				13.1546	41.9245
13.1627	20.6599						13.1621	122.101					13.1633	221.908					13.1644	322.244				13.1648	441.458				13.1613	41.4581
13.1694	20.7906						13.1687	122.332					13.17	222.233					13.171	322.395				13.1715	440.382				13.1679	40.3819
13.176	21.059						13.1754	122.738					13.1767	222.828					13.1777	322.72				13.1781	438.87				13.1746	38.8699
13.1827	21.5487						13.1821	123.402					13.1833	223.808					13.1844	323.336				13.1848	437.086				13.1813	37.0865
13.1894	22.3918						13.1888	124.465					13.19	225.315					13.191	324.387				13.1914	435.192				13.1879	35.1925
13.196	23.7241						13.1954	126.057					13.1967	227.463					13.1977	325.993				13.1981	433.331				13.1946	33.3314
13.2027	25.6143						13.2021	128.271					13.2033	230.284					13.2044	328.227				13.2048	431.62				13.2012	31.62
13.2094	28.1062						13.2088	131.131					13.21	233.735					13.211	331.126				13.2114	430.14				13.2079	30.1399
13.216	31.179						13.2154	134.528					13.2167	237.674					13.2177	334.642				13.2181	428.911				13.2146	28.9106
13.2227	34.6875						13.2221	138.263					13.2233	241.835					13.2244	338.599				13.2248	427.929				13.2212	27.9293
13.2294	38.3687						13.2287	142.025					13.23	245.853					13.231	342.681				13.2315	427.16				13.2279	27.1602
13.236	41.8792						13.2354	145.471					13.2367	249.336					13.2377	346.505				13.2381	426.587				13.2346	26.587
13.2427	44.8904						13.2421	148.265					13.2433	251.964					13.2444	349.712				13.2448	426.185				13.2413	26.185
13.2494	47.1115						13.2487	150.153					13.25	253.501					13.251	352.026				13.2515	425.922				13.2479	25.9223
13.256	48.3527						13.2554	151.002					13.2567	253.86					13.2577	353.254				13.2581	425.763				13.2546	25.763
13.2627	48.5573						13.2621	150.784					13.2633	253.105					13.2644	353.331				13.2648	425.694				13.2613	25.6944
13.2694	47.7729						13.2688	149.605					13.27	251.417					13.271	352.343				13.2714	425.734				13.2679	25.7339
13.276	46.1707						13.2754	147.668					13.2767	249.035					13.2777	350.509				13.2781	425.913				13.2746	25.9132
13.2827	43.9892						13.2821	145.218					13.2833	246.217					13.2844	348.09				13.2848	426.271				13.2812	26.2713
13.2894	41.472						13.2888	142.515					13.29	243.249					13.291	345.322				13.2914	426.893				13.2879	26.8927
13.296	38.8393						13.2954	139.778					13.2967	240.358					13.2977	342.453				13.2981	427.912				13.2946	27.9117
13.3027	36.2759						13.3021	137.218					13.3033	237.736					13.3044	339.713				13.3048	429.508				13.3012	29.5081
13.3094	33.9561						13.3087	134.982					13.31	235.554					13.311	337.318				13.3115	431.884				13.3079	31.8837
13.316	31.9886						13.3154	133.189					13.3167	234.011					13.3177	335.46				13.3181	435.221				13.3146	35.2206
13.3227	30.4666						13.3221	131.983					13.3233	233.322					13.3244	334.358				13.3248	439.668				13.3212	39.6681
[truncated: 4,001 more rows]
