# Supplementary material for: Exploring the Use of a Modified High-Temperature, Short-Time Continuous Heat Exchanger with Extended Holding Time (HTST-EHT) for Thermal Inactivation of Trypsin Following Selective Enzymatic Hydrolysis of the β-Lactoglobulin Fraction in Whey Protein Isolate
Source: Foods. 2019 Aug 26;8(9):367. doi: 10.3390/foods8090367 (PMC6770502; doi:10.3390/foods8090367)
Supplement: Supplementary file 1 [file foods-08-00367-s001.zip › foods-571470-supplementary material/Figure S4_HPLC-SEC.xlsx]

## Sheet: WPI
time	ABS
0.00395	-0.064373
0.0106167	-0.0767708
0.0172833	-0.0700951
0.02395	-0.0443459
0.0306167	-0.0109673
0.0372833	0.038147
0.04395	0.105858
0.0506167	0.163555
0.0572833	0.192642
0.06395	0.166416
0.0706167	0.114441
0.0772833	0.0500679
0.08395	-0.0114441
0.0906167	-0.0667572
0.0972833	-0.113964
0.10395	-0.122547
0.110617	-0.103474
0.117283	-0.0815392
0.12395	-0.0796318
0.130617	-0.0896454
0.137283	-0.0782013
0.14395	-0.041008
0.150617	0.0181198
0.157283	0.0872612
0.16395	0.150681
0.170617	0.19598
0.177283	0.219822
0.18395	0.220299
0.190617	0.203133
0.197283	0.161171
0.20395	0.109673
0.210617	0.0572205
0.217283	0.0157356
0.22395	-0.0138283
0.230617	-0.0400543
0.237283	-0.0581741
0.24395	-0.0729561
0.250617	-0.0753403
0.257283	-0.0829697
0.26395	-0.0839233
0.270617	-0.0696182
0.277283	-0.023365
0.28395	0.0653267
0.290617	0.162601
0.297283	0.24271
0.30395	0.28038
0.310617	0.28944
0.317283	0.287533
0.32395	0.26083
0.330617	0.212669
0.337283	0.146866
0.34395	0.0905991
0.350617	0.0662804
0.357283	0.0696182
0.36395	0.0925064
0.370617	0.126362
0.377283	0.165939
0.38395	0.197887
0.390617	0.199318
0.397283	0.174999
0.40395	0.133991
0.410617	0.0863075
0.417283	0.0472069
0.42395	0.0123978
0.430617	-0.0143051
0.437283	-0.0405312
0.44395	-0.0367165
0.450617	-0.026226
0.457283	-0.0395775
0.46395	-0.0700951
0.470617	-0.0829697
0.477283	-0.0762939
0.48395	-0.0853539
0.490617	-0.102043
0.497283	-0.0867844
0.50395	-0.0395775
0.510617	0.0100136
0.517283	0.0391006
0.52395	0.0481606
0.530617	0.0581741
0.537283	0.0739098
0.54395	0.102043
0.550617	0.126839
0.557283	0.148773
0.56395	0.17643
0.570617	0.196457
0.577283	0.201702
0.58395	0.175953
0.590617	0.142097
0.597283	0.0977516
0.60395	0.0505447
0.610617	0.000476837
0.617283	-0.04673
0.62395	-0.0710487
0.630617	-0.0901222
0.637283	-0.0739098
0.64395	-0.0343323
0.650617	0.0243187
0.657283	0.0844002
0.66395	0.129223
0.670617	0.171661
0.677283	0.18549
0.68395	0.180244
0.690617	0.167847
0.697283	0.171661
0.70395	0.179768
0.710617	0.169754
0.717283	0.146866
0.72395	0.131607
0.730617	0.1297
0.737283	0.114441
0.74395	0.0920296
0.750617	0.0658035
0.757283	0.0386238
0.76395	-0.00190735
0.770617	-0.0524521
0.777283	-0.0967979
0.78395	-0.12064
0.790617	-0.126362
0.797283	-0.117779
0.80395	-0.0891685
0.810617	-0.0391006
0.817283	0.0138283
0.82395	0.04673
0.830617	0.0729561
0.837283	0.105858
0.84395	0.144482
0.850617	0.162601
0.857283	0.173569
0.86395	0.195503
0.870617	0.231743
0.877283	0.264645
0.88395	0.277519
0.890617	0.286579
0.897283	0.284195
0.90395	0.265598
0.910617	0.234127
0.917283	0.204086
0.92395	0.193119
0.930617	0.189304
0.937283	0.193119
0.94395	0.211716
0.950617	0.235081
0.957283	0.257492
0.96395	0.259876
0.970617	0.237465
0.977283	0.209332
0.98395	0.183582
0.990617	0.162601
0.997283	0.142574
1.00395	0.114918
1.01062	0.105381
1.01728	0.109196
1.02395	0.117302
1.03062	0.109196
1.03728	0.0844002
1.04395	0.0858307
1.05062	0.105858
1.05728	0.127792
1.06395	0.141144
1.07062	0.167847
1.07728	0.22316
1.08395	0.263214
1.09062	0.275612
1.09728	0.273705
1.10395	0.295162
1.11062	0.315666
1.11728	0.307083
1.12395	0.285149
1.13062	0.26989
1.13728	0.279427
1.14395	0.269413
1.15062	0.257492
1.15728	0.247955
1.16395	0.25177
1.17062	0.256062
1.17728	0.243187
1.18395	0.226498
1.19062	0.215054
1.19728	0.210285
1.20395	0.200272
1.21062	0.181675
1.21728	0.164986
1.22395	0.139236
1.23062	0.109673
1.23728	0.10252
1.24395	0.133991
1.25062	0.180721
1.25728	0.21553
1.26395	0.259399
1.27062	0.306606
1.27728	0.341415
1.28395	0.347614
1.29062	0.339985
1.29728	0.329018
1.30395	0.305653
1.31062	0.279427
1.31728	0.25034
1.32395	0.216007
1.33062	0.180244
1.33728	0.163078
1.34395	0.161648
1.35062	0.145435
1.35728	0.122547
1.36395	0.100136
1.37062	0.0953674
1.37728	0.0872612
1.38395	0.0724792
1.39062	0.0600815
1.39728	0.0452995
1.40395	0.0429153
1.41062	0.0519753
1.41728	0.0767708
1.42395	0.114441
1.43062	0.157833
1.43728	0.20504
1.44395	0.222683
1.45062	0.204086
1.45728	0.15974
1.46395	0.115395
1.47062	0.0805855
1.47728	0.0519753
1.48395	0.0567436
1.49062	0.0872612
1.49728	0.13113
1.50395	0.160694
1.51062	0.173092
1.51728	0.174046
1.52395	0.155449
1.53062	0.122547
1.53728	0.0944138
1.54395	0.0839233
1.55062	0.099659
1.55728	0.121593
1.56395	0.152588
1.57062	0.193596
1.57728	0.23222
1.58395	0.264645
1.59062	0.288486
1.59728	0.309944
1.60395	0.310898
1.61062	0.277519
1.61728	0.227928
1.62395	0.185966
1.63062	0.162125
1.63728	0.154972
1.64395	0.153065
1.65062	0.15831
1.65728	0.160694
1.66395	0.164032
1.67062	0.165462
1.67728	0.176907
1.68395	0.200748
1.69062	0.227928
1.69728	0.252247
1.70395	0.26226
1.71062	0.246525
1.71728	0.196457
1.72395	0.144005
1.73062	0.126839
1.73728	0.130653
1.74395	0.140667
1.75062	0.139713
1.75728	0.133038
1.76395	0.123024
1.77062	0.108242
1.77728	0.106812
1.78395	0.0929832
1.79062	0.0619888
1.79728	0.0281334
1.80395	0.00429153
1.81062	-0.0119209
1.81728	-0.0343323
1.82395	-0.0405312
1.83062	-0.00953674
1.83728	0.0443459
1.84395	0.084877
1.85062	0.0867844
1.85728	0.0691414
1.86395	0.0667572
1.87062	0.0853539
1.87728	0.104904
1.88395	0.120163
1.89062	0.144005
1.89728	0.162601
1.90395	0.135422
1.91062	0.0753403
1.91728	0.014782
1.92395	-0.0181198
1.93062	-0.0376701
1.93728	-0.0514984
1.94395	-0.0290871
1.95062	0.000953674
1.95728	0.0257492
1.96395	0.0386238
1.97062	0.067234
1.97728	0.116348
1.98395	0.14782
1.99062	0.163555
1.99728	0.173092
2.00395	0.187874
2.01062	0.18692
2.01728	0.157356
2.02395	0.116348
2.03062	0.0920296
2.03728	0.0977516
2.04395	0.0863075
2.05062	0.0610352
2.05728	0.0553131
2.06395	0.0958443
2.07062	0.146389
2.07728	0.14782
2.08395	0.138283
2.09062	0.146389
2.09728	0.155926
2.10395	0.139713
2.11062	0.122547
2.11728	0.150681
2.12395	0.221252
2.13062	0.284672
2.13728	0.328064
2.14395	0.355721
2.15062	0.358582
2.15728	0.322342
2.16395	0.253201
2.17062	0.188351
2.17728	0.162125
2.18395	0.154495
2.19062	0.166416
2.19728	0.209332
2.20395	0.279427
2.21062	0.349998
2.21728	0.368118
2.22395	0.354767
2.23062	0.31805
2.23728	0.25034
2.24395	0.154018
2.25062	0.0357628
2.25728	-0.058651
2.26395	-0.11158
2.27062	-0.11158
2.27728	-0.0534058
2.28395	0.0543594
2.29062	0.199318
2.29728	0.350952
2.30395	0.462055
2.31062	0.496864
2.31728	0.450134
2.32395	0.333309
2.33062	0.206947
2.33728	0.107288
2.34395	0.0491142
2.35062	0.038147
2.35728	0.0605583
2.36395	0.108719
2.37062	0.133038
2.37728	0.114918
2.38395	0.0772476
2.39062	0.0376701
2.39728	0.0162125
2.40395	0.023365
2.41062	0.0567436
2.41728	0.104427
2.42395	0.14925
2.43062	0.181675
2.43728	0.192642
2.44395	0.170231
2.45062	0.145435
2.45728	0.135422
2.46395	0.149727
2.47062	0.166893
2.47728	0.179768
2.48395	0.194073
2.49062	0.220299
2.49728	0.259876
2.50395	0.295639
2.51062	0.340939
2.51728	0.37384
2.52395	0.380516
2.53062	0.338078
2.53728	0.252724
2.54395	0.153065
2.55062	0.0519753
2.55728	-0.0100136
2.56395	-0.0247955
2.57062	-0.0214577
2.57728	-0.0219345
2.58395	-0.0181198
2.59062	-0.00476837
2.59728	0.0157356
2.60395	0.0309944
2.61062	0.0481606
2.61728	0.0696182
2.62395	0.0739098
2.63062	0.0748634
2.63728	0.0619888
2.64395	0.0476837
2.65062	0.0400543
2.65728	0.0491142
2.66395	0.0667572
2.67062	0.0758171
2.67728	0.0796318
2.68395	0.084877
2.69062	0.102043
2.69728	0.120163
2.70395	0.144958
2.71062	0.173092
2.71728	0.192165
2.72395	0.189304
2.73062	0.165939
2.73728	0.149727
2.74395	0.137806
2.75062	0.142574
2.75728	0.164509
2.76395	0.199795
2.77062	0.229359
2.77728	0.224113
2.78395	0.214577
2.79062	0.212669
2.79728	0.226974
2.80395	0.225544
2.81062	0.208855
2.81728	0.196934
2.82395	0.193119
2.83062	0.173092
2.83728	0.143528
2.84395	0.133991
2.85062	0.144482
2.85728	0.165462
2.86395	0.170708
2.87062	0.172138
2.87728	0.176907
2.88395	0.181198
2.89062	0.192165
2.89728	0.200748
2.90395	0.213623
2.91062	0.216007
2.91728	0.199318
2.92395	0.201702
2.93062	0.229836
2.93728	0.257015
2.94395	0.246048
2.95062	0.222683
2.95728	0.199318
2.96395	0.167847
2.97062	0.12064
2.97728	0.0958443
2.98395	0.0987053
2.99062	0.101089
2.99728	0.100136
3.00395	0.0987053
3.01062	0.111103
3.01728	0.12064
3.02395	0.14782
3.03062	0.195026
3.03728	0.253677
3.04395	0.298977
3.05062	0.323772
3.05728	0.333786
3.06395	0.321388
3.07062	0.297546
3.07728	0.271797
3.08395	0.258923
3.09062	0.260353
3.09728	0.276566
3.10395	0.310421
3.11062	0.345707
3.11728	0.353336
3.12395	0.326633
3.13062	0.27895
3.13728	0.225067
3.14395	0.187397
3.15062	0.15831
3.15728	0.154972
3.16395	0.166416
3.17062	0.180721
3.17728	0.177383
3.18395	0.136852
3.19062	0.0991821
3.19728	0.0901222
3.20395	0.100136
3.21062	0.108242
3.21728	0.123501
3.22395	0.155926
3.23062	0.184536
3.23728	0.181198
3.24395	0.163078
3.25062	0.150204
3.25728	0.155449
3.26395	0.167847
3.27062	0.172138
3.27728	0.164986
3.28395	0.156403
3.29062	0.162125
3.29728	0.170708
3.30395	0.194073
3.31062	0.239372
3.31728	0.296116
3.32395	0.339985
3.33062	0.362873
3.33728	0.371933
3.34395	0.361919
3.35062	0.317574
3.35728	0.261307
3.36395	0.205994
3.37062	0.160694
3.37728	0.125885
3.38395	0.0987053
3.39062	0.0948906
3.39728	0.113964
3.40395	0.149727
3.41062	0.178814
3.41728	0.192165
3.42395	0.203609
3.43062	0.226974
3.43728	0.25177
3.44395	0.268459
3.45062	0.279427
3.45728	0.277996
3.46395	0.272274
3.47062	0.26226
3.47728	0.249863
3.48395	0.231266
3.49062	0.213623
3.49728	0.222683
3.50395	0.236988
3.51062	0.222206
3.51728	0.184059
3.52395	0.171185
3.53062	0.183105
3.53728	0.175476
3.54395	0.14782
3.55062	0.133514
3.55728	0.127316
3.56395	0.0944138
3.57062	0.0495911
3.57728	0.0400543
3.58395	0.0514984
3.59062	0.0524521
3.59728	0.0557899
3.60395	0.0896454
3.61062	0.136375
3.61728	0.158787
3.62395	0.163555
3.63062	0.162125
3.63728	0.154495
3.64395	0.146389
3.65062	0.155926
3.65728	0.1688
3.66395	0.164032
3.67062	0.163555
3.67728	0.183105
3.68395	0.203133
3.69062	0.18549
3.69728	0.143528
3.70395	0.116825
3.71062	0.109673
3.71728	0.0972748
3.72395	0.0782013
3.73062	0.0739098
3.73728	0.0829697
3.74395	0.0891685
3.75062	0.0739098
3.75728	0.0486374
3.76395	0.014782
3.77062	-0.0338554
3.77728	-0.0805855
3.78395	-0.121117
3.79062	-0.137329
3.79728	-0.122547
3.80395	-0.0853539
3.81062	-0.0338554
3.81728	0.00619888
3.82395	0.0400543
3.83062	0.0696182
3.83728	0.0829697
3.84395	0.0772476
3.85062	0.0519753
3.85728	0.0343323
3.86395	0.0252724
3.87062	0.0166893
3.87728	0.0166893
3.88395	0.0309944
3.89062	0.061512
3.89728	0.0939369
3.90395	0.132084
3.91062	0.171661
3.91728	0.180244
3.92395	0.150681
3.93062	0.100613
3.93728	0.0605583
3.94395	0.0524521
3.95062	0.0729561
3.95728	0.111103
3.96395	0.146866
3.97062	0.177383
3.97728	0.203133
3.98395	0.205517
3.99062	0.17643
3.99728	0.138283
4.00395	0.124454
4.01062	0.14019
4.01728	0.146866
4.02395	0.130177
4.03062	0.104904
4.03728	0.0920296
4.04395	0.100136
4.05062	0.125408
4.05728	0.179291
4.06395	0.236988
4.07062	0.277996
4.07728	0.299931
4.08395	0.314236
4.09062	0.319004
4.09728	0.312805
4.10395	0.328541
4.11062	0.373363
4.11728	0.422001
4.12395	0.439167
4.13062	0.426769
4.13728	0.388622
4.14395	0.314236
4.15062	0.229836
4.15728	0.161171
4.16395	0.12064
4.17062	0.0905991
4.17728	0.0653267
4.18395	0.0705719
4.19062	0.0920296
4.19728	0.105381
4.20395	0.0929832
4.21062	0.0863075
4.21728	0.108242
4.22395	0.134468
4.23062	0.143528
4.23728	0.140667
4.24395	0.154972
4.25062	0.17786
4.25728	0.185966
4.26395	0.185966
4.27062	0.184536
4.27728	0.201702
4.28395	0.217915
4.29062	0.218868
4.29728	0.226974
4.30395	0.256062
4.31062	0.312328
4.31728	0.347614
4.32395	0.360489
4.33062	0.380039
4.33728	0.394821
4.34395	0.37384
4.35062	0.311852
4.35728	0.259876
4.36395	0.229836
4.37062	0.204086
4.37728	0.172138
4.38395	0.150681
4.39062	0.134945
4.39728	0.124931
4.40395	0.125408
4.41062	0.124931
4.41728	0.127316
4.42395	0.14019
4.43062	0.180244
4.43728	0.227451
4.44395	0.272751
4.45062	0.322342
4.45728	0.363827
4.46395	0.401497
4.47062	0.425816
4.47728	0.427246
4.48395	0.403404
4.49062	0.360966
4.49728	0.321388
4.50395	0.266075
4.51062	0.20647
4.51728	0.161171
4.52395	0.150204
4.53062	0.162125
4.53728	0.179768
4.54395	0.190258
4.55062	0.192165
4.55728	0.18692
4.56395	0.161648
4.57062	0.114918
4.57728	0.0739098
4.58395	0.0653267
4.59062	0.0910759
4.59728	0.132561
4.60395	0.182152
4.61062	0.248432
4.61728	0.296116
4.62395	0.32568
4.63062	0.329971
4.63728	0.309944
4.64395	0.268459
4.65062	0.199795
4.65728	0.150204
4.66395	0.111103
4.67062	0.0934601
4.67728	0.0972748
4.68395	0.123024
4.69062	0.160217
4.69728	0.174999
4.70395	0.184059
4.71062	0.181675
4.71728	0.174046
4.72395	0.138283
4.73062	0.103474
4.73728	0.0977516
4.74395	0.112534
4.75062	0.122547
4.75728	0.126839
4.76395	0.151634
4.77062	0.178337
4.77728	0.16737
4.78395	0.123024
4.79062	0.100613
4.79728	0.107288
4.80395	0.134468
4.81062	0.157833
4.81728	0.183105
4.82395	0.202179
4.83062	0.204563
4.83728	0.192165
4.84395	0.175476
4.85062	0.167847
4.85728	0.167847
4.86395	0.182152
4.87062	0.192642
4.87728	0.198841
4.88395	0.180721
4.89062	0.150681
4.89728	0.13113
4.90395	0.116825
4.91062	0.103474
4.91728	0.0720024
4.92395	0.0457764
4.93062	0.0476837
4.93728	0.0510216
4.94395	0.0605583
4.95062	0.0815392
4.95728	0.125885
4.96395	0.167847
4.97062	0.164509
4.97728	0.144482
4.98395	0.102043
4.99062	0.0534058
4.99728	0.00858307
5.00395	-0.000953674
5.01062	0.026226
5.01728	0.0605583
5.02395	0.108719
5.03062	0.164986
5.03728	0.20647
5.04395	0.203133
5.05062	0.184059
5.05728	0.177383
5.06395	0.179291
5.07062	0.155926
5.07728	0.121117
5.08395	0.099659
5.09062	0.0948906
5.09728	0.0872612
5.10395	0.04673
5.11062	0.00905991
5.11728	-0.0123978
5.12395	-0.00667572
5.13062	0.00715256
5.13728	0.0295639
5.14395	0.0953674
5.15062	0.179291
5.15728	0.252247
5.16395	0.284672
5.17062	0.300884
5.17728	0.315189
5.18395	0.328541
5.19062	0.346184
5.19728	0.362396
5.20395	0.360966
5.21062	0.32568
5.21728	0.276089
5.22395	0.216007
5.23062	0.151157
5.23728	0.0829697
5.24395	0.0348091
5.25062	0.00953674
5.25728	-0.00143051
5.26395	0.0138283
5.27062	0.0386238
5.27728	0.0576973
5.28395	0.0681877
5.29062	0.0910759
5.29728	0.127316
5.30395	0.143051
5.31062	0.141621
5.31728	0.150681
5.32395	0.164509
5.33062	0.180244
5.33728	0.180244
5.34395	0.173092
5.35062	0.154018
5.35728	0.126362
5.36395	0.118256
5.37062	0.113487
5.37728	0.105381
5.38395	0.0915527
5.39062	0.0815392
5.39728	0.0653267
5.40395	0.0333786
5.41062	0.00333786
5.41728	-0.0104904
5.42395	-0.00619888
5.43062	-0.00238419
5.43728	0.0224113
5.44395	0.0710487
5.45062	0.14782
5.45728	0.219822
5.46395	0.264645
5.47062	0.28944
5.47728	0.293255
5.48395	0.279427
5.49062	0.226498
5.49728	0.154495
5.50395	0.0958443
5.51062	0.0700951
5.51728	0.0762939
5.52395	0.0958443
5.53062	0.124931
5.53728	0.149727
5.54395	0.164986
5.55062	0.154495
5.55728	0.117302
5.56395	0.0591278
5.57062	-0.00858307
5.57728	-0.0720024
5.58395	-0.127316
5.59062	-0.151634
5.59728	-0.144958
5.60395	-0.0944138
5.61062	-0.0247955
5.61728	0.0352859
5.62395	0.0729561
5.63062	0.101566
5.63728	0.130177
5.64395	0.144958
5.65062	0.148296
5.65728	0.168324
5.66395	0.213623
5.67062	0.247002
5.67728	0.244617
5.68395	0.222206
5.69062	0.213146
5.69728	0.215054
5.70395	0.223637
5.71062	0.249386
5.71728	0.304222
5.72395	0.349998
5.73062	0.352383
5.73728	0.314713
5.74395	0.260353
5.75062	0.217915
5.75728	0.176907
5.76395	0.155449
5.77062	0.159264
5.77728	0.180244
5.78395	0.20504
5.79062	0.201702
5.79728	0.185013
5.80395	0.151634
5.81062	0.126839
5.81728	0.108242
5.82395	0.0905991
5.83062	0.0810623
5.83728	0.0696182
5.84395	0.0700951
5.85062	0.0758171
5.85728	0.101566
5.86395	0.136852
5.87062	0.164986
5.87728	0.183105
5.88395	0.194073
5.89062	0.2141
5.89728	0.229359
5.90395	0.236034
5.91062	0.224113
5.91728	0.19598
5.92395	0.158787
5.93062	0.119209
5.93728	0.0834465
5.94395	0.0333786
5.95062	-0.0228882
5.95728	-0.0629425
5.96395	-0.0700951
5.97062	-0.0591278
5.97728	-0.064373
5.98395	-0.0691414
5.99062	-0.0519753
5.99728	-0.0166893
6.00395	0
6.01062	-0.0157356
6.01728	-0.0190735
6.02395	0.00858307
6.03062	0.0634193
6.03728	0.104904
6.04395	0.133038
6.05062	0.14782
6.05728	0.150681
6.06395	0.145435
6.07062	0.150681
6.07728	0.184059
6.08395	0.218391
6.09062	0.234127
6.09728	0.218391
6.10395	0.20647
6.11062	0.187397
6.11728	0.164986
6.12395	0.155926
6.13062	0.171185
6.13728	0.210762
6.14395	0.216007
6.15062	0.183105
6.15728	0.1297
6.16395	0.0872612
6.17062	0.0677109
6.17728	0.0452995
6.18395	0.0414848
6.19062	0.0667572
6.19728	0.119686
6.20395	0.163555
6.21062	0.182152
6.21728	0.193596
6.22395	0.199318
6.23062	0.189781
6.23728	0.149727
6.24395	0.082016
6.25062	0.0224113
6.25728	-0.0104904
6.26395	-0.0166893
6.27062	-0.0109673
6.27728	0.0038147
6.28395	0.0495911
6.29062	0.0982285
6.29728	0.128269
6.30395	0.139713
6.31062	0.163078
6.31728	0.194073
6.32395	0.202656
6.33062	0.17786
6.33728	0.127792
6.34395	0.0720024
6.35062	-0.00286102
6.35728	-0.0748634
6.36395	-0.121593
6.37062	-0.123024
6.37728	-0.0910759
6.38395	-0.0553131
6.39062	-0.014782
6.39728	0.0376701
6.40395	0.079155
6.41062	0.0896454
6.41728	0.064373
6.42395	0.0219345
6.43062	-0.023365
6.43728	-0.0758171
6.44395	-0.114918
6.45062	-0.12207
6.45728	-0.0739098
6.46395	0.00619888
6.47062	0.0872612
6.47728	0.13113
6.48395	0.135422
6.49062	0.129223
6.49728	0.128269
6.50395	0.139713
6.51062	0.149727
6.51728	0.158787
6.52395	0.170708
6.53062	0.163078
6.53728	0.135899
6.54395	0.101089
6.55062	0.0677109
6.55728	0.0462532
6.56395	0.0519753
6.57062	0.0815392
6.57728	0.101566
6.58395	0.0901222
6.59062	0.0576973
6.59728	0.0295639
6.60395	-0.00524521
6.61062	-0.0376701
6.61728	-0.0348091
6.62395	0.00762939
6.63062	0.0705719
6.63728	0.1297
6.64395	0.193119
6.65062	0.247478
6.65728	0.256062
6.66395	0.225544
6.67062	0.190258
6.67728	0.160694
6.68395	0.123978
6.69062	0.0920296
6.69728	0.0829697
6.70395	0.0958443
6.71062	0.103951
6.71728	0.0920296
6.72395	0.0696182
6.73062	0.0348091
6.73728	0.00476837
6.74395	-0.0214577
6.75062	-0.0281334
6.75728	0.00429153
6.76395	0.0572205
6.77062	0.0925064
6.77728	0.0925064
6.78395	0.0767708
6.79062	0.0724792
6.79728	0.0705719
6.80395	0.0796318
6.81062	0.123024
6.81728	0.18692
6.82395	0.237465
6.83062	0.249863
6.83728	0.245094
6.84395	0.236034
6.85062	0.202179
6.85728	0.157833
6.86395	0.116348
6.87062	0.0863075
6.87728	0.0529289
6.88395	0.0114441
6.89062	-0.0109673
6.89728	-0.0219345
6.90395	-0.0185966
6.91062	-0.0181198
6.91728	-0.0166893
6.92395	-0.00572205
6.93062	0.00333786
6.93728	0.00333786
6.94395	-0.00810623
6.95062	-0.00286102
6.95728	0.014782
6.96395	0.00762939
6.97062	-0.0181198
6.97728	-0.0371933
6.98395	-0.0243187
6.99062	0.0123978
6.99728	0.0510216
7.00395	0.0939369
7.01062	0.134468
7.01728	0.175953
7.02395	0.211239
7.03062	0.221729
7.03728	0.213146
7.04395	0.199795
7.05062	0.207424
7.05728	0.223637
7.06395	0.239849
7.07062	0.251293
7.07728	0.270367
7.08395	0.293255
7.09062	0.300884
7.09728	0.305176
7.10395	0.299454
7.11062	0.274181
7.11728	0.218391
7.12395	0.144005
7.13062	0.082016
7.13728	0.0286102
7.14395	0.00190735
7.15062	-0.0038147
7.15728	0.0133514
7.16395	0.0505447
7.17062	0.0901222
7.17728	0.125885
7.18395	0.123501
7.19062	0.11158
7.19728	0.112057
7.20395	0.115871
7.21062	0.12207
7.21728	0.138283
7.22395	0.182629
7.23062	0.227451
7.23728	0.223637
7.24395	0.203609
7.25062	0.183105
7.25728	0.177383
7.26395	0.156403
7.27062	0.12064
7.27728	0.117779
7.28395	0.128269
7.29062	0.143528
7.29728	0.133991
7.30395	0.128746
7.31062	0.139236
7.31728	0.147343
7.32395	0.151634
7.33062	0.153065
7.33728	0.154495
7.34395	0.153065
7.35062	0.15831
7.35728	0.179768
7.36395	0.213623
7.37062	0.248432
7.37728	0.2985
7.38395	0.341415
7.39062	0.354767
7.39728	0.347137
7.40395	0.339985
7.41062	0.333786
7.41728	0.292778
7.42395	0.229836
7.43062	0.185013
7.43728	0.166416
7.44395	0.17786
7.45062	0.194073
7.45728	0.206947
7.46395	0.229836
7.47062	0.267506
7.47728	0.313759
7.48395	0.318527
7.49062	0.292301
7.49728	0.284195
7.50395	0.292301
7.51062	0.291348
7.51728	0.267029
7.52395	0.243187
7.53062	0.219345
7.53728	0.174522
7.54395	0.127316
7.55062	0.100613
7.55728	0.102997
7.56395	0.11158
7.57062	0.123501
7.57728	0.132561
7.58395	0.132084
7.59062	0.125885
7.59728	0.113964
7.60395	0.102043
7.61062	0.0963211
7.61728	0.107765
7.62395	0.143051
7.63062	0.174046
7.63728	0.191212
7.64395	0.210762
7.65062	0.247478
7.65728	0.293732
7.66395	0.310898
7.67062	0.309467
7.67728	0.29707
7.68395	0.279903
7.69062	0.243187
7.69728	0.194073
7.70395	0.1688
7.71062	0.170708
7.71728	0.195503
7.72395	0.216961
7.73062	0.236511
7.73728	0.259399
7.74395	0.270844
7.75062	0.254631
7.75728	0.194073
7.76395	0.119209
7.77062	0.0677109
7.77728	0.0424385
7.78395	0.0271797
7.79062	0.0219345
7.79728	0.0514984
7.80395	0.113964
7.81062	0.165462
7.81728	0.184059
7.82395	0.188351
7.83062	0.20647
7.83728	0.241756
7.84395	0.274658
7.85062	0.284195
7.85728	0.273705
7.86395	0.235081
7.87062	0.167847
7.87728	0.0710487
7.88395	-0.0123978
7.89062	-0.0429153
7.89728	-0.0305176
7.90395	0.0166893
7.91062	0.0801086
7.91728	0.138283
7.92395	0.152588
7.93062	0.13113
7.93728	0.124931
7.94395	0.142097
7.95062	0.14782
7.95728	0.144005
7.96395	0.152111
7.97062	0.18549
7.97728	0.199795
7.98395	0.178814
7.99062	0.150681
7.99728	0.136852
8.00395	0.13876
8.01062	0.143051
8.01728	0.151634
8.02395	0.176907
8.03062	0.201702
8.03728	0.217438
8.04395	0.211716
8.05062	0.185013
8.05728	0.157356
8.06395	0.1297
8.07062	0.124931
8.07728	0.128746
8.08395	0.14925
8.09062	0.156879
8.09728	0.138283
8.10395	0.109673
8.11062	0.103474
8.11728	0.136852
8.12395	0.174046
8.13062	0.200748
8.13728	0.210762
8.14395	0.22459
8.15062	0.228882
8.15728	0.202656
8.16395	0.149727
8.17062	0.114918
8.17728	0.134468
8.18395	0.176907
8.19062	0.202179
8.19728	0.217438
8.20395	0.243664
8.21062	0.253201
8.21728	0.231743
8.22395	0.191689
8.23062	0.160217
8.23728	0.13876
8.24395	0.11301
8.25062	0.0953674
8.25728	0.0743866
8.26395	0.0596046
8.27062	0.0457764
8.27728	0.0305176
8.28395	0.0104904
8.29062	0.000953674
8.29728	0.0109673
8.30395	0.0257492
8.31062	0.0257492
8.31728	0.0157356
8.32395	0.0367165
8.33062	0.0844002
8.33728	0.134468
8.34395	0.143528
8.35062	0.134945
8.35728	0.14782
8.36395	0.162125
8.37062	0.143051
8.37728	0.105381
8.38395	0.101566
8.39062	0.126362
8.39728	0.13876
8.40395	0.138283
8.41062	0.175476
8.41728	0.230789
8.42395	0.272274
8.43062	0.294209
8.43728	0.314713
8.44395	0.33617
8.45062	0.316143
8.45728	0.264645
8.46395	0.215054
8.47062	0.172615
8.47728	0.152111
8.48395	0.132084
8.49062	0.122547
8.49728	0.11158
8.50395	0.0844002
8.51062	0.0691414
8.51728	0.058651
8.52395	0.0653267
8.53062	0.0681877
8.53728	0.0753403
8.54395	0.0929832
8.55062	0.0972748
8.55728	0.0681877
8.56395	0.0166893
8.57062	-0.0185966
8.57728	-0.0362396
8.58395	-0.0605583
8.59062	-0.0901222
8.59728	-0.0925064
8.60395	-0.0691414
8.61062	-0.0424385
8.61728	-0.00619888
8.62395	0.0591278
8.63062	0.140667
8.63728	0.196457
8.64395	0.215054
8.65062	0.202179
8.65728	0.170708
8.66395	0.133514
8.67062	0.103474
8.67728	0.0910759
8.68395	0.084877
8.69062	0.0882149
8.69728	0.116825
8.70395	0.173569
8.71062	0.244617
8.71728	0.293732
8.72395	0.313282
8.73062	0.320911
8.73728	0.301838
8.74395	0.264645
8.75062	0.202656
8.75728	0.16737
8.76395	0.169754
8.77062	0.183582
8.77728	0.190258
8.78395	0.164986
8.79062	0.14019
8.79728	0.115395
8.80395	0.0905991
8.81062	0.0739098
8.81728	0.0605583
8.82395	0.0686646
8.83062	0.0748634
8.83728	0.067234
8.84395	0.0548363
8.85062	0.0548363
8.85728	0.0882149
8.86395	0.12064
8.87062	0.132561
8.87728	0.123978
8.88395	0.12064
8.89062	0.103951
8.89728	0.064373
8.90395	0.0195503
8.91062	0.00286102
8.91728	0.0267029
8.92395	0.0557899
8.93062	0.079155
8.93728	0.0972748
8.94395	0.110149
8.95062	0.113964
8.95728	0.11301
8.96395	0.118256
8.97062	0.127792
8.97728	0.127316
8.98395	0.130177
8.99062	0.144005
8.99728	0.1688
9.00395	0.183105
9.01062	0.192165
9.01728	0.205994
9.02395	0.225544
9.03062	0.228882
9.03728	0.190258
9.04395	0.140667
9.05062	0.110626
9.05728	0.101566
9.06395	0.087738
9.07062	0.079155
9.07728	0.0872612
9.08395	0.123978
9.09062	0.164509
9.09728	0.195026
9.10395	0.213146
9.11062	0.216484
9.11728	0.231743
9.12395	0.229359
9.13062	0.216484
9.13728	0.202179
9.14395	0.199318
9.15062	0.216484
9.15728	0.226498
9.16395	0.231743
9.17062	0.231743
9.17728	0.240326
9.18395	0.267506
9.19062	0.292778
9.19728	0.324249
9.20395	0.369072
9.21062	0.416279
9.21728	0.442982
9.22395	0.438213
9.23062	0.423908
9.23728	0.39196
9.24395	0.361919
9.25062	0.351429
9.25728	0.36478
9.26395	0.378609
9.27062	0.368595
9.27728	0.348091
9.28395	0.321865
9.29062	0.287533
9.29728	0.254154
9.30395	0.233173
9.31062	0.24128
9.31728	0.264168
9.32395	0.267506
9.33062	0.266075
9.33728	0.263691
9.34395	0.280857
9.35062	0.307083
9.35728	0.347137
9.36395	0.395298
9.37062	0.404835
9.37728	0.376225
9.38395	0.350475
9.39062	0.358582
9.39728	0.379562
9.40395	0.405788
9.41062	0.460148
9.41728	0.542641
9.42395	0.590801
9.43062	0.584126
9.43728	0.538349
9.44395	0.491619
9.45062	0.465393
9.45728	0.4673
9.46395	0.485897
9.47062	0.498295
9.47728	0.510216
9.48395	0.522137
9.49062	0.534534
9.49728	0.534058
9.50395	0.542164
9.51062	0.566006
9.51728	0.601768
9.52395	0.611305
9.53062	0.582695
9.53728	0.537872
9.54395	0.501156
9.55062	0.492096
9.55728	0.487804
9.56395	0.487328
9.57062	0.480652
9.57728	0.45681
9.58395	0.421047
9.59062	0.39196
9.59728	0.410557
9.60395	0.488281
9.61062	0.608921
9.61728	0.74625
9.62395	0.880718
9.63062	0.990391
9.63728	1.0438
9.64395	1.04332
9.65062	1.01328
9.65728	0.976086
9.66395	0.917435
9.67062	0.842571
9.67728	0.774384
9.68395	0.729084
9.69062	0.714302
9.69728	0.720978
9.70395	0.77486
9.71062	0.859261
9.71728	0.957489
9.72395	1.04284
9.73062	1.11103
9.73728	1.1797
9.74395	1.21069
9.75062	1.20783
9.75728	1.19352
9.76395	1.20258
9.77062	1.22786
9.77728	1.24121
9.78395	1.28555
9.79062	1.36566
9.79728	1.46246
9.80395	1.54924
9.81062	1.64223
9.81728	1.74952
9.82395	1.83868
9.83062	1.90306
9.83728	1.95646
9.84395	2.02274
9.85062	2.09713
9.85728	2.17867
9.86395	2.27785
9.87062	2.39849
9.87728	2.53344
9.88395	2.66171
9.89062	2.77281
9.89728	2.87819
9.90395	2.99072
9.91062	3.11327
9.91728	3.23343
9.92395	3.33166
9.93062	3.42751
9.93728	3.52907
9.94395	3.63111
9.95062	3.7384
9.95728	3.86667
9.96395	4.04596
9.97062	4.23479
9.97728	4.40884
9.98395	4.56429
9.99062	4.69732
9.99728	4.82082
10.0039	4.95529
10.0106	5.14698
10.0173	5.39446
10.0239	5.66006
10.0306	5.94568
10.0373	6.25086
10.044	6.57034
10.0506	6.87313
10.0573	7.15685
10.064	7.46441
10.0706	7.81965
10.0773	8.21114
10.0839	8.62169
10.0906	9.03034
10.0973	9.44471
10.1039	9.87196
10.1106	10.3145
10.1173	10.7737
10.124	11.2443
10.1306	11.7588
10.1373	12.311
10.144	12.8698
10.1506	13.4101
10.1573	13.9632
10.1639	14.5597
10.1706	15.2006
10.1773	15.9006
10.1839	16.6817
10.1906	17.5385
10.1973	18.4317
10.204	19.352
10.2106	20.3066
10.2173	21.3041
10.224	22.3308
10.2306	23.3817
10.2373	24.467
10.2439	25.5876
10.2506	26.7482
10.2573	27.926
10.2639	29.1314
10.2706	30.3941
10.2773	31.7073
10.284	33.0596
10.2906	34.4453
10.2973	35.903
10.304	37.4398
10.3106	39.0425
10.3173	40.7
10.3239	42.4304
10.3306	44.2519
10.3373	46.1483
10.3439	48.1162
10.3506	50.1471
10.3573	52.2814
10.364	54.4925
10.3706	56.7532
10.3773	59.0563
10.384	61.4324
10.3906	63.8928
10.3973	66.3877
10.404	68.9068
10.4106	71.4941
10.4173	74.1978
10.4239	77.0221
10.4306	79.937
10.4373	82.9506
10.4439	86.0944
10.4506	89.3612
10.4573	92.7281
10.464	96.1704
10.4706	99.6919
10.4773	103.326
10.484	107.085
10.4906	110.951
10.4973	114.898
10.5039	118.914
10.5106	123.007
10.5173	127.178
10.5239	131.42
10.5306	135.75
10.5373	140.184
10.544	144.729
10.5506	149.397
10.5573	154.179
10.564	159.073
10.5706	164.091
10.5773	169.225
10.5839	174.476
10.5906	179.868
10.5973	185.414
10.6039	191.092
10.6106	196.84
10.6173	202.684
10.624	208.668
10.6306	214.799
10.6373	221.046
10.644	227.418
10.6506	233.955
10.6573	240.66
10.6639	247.517
10.6706	254.49
10.6773	261.625
10.6839	268.962
10.6906	276.515
10.6973	284.256
10.704	292.138
10.7106	300.203
10.7173	308.48
10.724	316.96
10.7306	325.574
10.7373	334.313
10.7439	343.227
10.7506	352.345
10.7573	361.637
10.7639	371.046
10.7706	380.578
10.7773	390.172
10.784	399.721
10.7906	409.055
10.7973	417.984
10.804	426.392
10.8106	434.094
10.8173	440.905
10.8239	446.62
10.8306	451.065
10.8373	454.144
10.8439	455.695
10.8506	455.647
10.8573	453.971
10.864	450.684
10.8706	445.853
10.8773	439.546
10.884	431.945
10.8906	423.276
10.8973	413.808
10.904	403.785
10.9106	393.434
10.9173	382.95
10.9239	372.477
10.9306	362.132
10.9373	352.026
10.9439	342.278
10.9506	332.897
10.9573	323.9
10.964	315.287
10.9706	307.082
10.9773	299.221
10.984	291.62
10.9906	284.241
10.9973	277.087
11.0039	270.152
11.0106	263.353
11.0173	256.635
11.0239	249.989
11.0306	243.421
11.0373	236.925
11.044	230.511
11.0506	224.186
11.0573	217.96
11.064	211.824
11.0706	205.84
11.0773	200.04
11.0839	194.424
11.0906	189.027
11.0973	183.878
11.1039	179.005
11.1106	174.372
11.1173	169.956
11.124	165.778
11.1306	161.837
11.1373	158.175
11.144	154.811
11.1506	151.747
11.1573	148.972
11.1639	146.499
11.1706	144.363
11.1773	142.534
11.1839	140.998
11.1906	139.776
11.1973	138.893
11.204	138.319
11.2106	138
11.2173	137.965
11.224	138.262
11.2306	138.902
11.2373	139.83
11.2439	141.016
11.2506	142.451
11.2573	144.083
11.2639	145.84
11.2706	147.7
11.2773	149.683
11.284	151.758
11.2906	153.897
11.2973	156.075
11.304	158.238
11.3106	160.282
11.3173	162.191
11.3239	163.997
11.3306	165.694
11.3373	167.231
11.3439	168.604
11.3506	169.821
11.3573	170.848
11.364	171.629
11.3706	172.126
11.3773	172.339
11.384	172.259
11.3906	171.905
11.3973	171.278
11.404	170.375
11.4106	169.221
11.4173	167.852
11.4239	166.296
11.4306	164.56
11.4373	162.622
11.4439	160.48
11.4506	158.137
11.4573	155.618
11.464	152.955
11.4706	150.152
11.4773	147.245
11.484	144.27
11.4906	141.252
11.4973	138.186
11.5039	135.046
11.5106	131.874
11.5173	128.721
11.5239	125.632
11.5306	122.583
11.5373	119.554
11.544	116.575
11.5506	113.649
11.5573	110.743
11.564	107.818
11.5706	104.923
11.5773	102.117
11.5839	99.4244
11.5906	96.8375
11.5973	94.3336
11.6039	91.9056
11.6106	89.5438
11.6173	87.2521
11.624	85.0163
11.6306	82.8166
11.6373	80.6785
11.644	78.6242
11.6506	76.6768
11.6573	74.8315
11.6639	73.0758
11.6706	71.3964
11.6773	69.7646
11.6839	68.1934
11.6906	66.6885
11.6973	65.2504
11.704	63.8957
11.7106	62.6383
11.7173	61.4991
11.724	60.4391
11.7306	59.412
11.7373	58.3882
11.7439	57.3339
11.7506	56.2668
11.7573	55.2149
11.7639	54.2126
11.7706	53.2746
11.7773	52.3891
11.784	51.5547
11.7906	50.7545
11.7973	49.9721
11.804	49.1829
11.8106	48.3685
11.8173	47.5359
11.8239	46.7262
11.8306	45.9571
11.8373	45.2313
11.8439	44.5509
11.8506	43.9239
11.8573	43.335
11.864	42.7575
11.8706	42.1977
11.8773	41.6546
11.884	41.1291
11.8906	40.617
11.8973	40.1206
11.904	39.6428
11.9106	39.1812
11.9173	38.7535
11.9239	38.383
11.9306	38.0669
11.9373	37.8041
11.9439	37.571
11.9506	37.3535
11.9573	37.1418
11.964	36.9201
11.9706	36.7165
11.9773	36.5548
11.984	36.4518
11.9906	36.3922
11.9973	36.3722
12.0039	36.4075
12.0106	36.4861
12.0173	36.5949
12.0239	36.727
12.0306	36.9058
12.0373	37.1318
12.044	37.385
12.0506	37.641
12.0573	37.8976
12.064	38.188
12.0706	38.518
12.0773	38.868
12.0839	39.2151
12.0906	39.5947
12.0973	40.0295
12.1039	40.4978
12.1106	40.9613
12.1173	41.4286
12.124	41.9364
12.1306	42.4857
12.1373	43.057
12.144	43.6573
12.1506	44.3225
12.1573	45.0602
12.1639	45.857
12.1706	46.6752
12.1773	47.5073
12.1839	48.3623
12.1906	49.2492
12.1973	50.1671
12.204	51.1141
12.2106	52.1216
12.2173	53.2174
12.224	54.3857
12.2306	55.5973
12.2373	56.85
12.2439	58.1579
12.2506	59.5212
12.2573	60.9145
12.2639	62.3446
12.2706	63.8447
12.2773	65.4263
12.284	67.0614
12.2906	68.7203
12.2973	70.4103
12.304	72.1302
12.3106	73.8516
12.3173	75.5734
12.3239	77.2982
12.3306	79.0424
12.3373	80.811
12.3439	82.6168
12.3506	84.4588
12.3573	86.3357
12.364	88.3002
12.3706	90.3859
12.3773	92.5927
12.384	94.9206
12.3906	97.424
12.3973	100.152
12.404	103.138
12.4106	106.431
12.4173	110.108
12.4239	114.217
12.4306	118.815
12.4373	123.975
12.4439	129.788
12.4506	136.332
12.4573	143.67
12.464	151.895
12.4706	161.041
12.4773	171.165
12.484	182.326
12.4906	194.575
12.4973	207.919
12.5039	222.375
12.5106	237.975
12.5173	254.705
12.5239	272.464
12.5306	291.192
12.5373	310.863
12.544	331.392
12.5506	352.66
12.5573	374.519
12.564	396.838
12.5706	419.466
12.5773	442.264
12.5839	465.127
12.5906	487.937
12.5973	510.533
12.6039	532.791
12.6106	554.566
12.6173	575.749
12.624	596.163
12.6306	615.688
12.6373	634.182
12.644	651.541
12.6506	667.665
12.6573	682.459
12.6639	695.875
12.6706	707.839
12.6773	718.372
12.6839	727.439
12.6906	735.039
12.6973	741.107
12.704	745.557
12.7106	748.302
12.7173	749.269
12.724	748.485
12.7306	745.936
12.7373	741.706
12.7439	735.86
12.7506	728.512
12.7573	719.768
12.7639	709.682
12.7706	698.287
12.7773	685.539
12.784	671.543
12.7906	656.471
12.7973	640.452
12.804	623.539
12.8106	605.847
12.8173	587.57
12.8239	568.861
12.8306	549.792
12.8373	530.484
12.8439	511.129
12.8506	491.871
12.8573	472.814
12.864	454.03
12.8706	435.609
12.8773	417.653
12.884	400.188
12.8906	383.237
12.8973	366.823
12.904	351.03
12.9106	335.907
12.9173	321.418
12.9239	307.551
12.9306	294.344
12.9373	281.839
12.9439	269.987
12.9506	258.734
12.9573	248.069
12.964	238.013
12.9706	228.539
12.9773	219.602
12.984	211.164
12.9906	203.193
12.9973	195.664
13.0039	188.54
13.0106	181.809
13.0173	175.467
13.0239	169.487
13.0306	163.836
13.0373	158.482
13.044	153.427
13.0506	148.661
13.0573	144.154
13.064	139.887
13.0706	135.841
13.0773	132.011
13.0839	128.375
13.0906	124.93
13.0973	121.668
13.1039	118.6
13.1106	115.729
13.1173	113.032
13.124	110.473
13.1306	108.016
13.1373	105.659
13.144	103.389
13.1506	101.204
13.1573	99.1282
13.1639	97.1651
13.1706	95.3059
13.1773	93.5311
13.1839	91.8441
13.1906	90.2567
13.1973	88.7532
13.204	87.3532
13.2106	86.0691
13.2173	84.8832
13.224	83.7674
13.2306	82.6983
13.2373	81.676
13.2439	80.688
13.2506	79.7334
13.2573	78.8221
13.2639	77.9662
13.2706	77.1556
13.2773	76.3941
13.284	75.6874
13.2906	75.0341
13.2973	74.4238
13.304	73.8578
13.3106	73.3738
13.3173	72.9671
13.3239	72.6166
[truncated: 4,001 more rows]

## Sheet: alfa
0.00228333	0.226498
0.00895	0.225544
0.0156167	0.20647
0.0222833	0.205517
0.02895	0.245571
0.0356167	0.300407
0.0422833	0.329494
0.04895	0.3438
0.0556167	0.360489
0.0622833	0.363827
0.06895	0.332355
0.0756167	0.304699
0.0822833	0.320435
0.08895	0.368118
0.0956167	0.413895
0.102283	0.454903
0.10895	0.479221
0.115617	0.47636
0.122283	0.439644
0.12895	0.382423
0.135617	0.315189
0.142283	0.263214
0.14895	0.26083
0.155617	0.297546
0.162283	0.341892
0.16895	0.378609
0.175617	0.415325
0.182283	0.432968
0.18895	0.426292
0.195617	0.413895
0.202283	0.415325
0.20895	0.42057
0.215617	0.420094
0.222283	0.416756
0.22895	0.394344
0.235617	0.335693
0.242283	0.234604
0.24895	0.115871
0.255617	0.00333786
0.262283	-0.0901222
0.26895	-0.145912
0.275617	-0.154495
0.282283	-0.137806
0.28895	-0.115871
0.295617	-0.0853539
0.302283	-0.0171661
0.30895	0.0667572
0.315617	0.127316
0.322283	0.171661
0.32895	0.211239
0.335617	0.239849
0.342283	0.222683
0.34895	0.188828
0.355617	0.174046
0.362283	0.174046
0.36895	0.157833
0.375617	0.127792
0.382283	0.0929832
0.38895	0.0591278
0.395617	0.0247955
0.402283	0.0114441
0.40895	0.0309944
0.415617	0.0667572
0.422283	0.107288
0.42895	0.145435
0.435617	0.181198
0.442283	0.217438
0.44895	0.274658
0.455617	0.342846
0.462283	0.412941
0.46895	0.450611
0.475617	0.475883
0.482283	0.500202
0.48895	0.508785
0.495617	0.504017
0.502283	0.481129
0.50895	0.471115
0.515617	0.452518
0.522283	0.418186
0.52895	0.389099
0.535617	0.386715
0.542283	0.401497
0.54895	0.411034
0.555617	0.41151
0.562283	0.416279
0.56895	0.419617
0.575617	0.402451
0.582283	0.371933
0.58895	0.3438
0.595617	0.338078
0.602283	0.340462
0.60895	0.332832
0.615617	0.309944
0.622283	0.299931
0.62895	0.2985
0.635617	0.297546
0.642283	0.285625
0.64895	0.258923
0.655617	0.23222
0.662283	0.205994
0.66895	0.189781
0.675617	0.160694
0.682283	0.114918
0.68895	0.0929832
0.695617	0.116348
0.702283	0.154972
0.70895	0.181675
0.715617	0.214577
0.722283	0.272751
0.72895	0.320435
0.735617	0.332355
0.742283	0.322342
0.74895	0.316143
0.755617	0.310898
0.762283	0.305653
0.76895	0.314236
0.775617	0.317574
0.782283	0.296593
0.78895	0.254154
0.795617	0.229359
0.802283	0.230312
0.80895	0.241756
0.815617	0.253677
0.822283	0.277042
0.82895	0.309467
0.835617	0.317574
0.842283	0.303268
0.84895	0.278473
0.855617	0.271797
0.862283	0.282764
0.86895	0.306606
0.875617	0.345707
0.882283	0.382423
0.88895	0.406265
0.895617	0.414371
0.902283	0.411987
0.90895	0.394344
0.915617	0.361919
0.922283	0.319004
0.92895	0.292301
0.935617	0.267982
0.942283	0.239372
0.94895	0.216484
0.955617	0.224113
0.962283	0.24271
0.96895	0.248432
0.975617	0.248432
0.982283	0.261307
0.98895	0.27132
0.995617	0.247002
1.00228	0.220776
1.00895	0.212193
1.01562	0.217438
1.02228	0.198841
1.02895	0.164986
1.03562	0.136852
1.04228	0.105858
1.04895	0.0648499
1.05562	0.0300407
1.06228	0.0190735
1.06895	0.0190735
1.07562	0.00858307
1.08228	0.0038147
1.08895	0.0119209
1.09562	0.0128746
1.10228	0.00524521
1.10895	0.00476837
1.11562	0.0243187
1.12228	0.0405312
1.12895	0.0267029
1.13562	-0.00333786
1.14228	-0.0286102
1.14895	-0.0543594
1.15562	-0.087738
1.16228	-0.109673
1.16895	-0.104427
1.17562	-0.0748634
1.18228	-0.0472069
1.18895	-0.00143051
1.19562	0.0419617
1.20228	0.0457764
1.20895	0.0166893
1.21562	-0.00238419
1.22228	0.0138283
1.22895	0.0290871
1.23562	0.0524521
1.24228	0.0977516
1.24895	0.166416
1.25562	0.226021
1.26228	0.26226
1.26895	0.275612
1.27562	0.258446
1.28228	0.239849
1.28895	0.23222
1.29562	0.238419
1.30228	0.228882
1.30895	0.229359
1.31562	0.259399
1.32228	0.305653
1.32895	0.334263
1.33562	0.329018
1.34228	0.32568
1.34895	0.329494
1.35562	0.347614
1.36228	0.370026
1.36895	0.392914
1.37562	0.406742
1.38228	0.404835
1.38895	0.394344
1.39562	0.372887
1.40228	0.332355
1.40895	0.284195
1.41562	0.254631
1.42228	0.260353
1.42895	0.276089
1.43562	0.292301
1.44228	0.319481
1.44895	0.3438
1.45562	0.348568
1.46228	0.323296
1.46895	0.289917
1.47562	0.242233
1.48228	0.1688
1.48895	0.0991821
1.49562	0.0700951
1.50228	0.0782013
1.50895	0.101089
1.51562	0.130653
1.52228	0.178337
1.52895	0.227928
1.53562	0.247478
1.54228	0.234604
1.54895	0.199318
1.55562	0.169754
1.56228	0.149727
1.56895	0.133514
1.57562	0.118732
1.58228	0.118732
1.58895	0.132084
1.59562	0.144005
1.60228	0.142097
1.60895	0.144482
1.61562	0.165939
1.62228	0.195026
1.62895	0.203609
1.63562	0.179768
1.64228	0.150681
1.64895	0.132561
1.65562	0.135899
1.66228	0.139713
1.66895	0.152588
1.67562	0.195026
1.68228	0.253677
1.68895	0.278473
1.69562	0.236988
1.70228	0.15974
1.70895	0.0948906
1.71562	0.0548363
1.72228	0.0462532
1.72895	0.0696182
1.73562	0.118732
1.74228	0.182152
1.74895	0.235081
1.75562	0.273705
1.76228	0.287533
1.76895	0.286102
1.77562	0.282764
1.78228	0.280857
1.78895	0.285625
1.79562	0.2985
1.80228	0.313282
1.80895	0.328064
1.81562	0.33474
1.82228	0.329494
1.82895	0.302792
1.83562	0.254631
1.84228	0.198364
1.84895	0.160217
1.85562	0.147343
1.86228	0.151634
1.86895	0.160217
1.87562	0.159264
1.88228	0.16737
1.88895	0.176907
1.89562	0.177383
1.90228	0.184536
1.90895	0.204086
1.91562	0.231743
1.92228	0.222206
1.92895	0.178337
1.93562	0.14019
1.94228	0.112534
1.94895	0.0858307
1.95562	0.0696182
1.96228	0.0867844
1.96895	0.130177
1.97562	0.169754
1.98228	0.187397
1.98895	0.179768
1.99562	0.143528
2.00228	0.0810623
2.00895	0.00286102
2.01562	-0.0739098
2.02228	-0.146389
2.02895	-0.206947
2.03562	-0.251293
2.04228	-0.268459
2.04895	-0.262737
2.05562	-0.255108
2.06228	-0.243664
2.06895	-0.189781
2.07562	-0.102997
2.08228	-0.0238419
2.08895	0.0276566
2.09562	0.0581741
2.10228	0.0886917
2.10895	0.0882149
2.11562	0.067234
2.12228	0.0433922
2.12895	0.0228882
2.13562	0.0228882
2.14228	0.0376701
2.14895	0.0605583
2.15562	0.0681877
2.16228	0.0624657
2.16895	0.0696182
2.17562	0.087738
2.18228	0.0977516
2.18895	0.0972748
2.19562	0.0963211
2.20228	0.107288
2.20895	0.123501
2.21562	0.133038
2.22228	0.151634
2.22895	0.171185
2.23562	0.179768
2.24228	0.173569
2.24895	0.168324
2.25562	0.161648
2.26228	0.125408
2.26895	0.0729561
2.27562	0.0481606
2.28228	0.0538826
2.28895	0.0491142
2.29562	0.0271797
2.30228	0.0329018
2.30895	0.0705719
2.31562	0.106335
2.32228	0.123978
2.32895	0.153542
2.33562	0.195026
2.34228	0.223637
2.34895	0.241756
2.35562	0.276566
2.36228	0.319958
2.36895	0.350952
2.37562	0.367641
2.38228	0.368118
2.38895	0.346661
2.39562	0.281811
2.40228	0.205994
2.40895	0.139713
2.41562	0.0991821
2.42228	0.0863075
2.42895	0.087738
2.43562	0.0929832
2.44228	0.0844002
2.44895	0.0605583
2.45562	0.020504
2.46228	-0.0343323
2.46895	-0.0948906
2.47562	-0.14782
2.48228	-0.172615
2.48895	-0.16737
2.49562	-0.126839
2.50228	-0.0624657
2.50895	0.00524521
2.51562	0.0686646
2.52228	0.106812
2.52895	0.13113
2.53562	0.127316
2.54228	0.11301
2.54895	0.0958443
2.55562	0.0705719
2.56228	0.0510216
2.56895	0.0305176
2.57562	0.0143051
2.58228	-0.0123978
2.58895	-0.0352859
2.59562	-0.0338554
2.60228	-0.00715256
2.60895	0.0100136
2.61562	0.023365
2.62228	0.038147
2.62895	0.0548363
2.63562	0.0610352
2.64228	0.0395775
2.64895	0.0357628
2.65562	0.061512
2.66228	0.12064
2.66895	0.18549
2.67562	0.237942
2.68228	0.282764
2.68895	0.314236
2.69562	0.32568
2.70228	0.319004
2.70895	0.306606
2.71562	0.2985
2.72228	0.28801
2.72895	0.257492
2.73562	0.209808
2.74228	0.148773
2.74895	0.103951
2.75562	0.0839233
2.76228	0.100136
2.76895	0.126839
2.77562	0.133991
2.78228	0.124454
2.78895	0.0948906
2.79562	0.0596046
2.80228	0.00858307
2.80895	-0.0419617
2.81562	-0.0667572
2.82228	-0.0605583
2.82895	-0.0333786
2.83562	-0.00572205
2.84228	0.0300407
2.84895	0.0758171
2.85562	0.11158
2.86228	0.104904
2.86895	0.0629425
2.87562	0.0185966
2.88228	-0.0247955
2.88895	-0.0700951
2.89562	-0.106335
2.90228	-0.099659
2.90895	-0.0596046
2.91562	-0.0123978
2.92228	0.0343323
2.92895	0.0605583
2.93562	0.0548363
2.94228	0.0286102
2.94895	0.0133514
2.95562	0.0119209
2.96228	0.0038147
2.96895	-0.0114441
2.97562	-0.0190735
2.98228	-0.0452995
2.98895	-0.0982285
2.99562	-0.152111
3.00228	-0.170708
3.00895	-0.144005
3.01562	-0.0972748
3.02228	-0.0519753
3.02895	-0.0295639
3.03562	-0.0314713
3.04228	-0.0443459
3.04895	-0.0505447
3.05562	-0.0391006
3.06228	-0.00143051
3.06895	0.0624657
3.07562	0.118732
3.08228	0.145435
3.08895	0.134468
3.09562	0.114441
3.10228	0.100613
3.10895	0.102043
3.11562	0.138283
3.12228	0.181198
3.12895	0.217438
3.13562	0.227928
3.14228	0.226498
3.14895	0.211716
3.15562	0.172138
3.16228	0.138283
3.16895	0.125885
3.17562	0.123978
3.18228	0.109196
3.18895	0.079155
3.19562	0.0534058
3.20228	0.0524521
3.20895	0.0543594
3.21562	0.0667572
3.22228	0.087738
3.22895	0.142097
3.23562	0.218391
3.24228	0.27132
3.24895	0.298977
3.25562	0.293732
3.26228	0.272274
3.26895	0.226021
3.27562	0.166893
3.28228	0.128269
3.28895	0.113487
3.29562	0.136375
3.30228	0.164509
3.30895	0.179768
3.31562	0.187874
3.32228	0.195503
3.32895	0.193596
3.33562	0.167847
3.34228	0.145912
3.34895	0.141144
3.35562	0.126362
3.36228	0.0963211
3.36895	0.0805855
3.37562	0.0872612
3.38228	0.0844002
3.38895	0.0638962
3.39562	0.0414848
3.40228	0.017643
3.40895	-0.00190735
3.41562	-0.00953674
3.42228	0
3.42895	0.0209808
3.43562	0.0395775
3.44228	0.0500679
3.44895	0.0491142
3.45562	0.0567436
3.46228	0.0867844
3.46895	0.121117
3.47562	0.161648
3.48228	0.205994
3.48895	0.225544
3.49562	0.191212
3.50228	0.125885
3.50895	0.0638962
3.51562	0.0104904
3.52228	-0.0481606
3.52895	-0.0934601
3.53562	-0.112534
3.54228	-0.116825
3.54895	-0.115395
3.55562	-0.118256
3.56228	-0.116348
3.56895	-0.100136
3.57562	-0.0824928
3.58228	-0.067234
3.58895	-0.0634193
3.59562	-0.058651
3.60228	-0.064373
3.60895	-0.0896454
3.61562	-0.119686
3.62228	-0.125408
3.62895	-0.107288
3.63562	-0.0867844
3.64228	-0.0619888
3.64895	-0.0166893
3.65562	0.0495911
3.66228	0.100613
3.66895	0.124931
3.67562	0.127792
3.68228	0.124454
3.68895	0.128269
3.69562	0.127316
3.70228	0.125408
3.70895	0.134945
3.71562	0.168324
3.72228	0.196934
3.72895	0.174522
3.73562	0.130177
3.74228	0.0939369
3.74895	0.067234
3.75562	0.0247955
3.76228	-0.0152588
3.76895	-0.0185966
3.77562	0.00429153
3.78228	0.0271797
3.78895	0.0166893
3.79562	-0.0267029
3.80228	-0.0677109
3.80895	-0.0815392
3.81562	-0.0753403
3.82228	-0.0762939
3.82895	-0.0724792
3.83562	-0.0314713
3.84228	0.0181198
3.84895	0.0476837
3.85562	0.0472069
3.86228	0.0448227
3.86895	0.0610352
3.87562	0.0829697
3.88228	0.0972748
3.88895	0.0948906
3.89562	0.0815392
3.90228	0.0624657
3.90895	0.0343323
3.91562	0.00715256
3.92228	-0.00810623
3.92895	-0.0395775
3.93562	-0.0991821
3.94228	-0.169754
3.94895	-0.195026
3.95562	-0.176907
3.96228	-0.151634
3.96895	-0.113964
3.97562	-0.0495911
3.98228	0.0324249
3.98895	0.067234
3.99562	0.0443459
4.00228	0.0109673
4.00895	-0.00572205
4.01562	-0.00524521
4.02228	-0.00333786
4.02895	0.0190735
4.03562	0.0538826
4.04228	0.0920296
4.04895	0.132561
4.05562	0.163555
4.06228	0.165462
4.06895	0.127792
4.07562	0.0667572
4.08228	-0.00572205
4.08895	-0.082016
4.09562	-0.146866
4.10228	-0.175953
4.10895	-0.157356
4.11562	-0.0858307
4.12228	-0.00858307
4.12895	0.0200272
4.13562	-0.00524521
4.14228	-0.0553131
4.14895	-0.111103
4.15562	-0.190258
4.16228	-0.256062
4.16895	-0.262737
4.17562	-0.215054
4.18228	-0.170708
4.18895	-0.170231
4.19562	-0.198364
4.20228	-0.226974
4.20895	-0.252724
4.21562	-0.277519
4.22228	-0.286579
4.22895	-0.264168
4.23562	-0.218391
4.24228	-0.181675
4.24895	-0.163555
4.25562	-0.14782
4.26228	-0.125408
4.26895	-0.108719
4.27562	-0.113964
4.28228	-0.138283
4.28895	-0.166893
4.29562	-0.185966
4.30228	-0.173092
4.30895	-0.132084
4.31562	-0.0600815
4.32228	0.0224113
4.32895	0.0987053
4.33562	0.144005
4.34228	0.146866
4.34895	0.136852
4.35562	0.115395
4.36228	0.100613
4.36895	0.0853539
4.37562	0.0610352
4.38228	0.0224113
4.38895	-0.0185966
4.39562	-0.0357628
4.40228	-0.0448227
4.40895	-0.0476837
4.41562	-0.023365
4.42228	0.0376701
4.42895	0.105381
4.43562	0.16737
4.44228	0.226021
4.44895	0.266552
4.45562	0.273228
4.46228	0.248432
4.46895	0.219822
4.47562	0.182152
4.48228	0.147343
4.48895	0.139236
4.49562	0.170231
4.50228	0.216961
4.50895	0.228882
4.51562	0.2141
4.52228	0.178814
4.52895	0.138283
4.53562	0.0882149
4.54228	0.0505447
4.54895	0.0462532
4.55562	0.0572205
4.56228	0.0710487
4.56895	0.0729561
4.57562	0.0610352
4.58228	0.0357628
4.58895	0.026226
4.59562	0.0348091
4.60228	0.0314713
4.60895	0.0100136
4.61562	-0.00715256
4.62228	-0.0152588
4.62895	-0.041008
4.63562	-0.0743866
4.64228	-0.0724792
4.64895	-0.0414848
4.65562	-0.0181198
4.66228	-0.0162125
4.66895	-0.0109673
4.67562	0.00143051
4.68228	0.0038147
4.68895	-0.00667572
4.69562	-0.0209808
4.70228	-0.0257492
4.70895	-0.026226
4.71562	-0.0100136
4.72228	0.0195503
4.72895	0.0596046
4.73562	0.102043
4.74228	0.145435
4.74895	0.190735
4.75562	0.204086
4.76228	0.187397
4.76895	0.150204
4.77562	0.132084
4.78228	0.12207
4.78895	0.0982285
4.79562	0.067234
4.80228	0.0433922
4.80895	0.0395775
4.81562	0.023365
4.82228	-0.0100136
4.82895	-0.0429153
4.83562	-0.0510216
4.84228	-0.0429153
4.84895	-0.0367165
4.85562	-0.0185966
4.86228	0.0152588
4.86895	0.0567436
4.87562	0.0824928
4.88228	0.0915527
4.88895	0.0910759
4.89562	0.0710487
4.90228	0.0314713
4.90895	-0.0195503
4.91562	-0.0667572
4.92228	-0.103951
4.92895	-0.12064
4.93562	-0.120163
4.94228	-0.0967979
4.94895	-0.0782013
4.95562	-0.0686646
4.96228	-0.0686646
4.96895	-0.0743866
4.97562	-0.087738
4.98228	-0.121117
4.98895	-0.150681
4.99562	-0.158787
5.00228	-0.139236
5.00895	-0.12064
5.01562	-0.113964
5.02228	-0.127316
5.02895	-0.147343
5.03562	-0.181198
5.04228	-0.226498
5.04895	-0.25034
5.05562	-0.225544
5.06228	-0.146866
5.06895	-0.0605583
5.07562	0.00619888
5.08228	0.0481606
5.08895	0.0429153
5.09562	-0.0123978
5.10228	-0.0944138
5.10895	-0.146389
5.11562	-0.155449
5.12228	-0.139236
5.12895	-0.106335
5.13562	-0.0486374
5.14228	0.0214577
5.14895	0.061512
5.15562	0.0519753
5.16228	0.0200272
5.16895	0.00524521
5.17562	0.0128746
5.18228	0.0185966
5.18895	0.0195503
5.19562	0.0162125
5.20228	0.0123978
5.20895	-0.00810623
5.21562	-0.0457764
5.22228	-0.0834465
5.22895	-0.119686
5.23562	-0.136375
5.24228	-0.155449
5.24895	-0.181675
5.25562	-0.226498
5.26228	-0.269413
5.26895	-0.288486
5.27562	-0.271797
5.28228	-0.216961
5.28895	-0.13876
5.29562	-0.0658035
5.30228	-0.0324249
5.30895	-0.0391006
5.31562	-0.0786781
5.32228	-0.120163
5.32895	-0.157833
5.33562	-0.18549
5.34228	-0.208855
5.34895	-0.229836
5.35562	-0.249386
5.36228	-0.278473
5.36895	-0.314713
5.37562	-0.341892
5.38228	-0.349998
5.38895	-0.337124
5.39562	-0.321865
5.40228	-0.305653
5.40895	-0.286579
5.41562	-0.277042
5.42228	-0.26989
5.42895	-0.266552
5.43562	-0.26989
5.44228	-0.277996
5.44895	-0.283241
5.45562	-0.257969
5.46228	-0.207424
5.46895	-0.173092
5.47562	-0.160694
5.48228	-0.175476
5.48895	-0.19598
5.49562	-0.235558
5.50228	-0.292778
5.50895	-0.333309
5.51562	-0.340462
5.52228	-0.329018
5.52895	-0.321388
5.53562	-0.314713
5.54228	-0.298023
5.54895	-0.270367
5.55562	-0.229836
5.56228	-0.164986
5.56895	-0.106812
5.57562	-0.0653267
5.58228	-0.0376701
5.58895	-0.0166893
5.59562	-0.043869
5.60228	-0.126362
5.60895	-0.203609
5.61562	-0.249863
5.62228	-0.279427
5.62895	-0.312328
5.63562	-0.310898
5.64228	-0.280857
5.64895	-0.265598
5.65562	-0.279427
5.66228	-0.30899
5.66895	-0.33617
5.67562	-0.367165
5.68228	-0.384808
5.68895	-0.388145
5.69562	-0.394821
5.70228	-0.401497
5.70895	-0.383854
5.71562	-0.341415
5.72228	-0.31662
5.72895	-0.31805
5.73562	-0.309467
5.74228	-0.288486
5.74895	-0.286579
5.75562	-0.32568
5.76228	-0.365257
5.76895	-0.380039
5.77562	-0.388145
5.78228	-0.404358
5.78895	-0.415325
5.79562	-0.402927
5.80228	-0.377178
5.80895	-0.344276
5.81562	-0.308037
5.82228	-0.25177
5.82895	-0.205994
5.83562	-0.185013
5.84228	-0.198364
5.84895	-0.222206
5.85562	-0.229836
5.86228	-0.219822
5.86895	-0.208855
5.87562	-0.189781
5.88228	-0.151634
5.88895	-0.108719
5.89562	-0.0815392
5.90228	-0.0886917
5.90895	-0.0953674
5.91562	-0.102997
5.92228	-0.107765
5.92895	-0.107765
5.93562	-0.103951
5.94228	-0.102043
5.94895	-0.13113
5.95562	-0.165462
5.96228	-0.183105
5.96895	-0.191689
5.97562	-0.210285
5.98228	-0.226021
5.98895	-0.211716
5.99562	-0.175476
6.00228	-0.156403
6.00895	-0.161171
6.01562	-0.174046
6.02228	-0.189304
6.02895	-0.205994
6.03562	-0.225544
6.04228	-0.231266
6.04895	-0.243187
6.05562	-0.267506
6.06228	-0.310898
6.06895	-0.344276
6.07562	-0.368595
6.08228	-0.398636
6.08895	-0.421524
6.09562	-0.418186
6.10228	-0.39053
6.10895	-0.380039
6.11562	-0.408649
6.12228	-0.448227
6.12895	-0.473022
6.13562	-0.47636
6.14228	-0.471115
6.14895	-0.465393
6.15562	-0.439167
6.16228	-0.395298
6.16895	-0.349998
6.17562	-0.33474
6.18228	-0.331402
6.18895	-0.326157
6.19562	-0.313282
6.20228	-0.312805
6.20895	-0.335217
6.21562	-0.368118
6.22228	-0.395775
6.22895	-0.393867
6.23562	-0.353813
6.24228	-0.284195
6.24895	-0.199318
6.25562	-0.124454
6.26228	-0.0886917
6.26895	-0.0958443
6.27562	-0.146389
6.28228	-0.20647
6.28895	-0.248432
6.29562	-0.26226
6.30228	-0.248432
6.30895	-0.234604
6.31562	-0.230789
6.32228	-0.261307
6.32895	-0.319004
6.33562	-0.383377
6.34228	-0.427723
6.34895	-0.440121
6.35562	-0.415802
6.36228	-0.360012
6.36895	-0.29707
6.37562	-0.24128
6.38228	-0.213146
6.38895	-0.19455
6.39562	-0.201702
6.40228	-0.220299
6.40895	-0.248432
6.41562	-0.276089
6.42228	-0.308514
6.42895	-0.358582
6.43562	-0.399113
6.44228	-0.420094
6.44895	-0.408649
6.45562	-0.392914
6.46228	-0.370502
6.46895	-0.348568
6.47562	-0.325203
6.48228	-0.303268
6.48895	-0.279903
6.49562	-0.232697
6.50228	-0.162601
6.50895	-0.0839233
6.51562	-0.0123978
6.52228	0.0538826
6.52895	0.119209
6.53562	0.158787
6.54228	0.160217
6.54895	0.124454
6.55562	0.0867844
6.56228	0.0505447
6.56895	0.00429153
6.57562	-0.0514984
6.58228	-0.0987053
6.58895	-0.0987053
6.59562	-0.0743866
6.60228	-0.0596046
6.60895	-0.0662804
6.61562	-0.0767708
6.62228	-0.0901222
6.62895	-0.117302
6.63562	-0.161171
6.64228	-0.185966
6.64895	-0.197887
6.65562	-0.206947
6.66228	-0.207901
6.66895	-0.204086
6.67562	-0.211716
6.68228	-0.25177
6.68895	-0.283241
6.69562	-0.277996
6.70228	-0.263214
6.70895	-0.267506
6.71562	-0.282288
6.72228	-0.270844
6.72895	-0.245094
6.73562	-0.25034
6.74228	-0.289917
6.74895	-0.348568
6.75562	-0.402451
6.76228	-0.460625
6.76895	-0.514507
6.77562	-0.536919
6.78228	-0.522614
6.78895	-0.479221
6.79562	-0.424862
6.80228	-0.367165
6.80895	-0.315666
6.81562	-0.275612
6.82228	-0.24128
6.82895	-0.211239
6.83562	-0.174999
6.84228	-0.139236
6.84895	-0.109673
6.85562	-0.109673
6.86228	-0.12207
6.86895	-0.126839
6.87562	-0.127316
6.88228	-0.13876
6.88895	-0.169277
6.89562	-0.185013
6.90228	-0.187874
6.90895	-0.189304
6.91562	-0.201225
6.92228	-0.202179
6.92895	-0.190258
6.93562	-0.186443
6.94228	-0.20647
6.94895	-0.231743
6.95562	-0.251293
6.96228	-0.274181
6.96895	-0.293732
6.97562	-0.314236
6.98228	-0.313759
6.98895	-0.2985
6.99562	-0.281334
7.00228	-0.276566
7.00895	-0.295162
7.01562	-0.293255
7.02228	-0.275612
7.02895	-0.252724
7.03562	-0.243664
7.04228	-0.238419
7.04895	-0.226974
7.05562	-0.224113
7.06228	-0.22316
7.06895	-0.234604
7.07562	-0.248432
7.08228	-0.275135
7.08895	-0.298023
7.09562	-0.303745
7.10228	-0.293255
7.10895	-0.259876
7.11562	-0.201225
7.12228	-0.135422
7.12895	-0.0824928
7.13562	-0.061512
7.14228	-0.067234
7.14895	-0.0929832
7.15562	-0.143528
7.16228	-0.186443
7.16895	-0.210285
7.17562	-0.216961
7.18228	-0.232697
7.18895	-0.272751
7.19562	-0.321388
7.20228	-0.370502
7.20895	-0.41008
7.21562	-0.44775
7.22228	-0.475407
7.22895	-0.488281
7.23562	-0.47493
7.24228	-0.432491
7.24895	-0.380993
7.25562	-0.324249
7.26228	-0.270367
7.26895	-0.196457
7.27562	-0.123024
7.28228	-0.0662804
7.28895	-0.0338554
7.29562	-0.0295639
7.30228	-0.0405312
7.30895	-0.0758171
7.31562	-0.121593
7.32228	-0.180721
7.32895	-0.239372
7.33562	-0.264645
7.34228	-0.257015
7.34895	-0.227451
7.35562	-0.208378
7.36228	-0.193596
7.36895	-0.19455
7.37562	-0.22316
7.38228	-0.264645
7.38895	-0.296116
7.39562	-0.302792
7.40228	-0.301838
7.40895	-0.294209
7.41562	-0.277042
7.42228	-0.268936
7.42895	-0.303745
7.43562	-0.37241
7.44228	-0.424862
7.44895	-0.445366
7.45562	-0.468731
7.46228	-0.507355
7.46895	-0.522614
7.47562	-0.499725
7.48228	-0.483513
7.48895	-0.492573
7.49562	-0.499249
7.50228	-0.471115
7.50895	-0.421524
7.51562	-0.380039
7.52228	-0.356197
7.52895	-0.351429
7.53562	-0.36335
7.54228	-0.402451
7.54895	-0.471592
7.55562	-0.549316
7.56228	-0.613213
7.56895	-0.644684
7.57562	-0.656605
7.58228	-0.636101
7.58895	-0.596046
7.59562	-0.556469
7.60228	-0.514507
7.60895	-0.473976
7.61562	-0.428677
7.62228	-0.419617
7.62895	-0.44775
7.63562	-0.481606
7.64228	-0.505447
7.64895	-0.522614
7.65562	-0.546455
7.66228	-0.566959
7.66895	-0.574589
7.67562	-0.579834
7.68228	-0.60463
7.68895	-0.634193
7.69562	-0.662327
7.70228	-0.659466
7.70895	-0.639439
7.71562	-0.61512
7.72228	-0.592232
7.72895	-0.566959
7.73562	-0.509262
7.74228	-0.44632
7.74895	-0.388145
7.75562	-0.357151
7.76228	-0.348091
7.76895	-0.353336
7.77562	-0.381947
7.78228	-0.402927
7.78895	-0.408173
7.79562	-0.380039
7.80228	-0.333309
7.80895	-0.293732
7.81562	-0.264168
7.82228	-0.264168
7.82895	-0.278473
7.83562	-0.301838
7.84228	-0.328064
7.84895	-0.344276
7.85562	-0.35429
7.86228	-0.355721
7.86895	-0.36335
7.87562	-0.377655
7.88228	-0.374794
7.88895	-0.367165
7.89562	-0.368595
7.90228	-0.385761
7.90895	-0.394821
7.91562	-0.391483
7.92228	-0.403404
7.92895	-0.43869
7.93562	-0.478745
7.94228	-0.507832
7.94895	-0.535488
7.95562	-0.569344
7.96228	-0.594139
7.96895	-0.605106
7.97562	-0.610352
7.98228	-0.632286
7.98895	-0.669479
7.99562	-0.697613
8.00228	-0.714302
8.00895	-0.713348
8.01562	-0.707626
8.02228	-0.687599
8.02895	-0.668049
8.03562	-0.676632
8.04228	-0.687122
8.04895	-0.694752
8.05562	-0.686169
8.06228	-0.695229
8.06895	-0.710487
8.07562	-0.703335
8.08228	-0.702858
8.08895	-0.70715
8.09562	-0.714779
8.10228	-0.69809
8.10895	-0.67091
8.11562	-0.662327
8.12228	-0.655174
8.12895	-0.655174
8.13562	-0.655651
8.14228	-0.650883
8.14895	-0.626564
8.15562	-0.575542
8.16228	-0.526428
8.16895	-0.477314
8.17562	-0.433922
8.18228	-0.411034
8.18895	-0.415802
8.19562	-0.437737
8.20228	-0.448227
8.20895	-0.452518
8.21562	-0.465393
8.22228	-0.48399
8.22895	-0.476837
8.23562	-0.445843
8.24228	-0.433922
8.24895	-0.46587
8.25562	-0.5126
8.26228	-0.536919
8.26895	-0.558853
8.27562	-0.583649
8.28228	-0.58794
8.28895	-0.542164
8.29562	-0.474453
8.30228	-0.415325
8.30895	-0.376701
8.31562	-0.372887
8.32228	-0.401974
8.32895	-0.460148
8.33562	-0.510216
8.34228	-0.544071
8.34895	-0.56839
8.35562	-0.574112
8.36228	-0.557423
8.36895	-0.533581
8.37562	-0.52166
8.38228	-0.510693
8.38895	-0.472069
8.39562	-0.418663
8.40228	-0.376225
8.40895	-0.348568
8.41562	-0.319958
8.42228	-0.303268
8.42895	-0.32711
8.43562	-0.397682
8.44228	-0.486374
8.44895	-0.565052
8.45562	-0.625134
8.46228	-0.66185
8.46895	-0.67234
8.47562	-0.647068
8.48228	-0.590801
8.48895	-0.525951
8.49562	-0.49448
8.50228	-0.499725
8.50895	-0.534058
8.51562	-0.584126
8.52228	-0.641823
8.52895	-0.693798
8.53562	-0.727177
8.54228	-0.743866
8.54895	-0.740528
8.55562	-0.714779
8.56228	-0.667572
8.56895	-0.596046
8.57562	-0.507832
8.58228	-0.436783
8.58895	-0.402451
8.59562	-0.394344
8.60228	-0.417709
8.60895	-0.479221
8.61562	-0.561714
8.62228	-0.620365
8.62895	-0.641823
8.63562	-0.6423
8.64228	-0.638485
8.64895	-0.636578
8.65562	-0.64373
8.66228	-0.660419
8.66895	-0.681877
8.67562	-0.70715
8.68228	-0.723839
8.68895	-0.723839
8.69562	-0.700951
8.70228	-0.648499
8.70895	-0.56982
8.71562	-0.489235
8.72228	-0.441074
8.72895	-0.443459
8.73562	-0.466347
8.74228	-0.492096
8.74895	-0.514507
8.75562	-0.53978
8.76228	-0.552177
8.76895	-0.545979
8.77562	-0.540257
8.78228	-0.557899
8.78895	-0.607014
8.79562	-0.673771
8.80228	-0.732899
8.80895	-0.782967
8.81562	-0.840187
8.82228	-0.887394
8.82895	-0.902176
8.83562	-0.865459
8.84228	-0.804901
8.84895	-0.736237
8.85562	-0.660896
8.86228	-0.594616
8.86895	-0.557899
8.87562	-0.564575
8.88228	-0.586987
8.88895	-0.599861
8.89562	-0.603199
8.90228	-0.627518
8.90895	-0.670433
8.91562	-0.697613
8.92228	-0.707626
8.92895	-0.704288
8.93562	-0.694275
8.94228	-0.655174
8.94895	-0.590324
8.95562	-0.542641
8.96228	-0.505447
8.96895	-0.481606
8.97562	-0.459194
8.98228	-0.464439
8.98895	-0.499725
8.99562	-0.529766
9.00228	-0.553608
9.00895	-0.560284
9.01562	-0.578403
9.02228	-0.582695
9.02895	-0.54884
9.03562	-0.491142
9.04228	-0.44775
9.04895	-0.447273
9.05562	-0.464439
9.06228	-0.480652
9.06895	-0.501633
9.07562	-0.520706
9.08228	-0.531673
9.08895	-0.529289
9.09562	-0.530243
9.10228	-0.53072
9.10895	-0.530243
9.11562	-0.541687
9.12228	-0.556946
9.12895	-0.576973
9.13562	-0.591755
9.14228	-0.60463
9.14895	-0.612259
9.15562	-0.610352
9.16228	-0.611782
9.16895	-0.594616
9.17562	-0.548363
9.18228	-0.494003
9.18895	-0.470161
9.19562	-0.48399
9.20228	-0.495434
9.20895	-0.506401
9.21562	-0.524998
9.22228	-0.559807
9.22895	-0.575066
9.23562	-0.55933
9.24228	-0.530243
9.24895	-0.502586
9.25562	-0.500202
9.26228	-0.490189
9.26895	-0.474453
9.27562	-0.464439
9.28228	-0.499249
9.28895	-0.566959
9.29562	-0.623226
9.30228	-0.662327
9.30895	-0.696182
9.31562	-0.720024
9.32228	-0.702381
9.32895	-0.645161
9.33562	-0.569344
9.34228	-0.505447
9.34895	-0.475407
9.35562	-0.479698
9.36228	-0.505447
9.36895	-0.543118
9.37562	-0.590324
9.38228	-0.644207
9.38895	-0.66328
9.39562	-0.643253
9.40228	-0.607014
9.40895	-0.583172
9.41562	-0.588894
9.42228	-0.608921
9.42895	-0.633717
9.43562	-0.658035
9.44228	-0.686646
9.44895	-0.721455
9.45562	-0.752926
9.46228	-0.775814
9.46895	-0.786781
9.47562	-0.794888
9.48228	-0.790596
9.48895	-0.77343
9.49562	-0.741959
9.50228	-0.712872
9.50895	-0.69952
9.51562	-0.689983
9.52228	-0.68903
9.52895	-0.697613
9.53562	-0.708103
9.54228	-0.704288
9.54895	-0.6814
9.55562	-0.66328
9.56228	-0.658512
9.56895	-0.636578
9.57562	-0.580311
9.58228	-0.521183
9.58895	-0.514507
9.59562	-0.562191
9.60228	-0.626087
9.60895	-0.679016
9.61562	-0.736713
9.62228	-0.799179
9.62895	-0.837326
9.63562	-0.836849
9.64228	-0.793934
9.64895	-0.753403
9.65562	-0.728607
9.66228	-0.726223
9.66895	-0.726223
9.67562	-0.723839
9.68228	-0.733376
9.68895	-0.742435
9.69562	-0.727654
9.70228	-0.673294
9.70895	-0.615597
9.71562	-0.584126
9.72228	-0.572681
9.72895	-0.57888
9.73562	-0.588894
9.74228	-0.599861
9.74895	-0.597
9.75562	-0.577927
9.76228	-0.562191
9.76895	-0.55027
9.77562	-0.576496
9.78228	-0.623226
9.78895	-0.67091
9.79562	-0.699043
9.80228	-0.713348
9.80895	-0.707626
9.81562	-0.676155
9.82228	-0.636578
9.82895	-0.613213
9.83562	-0.592709
9.84228	-0.55933
9.84895	-0.529289
9.85562	-0.520706
9.86228	-0.538826
9.86895	-0.546455
9.87562	-0.549316
9.88228	-0.55027
9.88895	-0.544548
9.89562	-0.531673
9.90228	-0.500202
9.90895	-0.49448
9.91562	-0.508785
9.92228	-0.546455
9.92895	-0.583649
9.93562	-0.607491
9.94228	-0.632286
9.94895	-0.620842
9.95562	-0.589848
9.96228	-0.540733
9.96895	-0.517368
9.97562	-0.518799
9.98228	-0.524044
9.98895	-0.532627
9.99562	-0.5126
10.0023	-0.473022
10.009	-0.410557
10.0156	-0.351429
10.0223	-0.307083
10.029	-0.293255
10.0356	-0.338554
10.0423	-0.431061
10.0489	-0.535965
10.0556	-0.618458
10.0623	-0.662804
10.0689	-0.674248
10.0756	-0.662804
10.0823	-0.654221
10.089	-0.665665
10.0956	-0.692368
10.1023	-0.741959
10.109	-0.806332
10.1156	-0.88644
10.1223	-0.948429
10.1289	-0.972748
10.1356	-0.965118
10.1423	-0.94223
10.1489	-0.934124
10.1556	-0.929356
10.1623	-0.909328
10.169	-0.867844
10.1756	-0.822067
10.1823	-0.790119
10.189	-0.759602
10.1956	-0.720501
10.2023	-0.667572
10.2089	-0.624657
10.2156	-0.596523
10.2223	-0.599861
10.2289	-0.613213
10.2356	-0.631809
10.2423	-0.670433
10.249	-0.723362
10.2556	-0.778198
10.2623	-0.784874
10.269	-0.742912
10.2756	-0.662804
10.2823	-0.591755
10.2889	-0.557423
10.2956	-0.566006
10.3023	-0.60463
10.3089	-0.654221
10.3156	-0.706673
10.3223	-0.732899
10.329	-0.722885
10.3356	-0.677109
10.3423	-0.629902
10.349	-0.608921
10.3556	-0.612736
10.3623	-0.630856
10.3689	-0.635624
10.3756	-0.6423
10.3823	-0.646591
10.3889	-0.645638
10.3956	-0.630856
10.4023	-0.598431
10.409	-0.566959
10.4156	-0.520706
10.4223	-0.470161
10.429	-0.42057
10.4356	-0.380516
10.4423	-0.358582
10.4489	-0.356674
10.4556	-0.375271
10.4623	-0.390053
10.4689	-0.392914
10.4756	-0.400543
10.4823	-0.429153
10.489	-0.480652
10.4956	-0.539303
10.5023	-0.58794
10.509	-0.608921
10.5156	-0.601768
10.5223	-0.581741
10.529	-0.541687
10.5356	-0.478745
10.5423	-0.428677
10.5489	-0.436783
10.5556	-0.505924
10.5623	-0.592232
10.5689	-0.67234
10.5756	-0.764847
10.5823	-0.872135
10.589	-0.964165
10.5956	-1.01471
10.6023	-1.02568
10.609	-1.01995
10.6156	-1.00851
10.6223	-0.978947
10.6289	-0.944614
10.6356	-0.910282
10.6423	-0.893116
10.6489	-0.897408
10.6556	-0.900745
10.6623	-0.90456
10.669	-0.908852
10.6756	-0.938892
10.6823	-0.976562
10.689	-0.988007
10.6956	-0.976562
10.7023	-0.952721
10.7089	-0.916004
10.7156	-0.845432
10.7223	-0.776291
10.7289	-0.747204
10.7356	-0.755787
10.7423	-0.773907
10.749	-0.788689
10.7556	-0.802517
10.7623	-0.790596
10.769	-0.75388
10.7756	-0.713348
10.7823	-0.683784
10.7889	-0.654221
10.7956	-0.614643
10.8023	-0.574112
10.8089	-0.540733
10.8156	-0.512123
10.8223	-0.479221
10.829	-0.436783
10.8356	-0.392914
10.8423	-0.352383
10.849	-0.324249
10.8556	-0.301838
10.8623	-0.292301
10.8689	-0.313282
10.8756	-0.354767
10.8823	-0.391483
10.8889	-0.396252
10.8956	-0.384331
10.9023	-0.365257
10.909	-0.327587
10.9156	-0.284195
10.9223	-0.276566
10.929	-0.305653
10.9356	-0.337124
10.9423	-0.36478
10.9489	-0.410557
10.9556	-0.482559
10.9623	-0.535488
10.9689	-0.555992
10.9756	-0.556946
10.9823	-0.540733
10.989	-0.519276
10.9956	-0.498772
11.0023	-0.500202
11.009	-0.5126
11.0156	-0.524521
11.0223	-0.551224
11.029	-0.579357
11.0356	-0.580788
11.0423	-0.553131
11.0489	-0.537872
11.0556	-0.53978
11.0623	-0.529766
11.0689	-0.507355
11.0756	-0.509262
11.0823	-0.529289
11.089	-0.53978
11.0956	-0.557899
11.1023	-0.611782
11.109	-0.682354
11.1156	-0.727177
11.1223	-0.753403
11.1289	-0.78392
11.1356	-0.804901
11.1423	-0.796795
11.1489	-0.783443
11.1556	-0.785828
11.1623	-0.797749
11.169	-0.784874
11.1756	-0.762939
11.1823	-0.758171
11.189	-0.773907
11.1956	-0.792503
11.2023	-0.79155
11.2089	-0.779629
11.2156	-0.751972
11.2223	-0.72813
11.2289	-0.710964
11.2356	-0.700951
11.2423	-0.687599
11.249	-0.674725
11.2556	-0.671387
11.2623	-0.656128
11.269	-0.605583
11.2756	-0.536919
11.2823	-0.494957
11.2889	-0.487328
11.2956	-0.490665
11.3023	-0.486851
11.3089	-0.491142
11.3156	-0.496864
11.3223	-0.487804
11.329	-0.45681
11.3356	-0.419617
11.3423	-0.391483
11.349	-0.383377
11.3556	-0.383854
11.3623	-0.393867
11.3689	-0.41151
11.3756	-0.436306
11.3823	-0.454426
11.3889	-0.444889
11.3956	-0.423908
11.4023	-0.401497
11.409	-0.384331
11.4156	-0.375748
11.4223	-0.386238
11.429	-0.425339
11.4356	-0.48542
11.4423	-0.559807
11.4489	-0.622272
11.4556	-0.648499
11.4623	-0.627518
11.4689	-0.567436
11.4756	-0.50354
11.4823	-0.443459
11.489	-0.403404
11.4956	-0.391483
11.5023	-0.41151
11.509	-0.458241
11.5156	-0.485897
11.5223	-0.475407
11.529	-0.449181
11.5356	-0.430107
11.5423	-0.414848
11.5489	-0.385284
11.5556	-0.351429
11.5623	-0.326633
11.5689	-0.302315
11.5756	-0.281334
11.5823	-0.281334
11.589	-0.315189
11.5956	-0.376225
11.6023	-0.455379
11.609	-0.529289
11.6156	-0.581741
11.6223	-0.594616
11.6289	-0.581264
11.6356	-0.54884
11.6423	-0.521183
11.6489	-0.517845
11.6556	-0.516891
11.6623	-0.516415
11.669	-0.496864
11.6756	-0.478745
11.6823	-0.455856
11.689	-0.416279
11.6956	-0.369549
11.7023	-0.329494
11.7089	-0.312328
11.7156	-0.307083
11.7223	-0.298023
11.7289	-0.279903
11.7356	-0.256538
11.7423	-0.233173
11.749	-0.225067
11.7556	-0.21553
11.7623	-0.192165
11.769	-0.154972
11.7756	-0.123024
11.7823	-0.0958443
11.7889	-0.0557899
11.7956	-0.0414848
11.8023	-0.0534058
11.8089	-0.0858307
11.8156	-0.126362
11.8223	-0.165939
11.829	-0.187397
11.8356	-0.144958
11.8423	-0.0567436
11.849	0.0267029
11.8556	0.0934601
11.8623	0.131607
11.8689	0.148773
11.8756	0.140667
11.8823	0.109673
11.8889	0.0758171
11.8956	0.0367165
11.9023	0.0195503
11.909	0.0295639
11.9156	0.0572205
11.9223	0.0905991
11.929	0.127792
11.9356	0.181198
11.9423	0.252724
11.9489	0.320911
11.9556	0.37241
11.9623	0.406265
11.9689	0.445843
11.9756	0.515461
11.9823	0.602245
11.989	0.686169
11.9956	0.752926
12.0023	0.811577
12.009	0.873089
12.0156	0.920773
12.0223	0.956535
12.029	0.997543
12.0356	1.08433
12.0423	1.21975
12.0489	1.3628
12.0556	1.48439
12.0623	1.58787
12.0689	1.71423
12.0756	1.85823
12.0823	1.99604
12.089	2.12622
12.0956	2.27547
12.1023	2.45428
12.109	2.62976
12.1156	2.77758
12.1223	2.91157
12.1289	3.05367
12.1356	3.20768
12.1423	3.35598
12.1489	3.48711
12.1556	3.59821
12.1623	3.70216
12.169	3.80802
12.1756	3.91674
12.1823	4.03595
12.189	4.1666
12.1956	4.30965
12.2023	4.46033
12.2089	4.60434
12.2156	4.73833
12.2223	4.84133
12.2289	4.92191
12.2356	4.99535
12.2423	5.07307
12.249	5.15079
12.2556	5.2228
12.2623	5.30195
12.269	5.40543
12.2756	5.51128
12.2823	5.58901
12.2889	5.63049
12.2956	5.64766
12.3023	5.65577
12.3089	5.64337
12.3156	5.61905
12.3223	5.57709
12.329	5.52607
12.3356	5.47361
12.3423	5.4059
12.349	5.301
12.3556	5.15747
12.3623	5.0149
12.3689	4.89998
12.3756	4.81033
12.3823	4.74501
12.3889	4.70448
12.3956	4.67205
12.4023	4.63295
12.409	4.55809
12.4156	4.45318
12.4223	4.3335
12.429	4.23574
12.4356	4.16279
12.4423	4.08649
12.4489	4.00829
12.4556	3.93963
12.4623	3.89528
12.4689	3.85189
12.4756	3.81041
12.4823	3.77178
12.489	3.7241
12.4956	3.64733
12.5023	3.54099
12.509	3.40986
12.5156	3.27015
12.5223	3.14283
12.529	3.06702
12.5356	3.0365
12.5423	3.00121
12.5489	2.92635
12.5556	2.82049
12.5623	2.71177
12.5689	2.59542
12.5756	2.46763
12.5823	2.33316
12.589	2.24543
12.5956	2.19774
12.6023	2.1553
12.609	2.10285
12.6156	2.05517
12.6223	2.04229
12.6289	2.01893
12.6356	1.97506
12.6423	1.93119
12.6489	1.90163
12.6556	1.85728
12.6623	1.7724
12.669	1.67179
12.6756	1.58548
12.6823	1.50967
12.689	1.41621
12.6956	1.31989
12.7023	1.23787
12.7089	1.18828
12.7156	1.15061
12.7223	1.11389
12.7289	1.0891
12.7356	1.07098
12.7423	1.06525
12.749	1.06621
12.7556	1.07145
12.7623	1.06287
12.769	1.01805
12.7756	0.952244
12.7823	0.882149
12.7889	0.80061
12.7956	0.709057
12.8023	0.630379
12.8089	0.610828
12.8156	0.631332
12.8223	0.655651
12.829	0.664711
12.8356	0.67234
12.8423	0.665665
12.849	0.626564
12.8556	0.567436
12.8623	0.507832
12.8689	0.477791
12.8756	0.465393
12.8823	0.472069
12.8889	0.496387
12.8956	0.539303
12.9023	0.597477
12.909	0.646591
12.9156	0.706673
12.9223	0.79298
12.929	0.881195
12.9356	0.927925
12.9423	0.919342
12.9489	0.896931
12.9556	0.86689
12.9623	0.821114
12.9689	0.784397
12.9756	0.789642
12.9823	0.870228
12.989	0.98896
12.9956	1.09577
13.0023	1.16587
13.009	1.20354
13.0156	1.25122
13.0223	1.30653
13.029	1.37424
13.0356	1.46723
13.0423	1.59359
13.0489	1.7395
13.0556	1.86539
13.0623	1.96457
13.0689	2.04802
13.0756	2.14005
13.0823	2.26307
13.089	2.42662
13.0956	2.63166
13.1023	2.86245
13.109	3.11708
13.1156	3.39127
13.1223	3.6664
13.1289	3.91293
13.1356	4.15659
13.1423	4.41599
13.1489	4.68016
13.1556	4.93383
13.1623	5.2247
13.169	5.6181
13.1756	6.09922
13.1823	6.61898
13.189	7.15923
13.1956	7.73048
13.2023	8.32176
13.2089	8.9345
13.2156	9.5582
13.2223	10.2367
13.2289	10.9978
13.2356	11.8608
13.2423	12.8098
13.249	13.8154
13.2556	14.8916
13.2623	16.0289
13.269	17.2319
13.2756	18.5122
13.2823	19.8827
13.2889	21.3399
13.2956	22.8748
13.3023	24.5008
13.3089	26.2203
13.3156	28.0075
13.3223	29.8533
13.329	31.7731
[truncated: 4,000 more rows]

## Sheet: beta
0.00145	0.331402
0.00811667	0.395775
0.0147833	0.445366
0.02145	0.442505
0.0281167	0.398159
0.0347833	0.342846
0.04145	0.29707
0.0481167	0.269413
0.0547833	0.240803
0.06145	0.220776
0.0681167	0.216484
0.0747833	0.227928
0.08145	0.231266
0.0881167	0.226974
0.0947833	0.235558
0.10145	0.262737
0.108117	0.289917
0.114783	0.28944
0.12145	0.258923
0.128117	0.19598
0.134783	0.112534
0.14145	0.0386238
0.148117	-0.00762939
0.154783	-0.0376701
0.16145	-0.0677109
0.168117	-0.079155
0.174783	-0.0433922
0.18145	0.0128746
0.188117	0.0500679
0.194783	0.0839233
0.20145	0.134945
0.208117	0.19455
0.214783	0.213623
0.22145	0.188828
0.228117	0.162125
0.234783	0.153065
0.24145	0.148773
0.248117	0.130653
0.254783	0.115871
0.26145	0.13113
0.268117	0.163078
0.274783	0.167847
0.28145	0.147343
0.288117	0.136375
0.294783	0.138283
0.30145	0.127316
0.308117	0.103951
0.314783	0.116825
0.32145	0.171185
0.328117	0.22459
0.334783	0.263214
0.34145	0.293732
0.348117	0.315189
0.354783	0.301838
0.36145	0.254154
0.368117	0.218391
0.374783	0.195503
0.38145	0.181675
0.388117	0.15831
0.394783	0.147343
0.40145	0.165939
0.408117	0.183105
0.414783	0.200272
0.42145	0.199318
0.428117	0.189781
0.434783	0.1688
0.44145	0.146866
0.448117	0.157833
0.454783	0.181675
0.46145	0.216961
0.468117	0.265598
0.474783	0.323296
0.48145	0.354767
0.488117	0.323772
0.494783	0.268459
0.50145	0.216484
0.508117	0.171661
0.514783	0.126362
0.52145	0.0991821
0.528117	0.087738
0.534783	0.0576973
0.54145	0.00905991
0.548117	-0.0400543
0.554783	-0.0734329
0.56145	-0.0891685
0.568117	-0.0958443
0.574783	-0.100136
0.58145	-0.106812
0.588117	-0.12064
0.594783	-0.137329
0.60145	-0.180244
0.608117	-0.219345
0.614783	-0.227928
0.62145	-0.201702
0.628117	-0.155926
0.634783	-0.108719
0.64145	-0.0505447
0.648117	0.00190735
0.654783	0.0448227
0.66145	0.0743866
0.668117	0.099659
0.674783	0.121117
0.68145	0.134468
0.688117	0.145435
0.694783	0.153542
0.70145	0.1688
0.708117	0.189304
0.714783	0.210762
0.72145	0.23365
0.728117	0.247478
0.734783	0.246048
0.74145	0.208378
0.748117	0.152588
0.754783	0.101089
0.76145	0.0681877
0.768117	0.0495911
0.774783	0.0352859
0.78145	0.0324249
0.788117	0.0400543
0.794783	0.0495911
0.80145	0.0452995
0.808117	0.0391006
0.814783	0.0414848
0.82145	0.0739098
0.828117	0.101566
0.834783	0.112057
0.84145	0.119209
0.848117	0.133991
0.854783	0.158787
0.86145	0.149727
0.868117	0.136375
0.874783	0.141621
0.88145	0.155926
0.888117	0.155926
0.894783	0.123978
0.90145	0.112057
0.908117	0.106335
0.914783	0.0762939
0.92145	0.014782
0.928117	-0.0505447
0.934783	-0.0734329
0.94145	-0.079155
0.948117	-0.0729561
0.954783	-0.0610352
0.96145	-0.0376701
0.968117	0.00143051
0.974783	0.0362396
0.98145	0.0634193
0.988117	0.0729561
0.994783	0.0576973
1.00145	0.0238419
1.00812	-0.0295639
1.01478	-0.0786781
1.02145	-0.0977516
1.02812	-0.0834465
1.03478	-0.038147
1.04145	0.00333786
1.04812	0.0276566
1.05478	0.0228882
1.06145	-0.0190735
1.06812	-0.0844002
1.07478	-0.144005
1.08145	-0.146389
1.08812	-0.0953674
1.09478	-0.0200272
1.10145	0.0495911
1.10812	0.112534
1.11478	0.165462
1.12145	0.176907
1.12812	0.161648
1.13478	0.14782
1.14145	0.15974
1.14812	0.180721
1.15478	0.188351
1.16145	0.19598
1.16812	0.201702
1.17478	0.189781
1.18145	0.156879
1.18812	0.115871
1.19478	0.0853539
1.20145	0.0567436
1.20812	0.0395775
1.21478	0.0476837
1.22145	0.0638962
1.22812	0.0743866
1.23478	0.0743866
1.24145	0.0824928
1.24812	0.0686646
1.25478	0.0271797
1.26145	-0.0109673
1.26812	-0.0214577
1.27478	-0.0038147
1.28145	0.00238419
1.28812	0.014782
1.29478	0.0286102
1.30145	0.0214577
1.30812	-0.0157356
1.31478	-0.0734329
1.32145	-0.0977516
1.32812	-0.0939369
1.33478	-0.0858307
1.34145	-0.0839233
1.34812	-0.0834465
1.35478	-0.0724792
1.36145	-0.064373
1.36812	-0.0696182
1.37478	-0.0805855
1.38145	-0.0748634
1.38812	-0.0505447
1.39478	-0.0281334
1.40145	-0.0257492
1.40812	-0.0333786
1.41478	-0.0391006
1.42145	-0.0610352
1.42812	-0.0805855
1.43478	-0.0739098
1.44145	-0.0300407
1.44812	0.0371933
1.45478	0.0896454
1.46145	0.121117
1.46812	0.110626
1.47478	0.079155
1.48145	0.0395775
1.48812	0.00143051
1.49478	-0.0252724
1.50145	-0.0386238
1.50812	-0.0324249
1.51478	-0.0267029
1.52145	-0.0238419
1.52812	-0.0305176
1.53478	-0.0271797
1.54145	-0.00476837
1.54812	0.0181198
1.55478	0.0181198
1.56145	-0.0133514
1.56812	-0.0596046
1.57478	-0.111103
1.58145	-0.157833
1.58812	-0.175476
1.59478	-0.174522
1.60145	-0.164032
1.60812	-0.153065
1.61478	-0.124454
1.62145	-0.0753403
1.62812	-0.0190735
1.63478	0.0514984
1.64145	0.114441
1.64812	0.154018
1.65478	0.135422
1.66145	0.0786781
1.66812	0.0267029
1.67478	-0.00715256
1.68145	-0.0271797
1.68812	-0.0362396
1.69478	-0.00715256
1.70145	0.0696182
1.70812	0.153065
1.71478	0.217915
1.72145	0.27132
1.72812	0.321388
1.73478	0.370026
1.74145	0.382423
1.74812	0.36335
1.75478	0.329018
1.76145	0.303268
1.76812	0.303268
1.77478	0.307083
1.78145	0.313759
1.78812	0.315189
1.79478	0.319004
1.80145	0.310421
1.80812	0.292301
1.81478	0.258923
1.82145	0.21553
1.82812	0.156403
1.83478	0.102997
1.84145	0.0939369
1.84812	0.123024
1.85478	0.187397
1.86145	0.242233
1.86812	0.312328
1.87478	0.37384
1.88145	0.405312
1.88812	0.404835
1.89478	0.381947
1.90145	0.377655
1.90812	0.366211
1.91478	0.345707
1.92145	0.306606
1.92812	0.240803
1.93478	0.174522
1.94145	0.115395
1.94812	0.082016
1.95478	0.0720024
1.96145	0.0710487
1.96812	0.0863075
1.97478	0.0839233
1.98145	0.0686646
1.98812	0.0391006
1.99478	0.00953674
2.00145	-0.0109673
2.00812	-0.0343323
2.01478	-0.0343323
2.02145	-0.023365
2.02812	-0.0166893
2.03478	-0.0219345
2.04145	-0.0371933
2.04812	-0.0510216
2.05478	-0.0700951
2.06145	-0.0905991
2.06812	-0.10252
2.07478	-0.125408
2.08145	-0.143051
2.08812	-0.149727
2.09478	-0.142097
2.10145	-0.135899
2.10812	-0.123978
2.11478	-0.084877
2.12145	-0.0295639
2.12812	0.0171661
2.13478	0.0286102
2.14145	0.0228882
2.14812	0.00667572
2.15478	-0.0138283
2.16145	-0.0505447
2.16812	-0.104904
2.17478	-0.118732
2.18145	-0.0929832
2.18812	-0.0529289
2.19478	-0.0271797
2.20145	0.00905991
2.20812	0.0867844
2.21478	0.159264
2.22145	0.205994
2.22812	0.258446
2.23478	0.330925
2.24145	0.404358
2.24812	0.448227
2.25478	0.452995
2.26145	0.430107
2.26812	0.370502
2.27478	0.301838
2.28145	0.235081
2.28812	0.176907
2.29478	0.153065
2.30145	0.16737
2.30812	0.199795
2.31478	0.223637
2.32145	0.243664
2.32812	0.257492
2.33478	0.243664
2.34145	0.212669
2.34812	0.189781
2.35478	0.18692
2.36145	0.188828
2.36812	0.212669
2.37478	0.267506
2.38145	0.322342
2.38812	0.350475
2.39478	0.35429
2.40145	0.359535
2.40812	0.362396
2.41478	0.352859
2.42145	0.338078
2.42812	0.313759
2.43478	0.268459
2.44145	0.220299
2.44812	0.189304
2.45478	0.182629
2.46145	0.183582
2.46812	0.198841
2.47478	0.233173
2.48145	0.237942
2.48812	0.184536
2.49478	0.0929832
2.50145	0.00715256
2.50812	-0.0400543
2.51478	-0.0462532
2.52145	-0.0238419
2.52812	0.0119209
2.53478	0.0391006
2.54145	0.058651
2.54812	0.0491142
2.55478	0.0252724
2.56145	0.0171661
2.56812	0.0391006
2.57478	0.0782013
2.58145	0.114441
2.58812	0.153065
2.59478	0.189781
2.60145	0.224113
2.60812	0.226021
2.61478	0.202656
2.62145	0.174999
2.62812	0.160694
2.63478	0.149727
2.64145	0.108719
2.64812	0.0534058
2.65478	0.0281334
2.66145	0.0352859
2.66812	0.0705719
2.67478	0.12064
2.68145	0.192642
2.68812	0.292778
2.69478	0.374317
2.70145	0.430107
2.70812	0.444412
2.71478	0.425816
2.72145	0.379086
2.72812	0.313759
2.73478	0.270367
2.74145	0.228405
2.74812	0.183582
2.75478	0.143528
2.76145	0.135422
2.76812	0.150681
2.77478	0.146389
2.78145	0.145435
2.78812	0.166893
2.79478	0.203609
2.80145	0.218391
2.80812	0.220776
2.81478	0.24271
2.82145	0.270367
2.82812	0.274181
2.83478	0.251293
2.84145	0.230789
2.84812	0.209808
2.85478	0.184059
2.86145	0.153065
2.86812	0.132561
2.87478	0.118256
2.88145	0.106812
2.88812	0.111103
2.89478	0.110149
2.90145	0.0905991
2.90812	0.0405312
2.91478	-0.00905991
2.92145	-0.0305176
2.92812	-0.038147
2.93478	-0.0329018
2.94145	-0.0138283
2.94812	0.0157356
2.95478	0.0228882
2.96145	-0.014782
2.96812	-0.0677109
2.97478	-0.101089
2.98145	-0.112534
2.98812	-0.110149
2.99478	-0.101089
3.00145	-0.0839233
3.00812	-0.0772476
3.01478	-0.0987053
3.02145	-0.144958
3.02812	-0.187397
3.03478	-0.200748
3.04145	-0.188828
3.04812	-0.15974
3.05478	-0.116825
3.06145	-0.0548363
3.06812	0.00619888
3.07478	0.04673
3.08145	0.0844002
3.08812	0.118256
3.09478	0.156403
3.10145	0.185966
3.10812	0.2141
3.11478	0.243187
3.12145	0.236988
3.12812	0.210285
3.13478	0.174522
3.14145	0.144958
3.14812	0.133991
3.15478	0.139713
3.16145	0.181675
3.16812	0.236034
3.17478	0.282288
3.18145	0.31662
3.18812	0.32711
3.19478	0.333786
3.20145	0.337601
3.20812	0.33617
3.21478	0.327587
3.22145	0.319004
3.22812	0.321865
3.23478	0.333786
3.24145	0.337601
3.24812	0.347614
3.25478	0.36478
3.26145	0.370979
3.26812	0.347137
3.27478	0.304222
3.28145	0.290871
3.28812	0.326633
3.29478	0.37241
3.30145	0.421524
3.30812	0.478745
3.31478	0.53072
3.32145	0.537872
3.32812	0.480652
3.33478	0.400543
3.34145	0.331879
3.34812	0.286102
3.35478	0.256538
3.36145	0.24271
3.36812	0.239372
3.37478	0.261784
3.38145	0.291348
3.38812	0.312805
3.39478	0.32568
3.40145	0.334263
3.40812	0.343323
3.41478	0.338078
3.42145	0.324249
3.42812	0.306606
3.43478	0.262737
3.44145	0.192642
3.44812	0.116348
3.45478	0.0505447
3.46145	0.00905991
3.46812	-0.00905991
3.47478	0.0190735
3.48145	0.0724792
3.48812	0.122547
3.49478	0.144958
3.50145	0.141621
3.50812	0.117779
3.51478	0.0801086
3.52145	0.0519753
3.52812	0.0400543
3.53478	0.0476837
3.54145	0.0543594
3.54812	0.058651
3.55478	0.0433922
3.56145	0.0309944
3.56812	0.0352859
3.57478	0.0448227
3.58145	0.026226
3.58812	-0.0181198
3.59478	-0.0500679
3.60145	-0.0734329
3.60812	-0.101089
3.61478	-0.132084
3.62145	-0.123978
3.62812	-0.084877
3.63478	-0.0295639
3.64145	0.017643
3.64812	0.0581741
3.65478	0.100613
3.66145	0.140667
3.66812	0.16737
3.67478	0.166416
3.68145	0.155449
3.68812	0.156879
3.69478	0.165462
3.70145	0.172138
3.70812	0.185966
3.71478	0.206947
3.72145	0.217438
3.72812	0.196934
3.73478	0.168324
3.74145	0.148296
3.74812	0.140667
3.75478	0.146389
3.76145	0.154972
3.76812	0.166893
3.77478	0.161171
3.78145	0.123501
3.78812	0.0677109
3.79478	-0.0119209
3.80145	-0.084877
3.80812	-0.137329
3.81478	-0.151634
3.82145	-0.123024
3.82812	-0.0715256
3.83478	0.00238419
3.84145	0.0739098
3.84812	0.121117
3.85478	0.145435
3.86145	0.150681
3.86812	0.151634
3.87478	0.14782
3.88145	0.150681
3.88812	0.149727
3.89478	0.123501
3.90145	0.061512
3.90812	-0.0128746
3.91478	-0.0772476
3.92145	-0.125408
3.92812	-0.149727
3.93478	-0.144005
3.94145	-0.115871
3.94812	-0.0853539
3.95478	-0.058651
3.96145	-0.0367165
3.96812	-0.0190735
3.97478	-0.00572205
3.98145	0.0171661
3.98812	0.0600815
3.99478	0.102997
4.00145	0.123978
4.00812	0.120163
4.01478	0.103474
4.02145	0.0796318
4.02812	0.0357628
4.03478	-0.00953674
4.04145	-0.0500679
4.04812	-0.0681877
4.05478	-0.0696182
4.06145	-0.0562668
4.06812	-0.0290871
4.07478	0.000476837
4.08145	0.0348091
4.08812	0.0596046
4.09478	0.0872612
4.10145	0.118732
4.10812	0.154018
4.11478	0.170231
4.12145	0.160217
4.12812	0.144958
4.13478	0.105381
4.14145	0.0500679
4.14812	-0.0128746
4.15478	-0.0505447
4.16145	-0.061512
4.16812	-0.0739098
4.17478	-0.0667572
4.18145	-0.0486374
4.18812	-0.0228882
4.19478	-0.00476837
4.20145	0.00476837
4.20812	0.020504
4.21478	0.0300407
4.22145	0.0391006
4.22812	0.0452995
4.23478	0.0576973
4.24145	0.0891685
4.24812	0.132084
4.25478	0.161648
4.26145	0.152588
4.26812	0.133038
4.27478	0.133038
4.28145	0.155449
4.28812	0.169277
4.29478	0.181675
4.30145	0.19455
4.30812	0.202656
4.31478	0.179768
4.32145	0.123978
4.32812	0.0691414
4.33478	0.0295639
4.34145	0.023365
4.34812	0.0228882
4.35478	0.0200272
4.36145	0.017643
4.36812	0.0371933
4.37478	0.0810623
4.38145	0.114918
4.38812	0.125885
4.39478	0.129223
4.40145	0.133514
4.40812	0.120163
4.41478	0.0967979
4.42145	0.103474
4.42812	0.16737
4.43478	0.239849
4.44145	0.291348
4.44812	0.331402
4.45478	0.370026
4.46145	0.38147
4.46812	0.343323
4.47478	0.304222
4.48145	0.284195
4.48812	0.288486
4.49478	0.300407
4.50145	0.305176
4.50812	0.299931
4.51478	0.265121
4.52145	0.234604
4.52812	0.209808
4.53478	0.184536
4.54145	0.164509
4.54812	0.162601
4.55478	0.195026
4.56145	0.226974
4.56812	0.239372
4.57478	0.230312
4.58145	0.201225
4.58812	0.168324
4.59478	0.137806
4.60145	0.117779
4.60812	0.0972748
4.61478	0.0834465
4.62145	0.0982285
4.62812	0.112057
4.63478	0.105858
4.64145	0.0686646
4.64812	0.0505447
4.65478	0.0581741
4.66145	0.0872612
4.66812	0.14019
4.67478	0.204086
4.68145	0.272274
4.68812	0.315666
4.69478	0.318527
4.70145	0.283718
4.70812	0.220776
4.71478	0.164509
4.72145	0.125885
4.72812	0.0987053
4.73478	0.103951
4.74145	0.140667
4.74812	0.205517
4.75478	0.281334
4.76145	0.337124
4.76812	0.369549
4.77478	0.375271
4.78145	0.378609
4.78812	0.402927
4.79478	0.423908
4.80145	0.433922
4.80812	0.428677
4.81478	0.422955
4.82145	0.399113
4.82812	0.332832
4.83478	0.232697
4.84145	0.146389
4.84812	0.10252
4.85478	0.0844002
4.86145	0.0815392
4.86812	0.087738
4.87478	0.110626
4.88145	0.139713
4.88812	0.152588
4.89478	0.147343
4.90145	0.122547
4.90812	0.0939369
4.91478	0.0772476
4.92145	0.058651
4.92812	0.0338554
4.93478	0.00810623
4.94145	-0.0209808
4.94812	-0.0667572
4.95478	-0.12207
4.96145	-0.147343
4.96812	-0.126362
4.97478	-0.0948906
4.98145	-0.0524521
4.98812	0.0247955
4.99478	0.137806
5.00145	0.243187
5.00812	0.2985
5.01478	0.320435
5.02145	0.340939
5.02812	0.362873
5.03478	0.368118
5.04145	0.347137
5.04812	0.321865
5.05478	0.315189
5.06145	0.315666
5.06812	0.306606
5.07478	0.291824
5.08145	0.275612
5.08812	0.264645
5.09478	0.244617
5.10145	0.220776
5.10812	0.204086
5.11478	0.187874
5.12145	0.180244
5.12812	0.187874
5.13478	0.211716
5.14145	0.220776
5.14812	0.189781
5.15478	0.140667
5.16145	0.0958443
5.16812	0.0619888
5.17478	0.0281334
5.18145	0.0214577
5.18812	0.0476837
5.19478	0.0762939
5.20145	0.0925064
5.20812	0.104904
5.21478	0.128269
5.22145	0.13113
5.22812	0.101566
5.23478	0.0762939
5.24145	0.0886917
5.24812	0.119686
5.25478	0.144958
5.26145	0.162601
5.26812	0.173092
5.27478	0.14925
5.28145	0.0605583
5.28812	-0.0472069
5.29478	-0.124454
5.30145	-0.161648
5.30812	-0.168324
5.31478	-0.140667
5.32145	-0.0753403
5.32812	-0.0195503
5.33478	0.00524521
5.34145	0.0114441
5.34812	0.00715256
5.35478	-0.0295639
5.36145	-0.0920296
5.36812	-0.14782
5.37478	-0.192642
5.38145	-0.227451
5.38812	-0.24128
5.39478	-0.213146
5.40145	-0.159264
5.40812	-0.0982285
5.41478	-0.043869
5.42145	-0.00572205
5.42812	0.0238419
5.43478	0.0529289
5.44145	0.0896454
5.44812	0.103951
5.45478	0.0987053
5.46145	0.099659
5.46812	0.116825
5.47478	0.119686
5.48145	0.123024
5.48812	0.154018
5.49478	0.204563
5.50145	0.227451
5.50812	0.214577
5.51478	0.199795
5.52145	0.165462
5.52812	0.114918
5.53478	0.0720024
5.54145	0.061512
5.54812	0.0729561
5.55478	0.0987053
5.56145	0.145435
5.56812	0.190258
5.57478	0.201702
5.58145	0.190735
5.58812	0.165939
5.59478	0.14019
5.60145	0.121593
5.60812	0.133038
5.61478	0.1688
5.62145	0.19455
5.62812	0.206947
5.63478	0.21553
5.64145	0.216484
5.64812	0.190258
5.65478	0.141144
5.66145	0.10252
5.66812	0.0782013
5.67478	0.0495911
5.68145	0.0109673
5.68812	-0.0329018
5.69478	-0.0824928
5.70145	-0.140667
5.70812	-0.191212
5.71478	-0.220299
5.72145	-0.229836
5.72812	-0.220299
5.73478	-0.191689
5.74145	-0.161648
5.74812	-0.141621
5.75478	-0.145435
5.76145	-0.156403
5.76812	-0.162601
5.77478	-0.15974
5.78145	-0.139236
5.78812	-0.116348
5.79478	-0.0753403
5.80145	-0.0424385
5.80812	-0.0190735
5.81478	-0.00190735
5.82145	0.0190735
5.82812	0.0457764
5.83478	0.0777245
5.84145	0.13113
5.84812	0.195026
5.85478	0.252724
5.86145	0.297546
5.86812	0.344753
5.87478	0.36478
5.88145	0.341415
5.88812	0.291824
5.89478	0.240803
5.90145	0.200748
5.90812	0.170231
5.91478	0.173092
5.92145	0.191689
5.92812	0.208378
5.93478	0.219822
5.94145	0.238895
5.94812	0.260353
5.95478	0.270844
5.96145	0.263691
5.96812	0.243187
5.97478	0.227451
5.98145	0.212669
5.98812	0.203133
5.99478	0.185966
6.00145	0.196457
6.00812	0.236988
6.01478	0.283241
6.02145	0.31662
6.02812	0.340939
6.03478	0.359535
6.04145	0.350952
6.04812	0.323772
6.05478	0.295162
6.06145	0.281334
6.06812	0.267029
6.07478	0.277996
6.08145	0.321388
6.08812	0.369549
6.09478	0.403404
6.10145	0.415325
6.10812	0.416279
6.11478	0.392437
6.12145	0.351429
6.12812	0.30756
6.13478	0.265121
6.14145	0.210762
6.14812	0.151157
6.15478	0.0958443
6.16145	0.0596046
6.16812	0.0419617
6.17478	0.0376701
6.18145	0.0491142
6.18812	0.064373
6.19478	0.0720024
6.20145	0.0691414
6.20812	0.0662804
6.21478	0.0705719
6.22145	0.0743866
6.22812	0.0777245
6.23478	0.0929832
6.24145	0.124454
6.24812	0.164032
6.25478	0.206947
6.26145	0.236034
6.26812	0.257492
6.27478	0.26989
6.28145	0.257969
6.28812	0.219822
6.29478	0.161171
6.30145	0.133514
6.30812	0.11158
6.31478	0.0638962
6.32145	0.0114441
6.32812	-0.0171661
6.33478	-0.0133514
6.34145	-0.0152588
6.34812	-0.0152588
6.35478	0.00905991
6.36145	0.0281334
6.36812	0.0338554
6.37478	0.0181198
6.38145	-0.0157356
6.38812	-0.0634193
6.39478	-0.109196
6.40145	-0.126839
6.40812	-0.119686
6.41478	-0.106812
6.42145	-0.100136
6.42812	-0.0929832
6.43478	-0.0829697
6.44145	-0.0605583
6.44812	-0.0333786
6.45478	-0.0038147
6.46145	0.0429153
6.46812	0.0863075
6.47478	0.12207
6.48145	0.135899
6.48812	0.122547
6.49478	0.084877
6.50145	0.0281334
6.50812	0.00286102
6.51478	0.00953674
6.52145	0.0104904
6.52812	-0.0104904
6.53478	-0.0324249
6.54145	-0.0338554
6.54812	-0.0295639
6.55478	-0.0400543
6.56145	-0.0448227
6.56812	-0.0419617
6.57478	-0.0343323
6.58145	-0.0281334
6.58812	-0.0271797
6.59478	-0.0338554
6.60145	-0.0567436
6.60812	-0.0853539
6.61478	-0.0982285
6.62145	-0.104904
6.62812	-0.123978
6.63478	-0.142097
6.64145	-0.143528
6.64812	-0.0977516
6.65478	-0.0352859
6.66145	0.0228882
6.66812	0.0720024
6.67478	0.0920296
6.68145	0.0977516
6.68812	0.0710487
6.69478	0.0338554
6.70145	0.0114441
6.70812	0.00476837
6.71478	0.014782
6.72145	0.04673
6.72812	0.111103
6.73478	0.194073
6.74145	0.250816
6.74812	0.282288
6.75478	0.301361
6.76145	0.293732
6.76812	0.229359
6.77478	0.125408
6.78145	0.0443459
6.78812	0.0181198
6.79478	0.0319481
6.80145	0.058651
6.80812	0.104904
6.81478	0.168324
6.82145	0.234127
6.82812	0.265121
6.83478	0.269413
6.84145	0.266552
6.84812	0.275612
6.85478	0.286579
6.86145	0.29707
6.86812	0.312328
6.87478	0.31805
6.88145	0.325203
6.88812	0.347614
6.89478	0.385284
6.90145	0.397682
6.90812	0.39959
6.91478	0.422955
6.92145	0.455379
6.92812	0.444889
6.93478	0.396729
6.94145	0.361443
6.94812	0.332832
6.95478	0.302792
6.96145	0.274181
6.96812	0.288486
6.97478	0.339031
6.98145	0.387192
6.98812	0.41914
6.99478	0.430107
7.00145	0.432014
7.00812	0.414848
7.01478	0.374794
7.02145	0.324249
7.02812	0.280857
7.03478	0.258446
7.04145	0.25177
7.04812	0.236511
7.05478	0.203133
7.06145	0.164986
7.06812	0.145912
7.07478	0.148773
7.08145	0.164032
7.08812	0.189781
7.09478	0.223637
7.10145	0.246525
7.10812	0.245094
7.11478	0.212193
7.12145	0.156403
7.12812	0.101566
7.13478	0.0491142
7.14145	0.0171661
7.14812	-0.000953674
7.15478	0.00810623
7.16145	0.0305176
7.16812	0.0524521
7.17478	0.0729561
7.18145	0.0963211
7.18812	0.132084
7.19478	0.14782
7.20145	0.142097
7.20812	0.126839
7.21478	0.134945
7.22145	0.161648
7.22812	0.168324
7.23478	0.180244
7.24145	0.208378
7.24812	0.240326
7.25478	0.231743
7.26145	0.163555
7.26812	0.101089
7.27478	0.067234
7.28145	0.0691414
7.28812	0.0905991
7.29478	0.12064
7.30145	0.168324
7.30812	0.20647
7.31478	0.215054
7.32145	0.172138
7.32812	0.0891685
7.33478	0.00810623
7.34145	-0.0276566
7.34812	-0.0343323
7.35478	-0.0357628
7.36145	-0.0319481
7.36812	0.00333786
7.37478	0.0538826
7.38145	0.0844002
7.38812	0.0977516
7.39478	0.0977516
7.40145	0.0824928
7.40812	0.0395775
7.41478	0.00476837
7.42145	0.000476837
7.42812	0.0143051
7.43478	0.0357628
7.44145	0.0686646
7.44812	0.128746
7.45478	0.189781
7.46145	0.226974
7.46812	0.24271
7.47478	0.248432
7.48145	0.260353
7.48812	0.267029
7.49478	0.277042
7.50145	0.274658
7.50812	0.247478
7.51478	0.199318
7.52145	0.137329
7.52812	0.0867844
7.53478	0.0414848
7.54145	0.0281334
7.54812	0.0553131
7.55478	0.104904
7.56145	0.14925
7.56812	0.16737
7.57478	0.175476
7.58145	0.174522
7.58812	0.172615
7.59478	0.18549
7.60145	0.218391
7.60812	0.250816
7.61478	0.266552
7.62145	0.25177
7.62812	0.210762
7.63478	0.161648
7.64145	0.130177
7.64812	0.137806
7.65478	0.152111
7.66145	0.1688
7.66812	0.18549
7.67478	0.207901
7.68145	0.225067
7.68812	0.223637
7.69478	0.220776
7.70145	0.217438
7.70812	0.23222
7.71478	0.251293
7.72145	0.265598
7.72812	0.275135
7.73478	0.277519
7.74145	0.286102
7.74812	0.284672
7.75478	0.276566
7.76145	0.258446
7.76812	0.240803
7.77478	0.244141
7.78145	0.267506
7.78812	0.29707
7.79478	0.299454
7.80145	0.28801
7.80812	0.266552
7.81478	0.238895
7.82145	0.200748
7.82812	0.16737
7.83478	0.165462
7.84145	0.182152
7.84812	0.207424
7.85478	0.238895
7.86145	0.292778
7.86812	0.354767
7.87478	0.385761
7.88145	0.384808
7.88812	0.379562
7.89478	0.379562
7.90145	0.360966
7.90812	0.322342
7.91478	0.305653
7.92145	0.31662
7.92812	0.332832
7.93478	0.337601
7.94145	0.329018
7.94812	0.29707
7.95478	0.23222
7.96145	0.15831
7.96812	0.0934601
7.97478	0.0491142
7.98145	0.041008
7.98812	0.082016
7.99478	0.160217
8.00145	0.237465
8.00812	0.293732
8.01478	0.313282
8.02145	0.28801
8.02812	0.234604
8.03478	0.190735
8.04145	0.174522
8.04812	0.164032
8.05478	0.157833
8.06145	0.160694
8.06812	0.166416
8.07478	0.137806
8.08145	0.099659
8.08812	0.0934601
8.09478	0.119209
8.10145	0.141144
8.10812	0.143051
8.11478	0.157833
8.12145	0.186443
8.12812	0.213146
8.13478	0.222206
8.14145	0.219345
8.14812	0.216961
8.15478	0.218391
8.16145	0.195503
8.16812	0.139236
8.17478	0.0534058
8.18145	-0.0181198
8.18812	-0.0634193
8.19478	-0.106335
8.20145	-0.150681
8.20812	-0.196934
8.21478	-0.222683
8.22145	-0.228405
8.22812	-0.221729
8.23478	-0.215054
8.24145	-0.21553
8.24812	-0.210285
8.25478	-0.172615
8.26145	-0.110149
8.26812	-0.0352859
8.27478	0.0309944
8.28145	0.102043
8.28812	0.175953
8.29478	0.216484
8.30145	0.229359
8.30812	0.219345
8.31478	0.209332
8.32145	0.183105
8.32812	0.13876
8.33478	0.110626
8.34145	0.0967979
8.34812	0.101566
8.35478	0.118256
8.36145	0.136375
8.36812	0.14019
8.37478	0.125408
8.38145	0.0958443
8.38812	0.04673
8.39478	0.00667572
8.40145	0.0171661
8.40812	0.101089
8.41478	0.199795
8.42145	0.295639
8.42812	0.389576
8.43478	0.462532
8.44145	0.49448
8.44812	0.462532
8.45478	0.401974
8.46145	0.349998
8.46812	0.321865
8.47478	0.319958
8.48145	0.313759
8.48812	0.327587
8.49478	0.393391
8.50145	0.457287
8.50812	0.477791
8.51478	0.451565
8.52145	0.432014
8.52812	0.411987
8.53478	0.347137
8.54145	0.285625
8.54812	0.26083
8.55478	0.261307
8.56145	0.244617
8.56812	0.207424
8.57478	0.177383
8.58145	0.141144
8.58812	0.099659
8.59478	0.0681877
8.60145	0.0677109
8.60812	0.0944138
8.61478	0.118732
8.62145	0.106335
8.62812	0.0591278
8.63478	0.0123978
8.64145	0.0038147
8.64812	0.0228882
8.65478	0.0452995
8.66145	0.0653267
8.66812	0.0863075
8.67478	0.10252
8.68145	0.0958443
8.68812	0.0705719
8.69478	0.0720024
8.70145	0.11301
8.70812	0.161648
8.71478	0.1688
8.72145	0.126362
8.72812	0.0753403
8.73478	0.0391006
8.74145	0.0324249
8.74812	0.0543594
8.75478	0.0958443
8.76145	0.13876
8.76812	0.163078
8.77478	0.154972
8.78145	0.10252
8.78812	0.0472069
8.79478	0.0376701
8.80145	0.0967979
8.80812	0.18549
8.81478	0.249386
8.82145	0.292778
8.82812	0.319958
8.83478	0.33474
8.84145	0.311375
8.84812	0.267029
8.85478	0.240326
8.86145	0.256538
8.86812	0.290871
8.87478	0.315189
8.88145	0.334263
8.88812	0.3438
8.89478	0.339985
8.90145	0.301838
8.90812	0.236988
8.91478	0.156879
8.92145	0.0853539
8.92812	0.0524521
8.93478	0.0600815
8.94145	0.106335
8.94812	0.166416
8.95478	0.228405
8.96145	0.268936
8.96812	0.277996
8.97478	0.260353
8.98145	0.210285
8.98812	0.151634
8.99478	0.100136
9.00145	0.0677109
9.00812	0.0543594
9.01478	0.0743866
9.02145	0.126362
9.02812	0.200272
9.03478	0.260353
9.04145	0.305653
9.04812	0.333786
9.05478	0.318527
9.06145	0.266075
9.06812	0.187874
9.07478	0.150681
9.08145	0.166893
9.08812	0.218868
9.09478	0.286102
9.10145	0.332355
9.10812	0.343323
9.11478	0.305653
9.12145	0.247478
9.12812	0.193596
9.13478	0.154972
9.14145	0.15831
9.14812	0.217915
9.15478	0.300884
9.16145	0.358582
9.16812	0.377178
9.17478	0.385761
9.18145	0.39053
9.18812	0.367641
9.19478	0.329494
9.20145	0.293732
9.20812	0.274181
9.21478	0.232697
9.22145	0.178337
9.22812	0.140667
9.23478	0.128269
9.24145	0.110626
9.24812	0.0805855
9.25478	0.064373
9.26145	0.082016
9.26812	0.121117
9.27478	0.167847
9.28145	0.220776
9.28812	0.270844
9.29478	0.329971
9.30145	0.36478
9.30812	0.370502
9.31478	0.341892
9.32145	0.309944
9.32812	0.296593
9.33478	0.288963
9.34145	0.27132
9.34812	0.236988
9.35478	0.202179
9.36145	0.177383
9.36812	0.148296
9.37478	0.117302
9.38145	0.0901222
9.38812	0.0858307
9.39478	0.103474
9.40145	0.143051
9.40812	0.183582
9.41478	0.196934
9.42145	0.183105
9.42812	0.157356
9.43478	0.123978
9.44145	0.0576973
9.44812	-0.0152588
9.45478	-0.0786781
9.46145	-0.099659
9.46812	-0.103474
9.47478	-0.099659
9.48145	-0.0844002
9.48812	-0.0557899
9.49478	-0.0252724
9.50145	-0.00667572
9.50812	0.0228882
9.51478	0.0567436
9.52145	0.0715256
9.52812	0.0395775
9.53478	0.00429153
9.54145	-0.00238419
9.54812	0
9.55478	-0.00333786
9.56145	-0.00476837
9.56812	0.0400543
9.57478	0.110149
9.58145	0.170708
9.58812	0.200272
9.59478	0.217438
9.60145	0.231743
9.60812	0.227928
9.61478	0.197411
9.62145	0.155926
9.62812	0.144482
9.63478	0.16737
9.64145	0.223637
9.64812	0.285625
9.65478	0.359058
9.66145	0.424385
9.66812	0.444412
9.67478	0.413895
9.68145	0.370979
9.68812	0.338078
9.69478	0.310421
9.70145	0.274181
9.70812	0.252247
9.71478	0.25034
9.72145	0.25177
9.72812	0.261307
9.73478	0.270844
9.74145	0.267982
9.74812	0.259876
9.75478	0.277996
9.76145	0.31805
9.76812	0.347137
9.77478	0.352859
9.78145	0.368595
9.78812	0.392914
9.79478	0.398159
9.80145	0.36335
9.80812	0.315666
9.81478	0.285625
9.82145	0.274181
9.82812	0.261307
9.83478	0.239372
9.84145	0.213623
9.84812	0.193119
9.85478	0.163078
9.86145	0.132561
9.86812	0.108242
9.87478	0.0834465
9.88145	0.0505447
9.88812	0.0209808
9.89478	0.0100136
9.90145	0.0152588
9.90812	0.020504
9.91478	0.0333786
9.92145	0.0658035
9.92812	0.0905991
9.93478	0.115871
9.94145	0.120163
9.94812	0.109196
9.95478	0.0867844
9.96145	0.0534058
9.96812	0.0171661
9.97478	-0.0252724
9.98145	-0.0596046
9.98812	-0.0729561
9.99478	-0.0734329
10.0015	-0.0557899
10.0081	-0.0224113
10.0148	0.0228882
10.0214	0.0748634
10.0281	0.130177
10.0348	0.17643
10.0414	0.202656
10.0481	0.214577
10.0548	0.204563
10.0615	0.185966
10.0681	0.162125
10.0748	0.137806
10.0815	0.113487
10.0881	0.0824928
10.0948	0.0596046
10.1014	0.0386238
10.1081	0.0276566
10.1148	0.0391006
10.1214	0.067234
10.1281	0.0762939
10.1348	0.064373
10.1415	0.0581741
10.1481	0.0667572
10.1548	0.0810623
10.1615	0.0805855
10.1681	0.100136
10.1748	0.127316
10.1814	0.128746
10.1881	0.101089
10.1948	0.0648499
10.2014	0.0572205
10.2081	0.0638962
10.2148	0.0796318
10.2215	0.115395
10.2281	0.144482
10.2348	0.156403
10.2415	0.144005
10.2481	0.134945
10.2548	0.144482
10.2614	0.145435
10.2681	0.143528
10.2748	0.149727
10.2814	0.162601
10.2881	0.156403
10.2948	0.133038
10.3015	0.124931
10.3081	0.123501
10.3148	0.0982285
10.3215	0.0452995
10.3281	-0.0038147
10.3348	-0.0576973
10.3415	-0.124454
10.3481	-0.178814
10.3548	-0.179291
10.3614	-0.124454
10.3681	-0.0753403
10.3748	-0.0510216
10.3814	-0.0443459
10.3881	-0.0352859
10.3948	-0.043869
10.4015	-0.0705719
10.4081	-0.0901222
10.4148	-0.0896454
10.4215	-0.0743866
10.4281	-0.082016
10.4348	-0.105381
10.4414	-0.1297
10.4481	-0.137806
10.4548	-0.124931
10.4614	-0.109673
10.4681	-0.0829697
10.4748	-0.0538826
10.4815	-0.0338554
10.4881	-0.0324249
10.4948	-0.0200272
10.5015	0.0214577
10.5081	0.0829697
10.5148	0.134468
10.5214	0.172615
10.5281	0.188351
10.5348	0.169277
10.5414	0.133991
10.5481	0.108719
10.5548	0.0948906
10.5615	0.0700951
10.5681	0.0596046
10.5748	0.0839233
10.5815	0.122547
10.5881	0.135422
10.5948	0.13113
10.6014	0.14925
10.6081	0.180244
10.6148	0.196934
10.6214	0.203609
10.6281	0.212193
10.6348	0.233173
10.6415	0.239849
10.6481	0.220776
10.6548	0.18692
10.6615	0.14019
10.6681	0.118256
10.6748	0.123024
10.6814	0.166893
10.6881	0.240803
10.6948	0.328064
10.7014	0.413418
10.7081	0.454903
10.7148	0.457287
10.7215	0.430584
10.7281	0.401497
10.7348	0.365734
10.7415	0.324249
10.7481	0.28801
10.7548	0.264168
10.7614	0.254631
10.7681	0.256062
10.7748	0.282288
10.7814	0.330448
10.7881	0.3829
10.7948	0.419617
10.8015	0.447273
10.8081	0.464916
10.8148	0.470638
10.8215	0.468254
10.8281	0.471115
10.8348	0.481606
10.8415	0.491142
10.8481	0.495434
10.8548	0.501633
10.8614	0.511646
10.8681	0.538826
10.8748	0.583172
10.8814	0.64373
10.8881	0.706673
10.8948	0.753403
10.9015	0.797272
10.9081	0.833988
10.9148	0.891209
10.9215	0.966549
10.9281	1.0643
10.9348	1.17445
10.9414	1.27697
10.9481	1.38235
10.9548	1.47867
10.9614	1.57166
10.9681	1.65081
10.9748	1.73759
10.9815	1.83678
10.9881	1.94263
10.9948	2.04182
11.0015	2.12097
11.0081	2.18821
11.0148	2.25401
11.0214	2.33412
11.0281	2.42329
11.0348	2.5115
11.0414	2.59781
11.0481	2.70414
11.0548	2.82145
11.0615	2.9192
11.0681	2.97403
11.0748	3.00074
11.0815	3.02744
11.0881	3.04699
11.0948	3.05223
11.1014	3.05748
11.1081	3.07512
11.1148	3.11995
11.1214	3.17669
11.1281	3.25155
11.1348	3.34072
11.1415	3.43227
11.1481	3.52287
11.1548	3.59774
11.1615	3.68261
11.1681	3.77274
11.1748	3.85904
11.1814	3.96109
11.1881	4.11034
11.1948	4.34065
11.2014	4.5929
11.2081	4.83751
11.2148	5.09024
11.2215	5.37634
11.2281	5.68962
11.2348	6.00004
11.2415	6.34193
11.2481	6.75583
11.2548	7.24411
11.2614	7.7796
11.2681	8.36515
11.2748	9.02939
11.2814	9.77039
11.2881	10.5634
11.2948	11.404
11.3015	12.3005
11.3081	13.2642
11.3148	14.2741
11.3215	15.3236
11.3281	16.4251
11.3348	17.5772
11.3415	18.7621
11.3481	19.9351
11.3548	21.0829
11.3614	22.2449
11.3681	23.4346
11.3748	24.6425
11.3814	25.8546
11.3881	27.0681
11.3948	28.2936
11.4015	29.4752
11.4081	30.5843
11.4148	31.6324
11.4215	32.6281
11.4281	33.5703
11.4348	34.4419
11.4414	35.2483
11.4481	35.9874
11.4548	36.6364
11.4614	37.1895
11.4681	37.6649
11.4748	38.0526
11.4815	38.3573
11.4881	38.569
11.4948	38.6872
11.5015	38.7206
11.5081	38.6591
11.5148	38.5261
11.5214	38.3129
11.5281	38.0192
11.5348	37.6534
11.5414	37.2229
11.5481	36.746
11.5548	36.2215
11.5615	35.6421
11.5681	35.0099
11.5748	34.3218
11.5815	33.5827
11.5881	32.8026
11.5948	32.001
11.6014	31.2037
11.6081	30.4308
11.6148	29.7022
11.6214	28.9989
11.6281	28.2884
11.6348	27.5402
11.6415	26.7673
11.6481	25.99
11.6548	25.2175
11.6615	24.4536
11.6681	23.7217
11.6748	23.0427
11.6814	22.4047
11.6881	21.7748
11.6948	21.1463
11.7014	20.5421
11.7081	19.959
11.7148	19.3744
11.7215	18.765
11.7281	18.1537
11.7348	17.5548
11.7415	16.9964
11.7481	16.4676
11.7548	15.9721
11.7614	15.5191
11.7681	15.1014
11.7748	14.7123
11.7814	14.3199
11.7881	13.9446
11.7948	13.5789
11.8015	13.2303
11.8081	12.907
11.8148	12.5966
11.8215	12.2924
11.8281	11.9958
11.8348	11.7273
11.8415	11.4732
11.8481	11.2195
11.8548	10.9892
11.8614	10.8089
11.8681	10.653
11.8748	10.5066
11.8814	10.3707
11.8881	10.2596
11.8948	10.1576
11.9015	10.0513
11.9081	9.94301
11.9148	9.83429
11.9215	9.73701
11.9281	9.65643
11.9348	9.60445
11.9414	9.56678
11.9481	9.552
11.9548	9.56631
11.9614	9.6364
11.9681	9.73511
11.9748	9.82189
11.9815	9.89151
11.9881	9.95874
11.9948	10.0427
12.0015	10.1275
12.0081	10.2243
12.0148	10.3602
12.0214	10.5371
12.0281	10.7379
12.0348	10.9468
12.0414	11.158
12.0481	11.3711
12.0548	11.5881
12.0615	11.8389
12.0681	12.1446
12.0748	12.5084
12.0815	12.9089
12.0881	13.3491
12.0948	13.824
12.1014	14.3209
12.1081	14.8258
12.1148	15.3422
12.1214	15.9101
12.1281	16.5381
12.1348	17.2276
12.1415	17.9644
12.1481	18.7392
12.1548	19.5518
12.1615	20.3938
12.1681	21.2731
12.1748	22.1887
12.1814	23.15
12.1881	24.1523
12.1948	25.2099
12.2014	26.3276
12.2081	27.5002
12.2148	28.7175
12.2215	29.964
12.2281	31.24
12.2348	32.5418
12.2415	33.8807
12.2481	35.2788
12.2548	36.7517
12.2614	38.3143
12.2681	39.9733
12.2748	41.7309
12.2814	43.5839
12.2881	45.5236
12.2948	47.545
12.3015	49.6564
12.3081	51.9161
12.3148	54.3656
12.3215	57.0135
12.3281	59.8574
12.3348	62.9444
12.3415	66.3629
12.3481	70.169
12.3548	74.369
12.3614	78.9866
12.3681	84.1136
12.3748	89.8767
12.3814	96.3182
12.3881	103.436
12.3948	111.322
12.4015	120.125
12.4081	129.948
12.4148	140.824
12.4215	152.841
12.4281	166.131
12.4348	180.786
12.4414	196.806
12.4481	214.206
12.4548	233.036
12.4614	253.349
12.4681	275.157
12.4748	298.453
12.4815	323.215
12.4881	349.375
12.4948	376.825
12.5015	405.404
12.5081	434.956
12.5148	465.31
12.5214	496.366
12.5281	527.977
12.5348	560.018
12.5414	592.298
12.5481	624.699
12.5548	657.112
12.5615	689.408
12.5681	721.445
12.5748	753.024
12.5815	784.043
12.5881	814.325
12.5948	843.722
12.6014	872.175
12.6081	899.69
12.6148	926.262
12.6214	951.791
12.6281	976.248
12.6348	999.623
12.6415	1021.78
12.6481	1042.59
12.6548	1061.94
12.6615	1079.88
12.6681	1096.4
12.6748	1111.49
12.6814	1125.15
12.6881	1137.31
12.6948	1147.91
12.7014	1156.86
12.7081	1164.16
12.7148	1169.79
12.7215	1173.73
12.7281	1176.04
12.7348	1176.75
12.7415	1175.83
12.7481	1173.19
12.7548	1168.76
12.7614	1162.51
12.7681	1154.38
12.7748	1144.37
12.7814	1132.51
12.7881	1118.88
12.7948	1103.5
12.8015	1086.4
12.8081	1067.6
12.8148	1047.24
12.8215	1025.46
12.8281	1002.41
12.8348	978.199
12.8415	952.996
12.8481	926.94
12.8548	900.129
12.8614	872.661
12.8681	844.67
12.8748	816.257
12.8814	787.524
12.8881	758.605
12.8948	729.69
12.9015	700.915
12.9081	672.384
12.9148	644.262
12.9215	616.682
12.9281	589.811
12.9348	563.777
12.9414	538.65
12.9481	514.471
12.9548	491.277
12.9614	469.118
12.9681	448.004
12.9748	427.876
12.9815	408.782
12.9881	390.727
12.9948	373.699
13.0015	357.646
13.0081	342.508
13.0148	328.261
13.0214	314.777
13.0281	302.014
13.0348	289.943
13.0414	278.561
13.0481	267.823
13.0548	257.648
13.0615	248.029
13.0681	238.933
13.0748	230.317
13.0815	222.137
13.0881	214.365
13.0948	206.97
13.1014	199.935
13.1081	193.238
13.1148	186.853
13.1214	180.717
13.1281	174.832
13.1348	169.215
13.1415	163.855
13.1481	158.704
13.1548	153.739
13.1615	148.988
13.1681	144.447
13.1748	140.088
13.1814	135.861
13.1881	131.791
13.1948	127.9
13.2014	124.188
13.2081	120.629
13.2148	117.197
13.2215	113.922
13.2281	110.79
13.2348	107.791
13.2415	104.895
13.2481	102.111
13.2548	99.4692
13.2614	96.9591
13.2681	94.564
13.2748	92.2503
13.2814	90.0087
13.2881	87.831
13.2948	85.6891
13.3015	83.5838
13.3081	81.533
13.3148	79.5484
13.3215	77.631
13.3281	75.7489
[truncated: 4,000 more rows]

## Sheet: bsa
0.00645	-0.0286102
0.0131167	-0.0171661
0.0197833	-0.00572205
0.02645	-0.00333786
0.0331167	-0.00667572
0.0397833	0.00286102
0.04645	0.0314713
0.0531167	0.0591278
0.0597833	0.0810623
0.06645	0.0967979
0.0731167	0.106812
0.0797833	0.11158
0.08645	0.133514
0.0931167	0.178814
0.0997833	0.216007
0.10645	0.230312
0.113117	0.225067
0.119783	0.202656
0.12645	0.148773
0.133117	0.0829697
0.139783	0.0367165
0.14645	0.0128746
0.153117	-0.0143051
0.159783	-0.0343323
0.16645	-0.0395775
0.173117	-0.0352859
0.179783	-0.041008
0.18645	-0.0391006
0.193117	-0.0114441
0.199783	0.0290871
0.20645	0.0629425
0.213117	0.0734329
0.219783	0.0977516
0.22645	0.117779
0.233117	0.125408
0.239783	0.0958443
0.24645	0.0576973
0.253117	0.0238419
0.259783	-0.0119209
0.26645	-0.041008
0.273117	-0.0677109
0.279783	-0.0753403
0.28645	-0.0782013
0.293117	-0.0653267
0.299783	-0.064373
0.30645	-0.0872612
0.313117	-0.125885
0.319783	-0.144958
0.32645	-0.123978
0.333117	-0.087738
0.339783	-0.0472069
0.34645	-0.00524521
0.353117	0.0429153
0.359783	0.0810623
0.36645	0.0939369
0.373117	0.082016
0.379783	0.0724792
0.38645	0.0748634
0.393117	0.082016
0.399783	0.0839233
0.40645	0.0705719
0.413117	0.0638962
0.419783	0.0596046
0.42645	0.0581741
0.433117	0.0572205
0.439783	0.0553131
0.44645	0.0667572
0.453117	0.0777245
0.459783	0.0853539
0.46645	0.0991821
0.473117	0.11158
0.479783	0.122547
0.48645	0.134468
0.493117	0.144482
0.499783	0.152588
0.50645	0.150204
0.513117	0.150204
0.519783	0.165462
0.52645	0.183582
0.533117	0.205517
0.539783	0.218391
0.54645	0.231266
0.553117	0.256538
0.559783	0.287533
0.56645	0.299454
0.573117	0.279427
0.579783	0.239849
0.58645	0.198841
0.593117	0.148296
0.599783	0.0901222
0.60645	0.0362396
0.613117	-0.00190735
0.619783	-0.0171661
0.62645	-0.0281334
0.633117	-0.0462532
0.639783	-0.0762939
0.64645	-0.0953674
0.653117	-0.0958443
0.659783	-0.0867844
0.66645	-0.0753403
0.673117	-0.0653267
0.679783	-0.0653267
0.68645	-0.0867844
0.693117	-0.119209
0.699783	-0.150204
0.70645	-0.175953
0.713117	-0.190735
0.719783	-0.189304
0.72645	-0.163078
0.733117	-0.129223
0.739783	-0.087738
0.74645	-0.0481606
0.753117	-0.0214577
0.759783	-0.00286102
0.76645	0.0171661
0.773117	0.0395775
0.779783	0.0238419
0.78645	-0.0252724
0.793117	-0.0653267
0.799783	-0.0782013
0.80645	-0.0886917
0.813117	-0.111103
0.819783	-0.105858
0.82645	-0.0548363
0.833117	0.017643
0.839783	0.0896454
0.84645	0.149727
0.853117	0.181675
0.859783	0.18549
0.86645	0.178814
0.873117	0.170708
0.879783	0.152111
0.88645	0.125408
0.893117	0.128746
0.899783	0.166416
0.90645	0.210762
0.913117	0.239372
0.919783	0.259399
0.92645	0.276566
0.933117	0.293732
0.939783	0.287533
0.94645	0.26226
0.953117	0.226498
0.959783	0.188351
0.96645	0.178337
0.973117	0.181198
0.979783	0.200272
0.98645	0.214577
0.993117	0.220776
0.999783	0.228882
1.00645	0.238895
1.01312	0.24271
1.01978	0.24128
1.02645	0.225544
1.03312	0.205517
1.03978	0.185966
1.04645	0.168324
1.05312	0.165939
1.05978	0.164986
1.06645	0.178337
1.07312	0.195026
1.07978	0.2141
1.08645	0.229836
1.09312	0.217438
1.09978	0.192165
1.10645	0.174999
1.11312	0.188828
1.11978	0.219345
1.12645	0.239372
1.13312	0.263691
1.13978	0.295162
1.14645	0.299931
1.15312	0.249863
1.15978	0.139713
1.16645	0.00715256
1.17312	-0.127792
1.17978	-0.252247
1.18645	-0.319958
1.19312	-0.319004
1.19978	-0.251293
1.20645	-0.166893
1.21312	-0.0991821
1.21978	-0.0510216
1.22645	-0.041008
1.23312	-0.0715256
1.23978	-0.134468
1.24645	-0.196934
1.25312	-0.239849
1.25978	-0.26226
1.26645	-0.262737
1.27312	-0.243664
1.27978	-0.209808
1.28645	-0.162125
1.29312	-0.0777245
1.29978	0.0195503
1.30645	0.105858
1.31312	0.173569
1.31978	0.220299
1.32645	0.247478
1.33312	0.225067
1.33978	0.181675
1.34645	0.150681
1.35312	0.150204
1.35978	0.178337
1.36645	0.211716
1.37312	0.223637
1.37978	0.218868
1.38645	0.212669
1.39312	0.203609
1.39978	0.182152
1.40645	0.146866
1.41312	0.139236
1.41978	0.152588
1.42645	0.168324
1.43312	0.170708
1.43978	0.157356
1.44645	0.148296
1.45312	0.137329
1.45978	0.125408
1.46645	0.113487
1.47312	0.122547
1.47978	0.15831
1.48645	0.19598
1.49312	0.209332
1.49978	0.199795
1.50645	0.189781
1.51312	0.166893
1.51978	0.137329
1.52645	0.0958443
1.53312	0.0696182
1.53978	0.067234
1.54645	0.0691414
1.55312	0.064373
1.55978	0.0491142
1.56645	0.058651
1.57312	0.0920296
1.57978	0.140667
1.58645	0.170231
1.59312	0.195026
1.59978	0.227928
1.60645	0.261784
1.61312	0.26226
1.61978	0.220299
1.62645	0.180244
1.63312	0.164509
1.63978	0.164986
1.64645	0.14782
1.65312	0.139713
1.65978	0.139713
1.66645	0.122547
1.67312	0.0653267
1.67978	-0.00905991
1.68645	-0.0452995
1.69312	-0.0572205
1.69978	-0.0581741
1.70645	-0.041008
1.71312	-0.00286102
1.71978	0.0386238
1.72645	0.0524521
1.73312	0.0686646
1.73978	0.105858
1.74645	0.13876
1.75312	0.153542
1.75978	0.155926
1.76645	0.175953
1.77312	0.182629
1.77978	0.148773
1.78645	0.0810623
1.79312	0.0119209
1.79978	-0.0519753
1.80645	-0.115871
1.81312	-0.156403
1.81978	-0.150204
1.82645	-0.101566
1.83312	-0.0500679
1.83978	-0.00572205
1.84645	0.017643
1.85312	0.0166893
1.85978	-0.0243187
1.86645	-0.0796318
1.87312	-0.121593
1.87978	-0.151634
1.88645	-0.179768
1.89312	-0.229359
1.89978	-0.265598
1.90645	-0.28038
1.91312	-0.275612
1.91978	-0.259876
1.92645	-0.226021
1.93312	-0.157833
1.93978	-0.0715256
1.94645	-0.00429153
1.95312	0.0472069
1.95978	0.0929832
1.96645	0.113964
1.97312	0.11158
1.97978	0.102043
1.98645	0.142097
1.99312	0.204086
1.99978	0.244141
2.00645	0.261784
2.01312	0.26226
2.01978	0.249386
2.02645	0.201702
2.03312	0.124931
2.03978	0.0624657
2.04645	0.0429153
2.05312	0.0557899
2.05978	0.0753403
2.06645	0.0801086
2.07312	0.0901222
2.07978	0.087738
2.08645	0.0548363
2.09312	0.00953674
2.09978	-0.0181198
2.10645	-0.0162125
2.11312	-0.0109673
2.11978	0.00286102
2.12645	0.0286102
2.13312	0.0634193
2.13978	0.087738
2.14645	0.0805855
2.15312	0.0476837
2.15978	0.00715256
2.16645	-0.00572205
2.17312	-0.0104904
2.17978	-0.0243187
2.18645	-0.0462532
2.19312	-0.0572205
2.19978	-0.0524521
2.20645	-0.0605583
2.21312	-0.0653267
2.21978	-0.0691414
2.22645	-0.0548363
2.23312	-0.0243187
2.23978	0.00572205
2.24645	0.0348091
2.25312	0.04673
2.25978	0.0557899
2.26645	0.0443459
2.27312	0.00286102
2.27978	-0.0572205
2.28645	-0.121117
2.29312	-0.188351
2.29978	-0.251293
2.30645	-0.277996
2.31312	-0.254154
2.31978	-0.199318
2.32645	-0.164509
2.33312	-0.146866
2.33978	-0.148773
2.34645	-0.168324
2.35312	-0.210762
2.35978	-0.273228
2.36645	-0.306606
2.37312	-0.310898
2.37978	-0.294209
2.38645	-0.283718
2.39312	-0.281334
2.39978	-0.264168
2.40645	-0.240803
2.41312	-0.201225
2.41978	-0.144005
2.42645	-0.0782013
2.43312	-0.0114441
2.43978	0.043869
2.44645	0.0710487
2.45312	0.0505447
2.45978	0.00429153
2.46645	-0.0362396
2.47312	-0.0624657
2.47978	-0.0987053
2.48645	-0.133038
2.49312	-0.136375
2.49978	-0.1297
2.50645	-0.136375
2.51312	-0.15831
2.51978	-0.140667
2.52645	-0.0948906
2.53312	-0.0534058
2.53978	-0.0324249
2.54645	-0.00572205
2.55312	0.0424385
2.55978	0.0691414
2.56645	0.0739098
2.57312	0.0724792
2.57978	0.0886917
2.58645	0.108719
2.59312	0.106812
2.59978	0.0905991
2.60645	0.0715256
2.61312	0.0562668
2.61978	0.0371933
2.62645	0.00524521
2.63312	-0.0195503
2.63978	-0.0338554
2.64645	-0.0414848
2.65312	-0.04673
2.65978	-0.0486374
2.66645	-0.0472069
2.67312	-0.0557899
2.67978	-0.0524521
2.68645	-0.0305176
2.69312	0.00190735
2.69978	0.0152588
2.70645	0.0109673
2.71312	0.0100136
2.71978	-0.00429153
2.72645	-0.0314713
2.73312	-0.0710487
2.73978	-0.0939369
2.74645	-0.0753403
2.75312	-0.014782
2.75978	0.0605583
2.76645	0.112534
2.77312	0.135899
2.77978	0.167847
2.78645	0.165939
2.79312	0.119209
2.79978	0.067234
2.80645	0.0548363
2.81312	0.0815392
2.81978	0.0867844
2.82645	0.10252
2.83312	0.11301
2.83978	0.0839233
2.84645	0.020504
2.85312	-0.0333786
2.85978	-0.0424385
2.86645	-0.0386238
2.87312	-0.0338554
2.87978	-0.0171661
2.88645	0.000953674
2.89312	0.00953674
2.89978	-0.000953674
2.90645	-0.0267029
2.91312	-0.0543594
2.91978	-0.079155
2.92645	-0.0886917
2.93312	-0.099659
2.93978	-0.12207
2.94645	-0.148773
2.95312	-0.159264
2.95978	-0.154495
2.96645	-0.164986
2.97312	-0.196934
2.97978	-0.234604
2.98645	-0.267982
2.99312	-0.310898
2.99978	-0.355721
3.00645	-0.370502
3.01312	-0.356197
3.01978	-0.319004
3.02645	-0.270844
3.03312	-0.226974
3.03978	-0.198841
3.04645	-0.197411
3.05312	-0.189304
3.05978	-0.172615
3.06645	-0.13113
3.07312	-0.0476837
3.07978	0.0462532
3.08645	0.107288
3.09312	0.120163
3.09978	0.121593
3.10645	0.0858307
3.11312	-0.00715256
3.11978	-0.113487
3.12645	-0.173569
3.13312	-0.197887
3.13978	-0.221729
3.14645	-0.212193
3.15312	-0.163555
3.15978	-0.0987053
3.16645	-0.0581741
3.17312	-0.0166893
3.17978	0.0228882
3.18645	0.0367165
3.19312	0.0414848
3.19978	0.0491142
3.20645	0.079155
3.21312	0.101566
3.21978	0.107288
3.22645	0.0948906
3.23312	0.0629425
3.23978	0.0157356
3.24645	-0.0424385
3.25312	-0.106812
3.25978	-0.156403
3.26645	-0.165462
3.27312	-0.133991
3.27978	-0.0796318
3.28645	-0.0200272
3.29312	0.0295639
3.29978	0.0514984
3.30645	0.026226
3.31312	-0.0472069
3.31978	-0.117302
3.32645	-0.16737
3.33312	-0.184059
3.33978	-0.187874
3.34645	-0.184536
3.35312	-0.161648
3.35978	-0.144482
3.36645	-0.142574
3.37312	-0.168324
3.37978	-0.193119
3.38645	-0.198364
3.39312	-0.192165
3.39978	-0.197411
3.40645	-0.205517
3.41312	-0.201225
3.41978	-0.171185
3.42645	-0.127792
3.43312	-0.0896454
3.43978	-0.0529289
3.44645	-0.026226
3.45312	-0.00762939
3.45978	-0.00810623
3.46645	-0.00572205
3.47312	0.0166893
3.47978	0.064373
3.48645	0.116825
3.49312	0.162125
3.49978	0.185966
3.50645	0.172615
3.51312	0.114441
3.51978	0.0367165
3.52645	-0.0200272
3.53312	-0.0529289
3.53978	-0.0867844
3.54645	-0.130653
3.55312	-0.162601
3.55978	-0.188351
3.56645	-0.216007
3.57312	-0.246048
3.57978	-0.226021
3.58645	-0.167847
3.59312	-0.107288
3.59978	-0.0782013
3.60645	-0.0824928
3.61312	-0.0863075
3.61978	-0.101089
3.62645	-0.115395
3.63312	-0.130177
3.63978	-0.133038
3.64645	-0.111103
3.65312	-0.0834465
3.65978	-0.064373
3.66645	-0.0677109
3.67312	-0.0853539
3.67978	-0.0786781
3.68645	-0.0572205
3.69312	-0.0343323
3.69978	-0.026226
3.70645	-0.0143051
3.71312	0.0143051
3.71978	0.0405312
3.72645	0.0562668
3.73312	0.061512
3.73978	0.0629425
3.74645	0.0557899
3.75312	0.0305176
3.75978	-0.00333786
3.76645	-0.0309944
3.77312	-0.0462532
3.77978	-0.0452995
3.78645	-0.0443459
3.79312	-0.0500679
3.79978	-0.0686646
3.80645	-0.0891685
3.81312	-0.099659
3.81978	-0.100136
3.82645	-0.0748634
3.83312	-0.0119209
3.83978	0.0519753
3.84645	0.0696182
3.85312	0.0338554
3.85978	-0.0281334
3.86645	-0.079155
3.87312	-0.114918
3.87978	-0.115871
3.88645	-0.0696182
3.89312	0.00429153
3.89978	0.0829697
3.90645	0.126362
3.91312	0.138283
3.91978	0.124931
3.92645	0.108242
3.93312	0.0910759
3.93978	0.0786781
3.94645	0.0805855
3.95312	0.0977516
3.95978	0.123501
3.96645	0.142097
3.97312	0.156879
3.97978	0.173569
3.98645	0.17643
3.99312	0.156403
3.99978	0.124454
4.00645	0.084877
4.01312	0.0472069
4.01978	0.0100136
4.02645	-0.00333786
4.03312	0.0114441
4.03978	0.0429153
4.04645	0.087738
4.05312	0.124454
4.05978	0.142574
4.06645	0.137806
4.07312	0.112534
4.07978	0.0782013
4.08645	0.0295639
4.09312	-0.00905991
4.09978	-0.0362396
4.10645	-0.0476837
4.11312	-0.0281334
4.11978	0.0228882
4.12645	0.0891685
4.13312	0.118256
4.13978	0.0977516
4.14645	0.0433922
4.15312	-0.0267029
4.15978	-0.101089
4.16645	-0.164509
4.17312	-0.190258
4.17978	-0.170231
4.18645	-0.134468
4.19312	-0.116825
4.19978	-0.133991
4.20645	-0.183582
4.21312	-0.243187
4.21978	-0.282764
4.22645	-0.275135
4.23312	-0.225544
4.23978	-0.165939
4.24645	-0.110149
4.25312	-0.0481606
4.25978	0.00476837
4.26645	0.0333786
4.27312	0.0400543
4.27978	0.0514984
4.28645	0.0777245
4.29312	0.0796318
4.29978	0.0677109
4.30645	0.0557899
4.31312	0.0391006
4.31978	0.00619888
4.32645	-0.058651
4.33312	-0.106335
4.33978	-0.135422
4.34645	-0.16737
4.35312	-0.194073
4.35978	-0.205994
4.36645	-0.179768
4.37312	-0.14782
4.37978	-0.133991
4.38645	-0.126362
4.39312	-0.102997
4.39978	-0.0638962
4.40645	-0.023365
4.41312	0.0209808
4.41978	0.0686646
4.42645	0.118256
4.43312	0.143528
4.43978	0.140667
4.44645	0.113964
4.45312	0.0729561
4.45978	0.0433922
4.46645	0.0281334
4.47312	0.0219345
4.47978	0.0243187
4.48645	0.0433922
4.49312	0.0681877
4.49978	0.0653267
4.50645	0.0462532
4.51312	0.0281334
4.51978	0.0247955
4.52645	0.0281334
4.53312	0.0314713
4.53978	0.0433922
4.54645	0.0414848
4.55312	0.0281334
4.55978	-0.00810623
4.56645	-0.0534058
4.57312	-0.087738
4.57978	-0.112057
4.58645	-0.127792
4.59312	-0.14782
4.59978	-0.152111
4.60645	-0.148296
4.61312	-0.154018
4.61978	-0.145435
4.62645	-0.106335
4.63312	-0.04673
4.63978	-0.00143051
4.64645	0.0143051
4.65312	0.0271797
4.65978	0.0185966
4.66645	-0.0228882
4.67312	-0.0858307
4.67978	-0.150681
4.68645	-0.189781
4.69312	-0.221252
4.69978	-0.237942
4.70645	-0.24271
4.71312	-0.223637
4.71978	-0.19598
4.72645	-0.171185
4.73312	-0.143528
4.73978	-0.110149
4.74645	-0.0705719
4.75312	-0.0419617
4.75978	-0.0123978
4.76645	0.00905991
4.77312	0.0171661
4.77978	0.00238419
4.78645	-0.0300407
4.79312	-0.0596046
4.79978	-0.0882149
4.80645	-0.104427
4.81312	-0.113964
4.81978	-0.104427
4.82645	-0.087738
4.83312	-0.0810623
4.83978	-0.0901222
4.84645	-0.107765
4.85312	-0.115395
4.85978	-0.112534
4.86645	-0.0934601
4.87312	-0.0662804
4.87978	-0.0367165
4.88645	-0.0114441
4.89312	0.0119209
4.89978	0.0391006
4.90645	0.0667572
4.91312	0.087738
4.91978	0.099659
4.92645	0.0991821
4.93312	0.0910759
4.93978	0.0829697
4.94645	0.0686646
4.95312	0.0452995
4.95978	0.0119209
4.96645	-0.0152588
4.97312	-0.0309944
4.97978	-0.0452995
4.98645	-0.0600815
4.99312	-0.0634193
4.99978	-0.0534058
5.00645	-0.0290871
5.01312	-0.00286102
5.01978	0.0305176
5.02645	0.079155
5.03312	0.124454
5.03978	0.158787
5.04645	0.168324
5.05312	0.162125
5.05978	0.12064
5.06645	0.0529289
5.07312	0.00572205
5.07978	0.000476837
5.08645	0.0185966
5.09312	0.0281334
5.09978	0.0419617
5.10645	0.058651
5.11312	0.0658035
5.11978	0.0667572
5.12645	0.0700951
5.13312	0.0705719
5.13978	0.0596046
5.14645	0.0462532
5.15312	0.0319481
5.15978	0.000953674
5.16645	-0.0362396
5.17312	-0.0548363
5.17978	-0.0619888
5.18645	-0.0782013
5.19312	-0.10252
5.19978	-0.105381
5.20645	-0.0891685
5.21312	-0.0677109
5.21978	-0.0443459
5.22645	-0.017643
5.23312	0.00238419
5.23978	-0.0104904
5.24645	-0.064373
5.25312	-0.146389
5.25978	-0.22316
5.26645	-0.26083
5.27312	-0.266552
5.27978	-0.247478
5.28645	-0.220776
5.29312	-0.192165
5.29978	-0.1688
5.30645	-0.151634
5.31312	-0.135422
5.31978	-0.12064
5.32645	-0.0920296
5.33312	-0.0486374
5.33978	0.000476837
5.34645	0.0128746
5.35312	-0.00572205
5.35978	-0.0333786
5.36645	-0.0395775
5.37312	-0.0405312
5.37978	-0.061512
5.38645	-0.0705719
5.39312	-0.0557899
5.39978	-0.0157356
5.40645	0.00715256
5.41312	0.023365
5.41978	0.0629425
5.42645	0.111103
5.43312	0.146866
5.43978	0.156879
5.44645	0.175953
5.45312	0.221252
5.45978	0.263691
5.46645	0.281811
5.47312	0.290871
5.47978	0.305176
5.48645	0.299931
5.49312	0.267506
5.49978	0.225544
5.50645	0.193596
5.51312	0.154972
5.51978	0.10252
5.52645	0.0686646
5.53312	0.0371933
5.53978	0.0109673
5.54645	-0.00905991
5.55312	-0.0152588
5.55978	0.00429153
5.56645	0.0123978
5.57312	0.0143051
5.57978	-0.000476837
5.58645	-0.0300407
5.59312	-0.0543594
5.59978	-0.0967979
5.60645	-0.139236
5.61312	-0.162125
5.61978	-0.148296
5.62645	-0.112534
5.63312	-0.100136
5.63978	-0.102997
5.64645	-0.105858
5.65312	-0.112057
5.65978	-0.128746
5.66645	-0.144482
5.67312	-0.127792
5.67978	-0.0905991
5.68645	-0.0562668
5.69312	-0.0257492
5.69978	0.00524521
5.70645	0.0333786
5.71312	0.0481606
5.71978	0.0753403
5.72645	0.112057
5.73312	0.135899
5.73978	0.151634
5.74645	0.175476
5.75312	0.193596
5.75978	0.180721
5.76645	0.13876
5.77312	0.121593
5.77978	0.115871
5.78645	0.0991821
5.79312	0.0667572
5.79978	0.0314713
5.80645	0.0190735
5.81312	0.00953674
5.81978	0.0133514
5.82645	0.0281334
5.83312	0.0534058
5.83978	0.082016
5.84645	0.101089
5.85312	0.11158
5.85978	0.112057
5.86645	0.107765
5.87312	0.10252
5.87978	0.108242
5.88645	0.115871
5.89312	0.0915527
5.89978	0.0267029
5.90645	-0.0534058
5.91312	-0.0967979
5.91978	-0.114918
5.92645	-0.127792
5.93312	-0.114441
5.93978	-0.0734329
5.94645	-0.0181198
5.95312	0.0100136
5.95978	0.0214577
5.96645	0.04673
5.97312	0.079155
5.97978	0.106812
5.98645	0.12064
5.99312	0.127316
5.99978	0.137806
6.00645	0.148773
6.01312	0.166893
6.01978	0.200748
6.02645	0.235558
6.03312	0.259876
6.03978	0.262737
6.04645	0.246048
6.05312	0.223637
6.05978	0.216961
6.06645	0.236034
6.07312	0.267506
6.07978	0.286102
6.08645	0.291348
6.09312	0.286579
6.09978	0.260353
6.10645	0.214577
6.11312	0.164986
6.11978	0.136375
6.12645	0.116348
6.13312	0.0815392
6.13978	0.0214577
6.14645	-0.0476837
6.15312	-0.0915527
6.15978	-0.084877
6.16645	-0.0395775
6.17312	0.0181198
6.17978	0.0700951
6.18645	0.110626
6.19312	0.136852
6.19978	0.118256
6.20645	0.0653267
6.21312	0.0152588
6.21978	-0.00143051
6.22645	0.0104904
6.23312	0.00476837
6.23978	-0.0138283
6.24645	-0.0319481
6.25312	-0.0419617
6.25978	-0.0462532
6.26645	-0.0472069
6.27312	-0.0271797
6.27978	0.0100136
6.28645	0.0391006
6.29312	0.0452995
6.29978	0.0247955
6.30645	-0.0109673
6.31312	-0.0476837
6.31978	-0.082016
6.32645	-0.0886917
6.33312	-0.0624657
6.33978	-0.0143051
6.34645	0.0243187
6.35312	0.0481606
6.35978	0.0662804
6.36645	0.0824928
6.37312	0.087738
6.37978	0.0801086
6.38645	0.0758171
6.39312	0.0815392
6.39978	0.117302
6.40645	0.154972
6.41312	0.181675
6.41978	0.17786
6.42645	0.15831
6.43312	0.144005
6.43978	0.130177
6.44645	0.113964
6.45312	0.0743866
6.45978	0.0486374
6.46645	0.0619888
6.47312	0.0939369
6.47978	0.101089
6.48645	0.0910759
6.49312	0.123978
6.49978	0.199795
6.50645	0.257492
6.51312	0.264168
6.51978	0.247478
6.52645	0.237465
6.53312	0.214577
6.53978	0.170708
6.54645	0.130177
6.55312	0.114918
6.55978	0.124454
6.56645	0.141621
6.57312	0.169754
6.57978	0.198841
6.58645	0.230789
6.59312	0.253677
6.59978	0.254154
6.60645	0.209332
6.61312	0.136375
6.61978	0.0786781
6.62645	0.0324249
6.63312	-0.00429153
6.63978	-0.0405312
6.64645	-0.04673
6.65312	-0.0286102
6.65978	-0.0243187
6.66645	-0.0257492
6.67312	-0.0114441
6.67978	0.043869
6.68645	0.107765
6.69312	0.13876
6.69978	0.134945
6.70645	0.112534
6.71312	0.0882149
6.71978	0.0624657
6.72645	0.0514984
6.73312	0.0758171
6.73978	0.127792
6.74645	0.184536
6.75312	0.222683
6.75978	0.236034
6.76645	0.222206
6.77312	0.178337
6.77978	0.125408
6.78645	0.0858307
6.79312	0.0705719
6.79978	0.0805855
6.80645	0.116825
6.81312	0.164032
6.81978	0.19455
6.82645	0.179291
6.83312	0.134468
6.83978	0.0743866
6.84645	0.00762939
6.85312	-0.0452995
6.85978	-0.0681877
6.86645	-0.0424385
6.87312	0.00619888
6.87978	0.0553131
6.88645	0.0844002
6.89312	0.0920296
6.89978	0.084877
6.90645	0.0529289
6.91312	-0.00429153
6.91978	-0.0591278
6.92645	-0.0853539
6.93312	-0.0934601
6.93978	-0.118256
6.94645	-0.157356
6.95312	-0.19455
6.95978	-0.23365
6.96645	-0.267029
6.97312	-0.288486
6.97978	-0.269413
6.98645	-0.209332
6.99312	-0.119686
6.99978	-0.0352859
7.00645	0.00286102
7.01312	0.00476837
7.01978	-0.00524521
7.02645	-0.0286102
7.03312	-0.0619888
7.03978	-0.0863075
7.04645	-0.0681877
7.05312	-0.041008
7.05978	-0.0348091
7.06645	-0.0557899
7.07312	-0.084877
7.07978	-0.11301
7.08645	-0.123024
7.09312	-0.0963211
7.09978	-0.0433922
7.10645	0.0257492
7.11312	0.0782013
7.11978	0.115395
7.12645	0.113487
7.13312	0.0929832
7.13978	0.0805855
7.14645	0.0696182
7.15312	0.0653267
7.15978	0.0510216
7.16645	0.0538826
7.17312	0.0562668
7.17978	0.0329018
7.18645	-0.00476837
7.19312	-0.0405312
7.19978	-0.0462532
7.20645	-0.0476837
7.21312	-0.0529289
7.21978	-0.0543594
7.22645	-0.0338554
7.23312	-0.000476837
7.23978	0.0109673
7.24645	-0.0185966
7.25312	-0.0648499
7.25978	-0.0991821
7.26645	-0.117302
7.27312	-0.142574
7.27978	-0.174999
7.28645	-0.190735
7.29312	-0.185013
7.29978	-0.174999
7.30645	-0.179291
7.31312	-0.201702
7.31978	-0.209808
7.32645	-0.191212
7.33312	-0.160217
7.33978	-0.145912
7.34645	-0.161171
7.35312	-0.157356
7.35978	-0.144005
7.36645	-0.133514
7.37312	-0.129223
7.37978	-0.112057
7.38645	-0.0648499
7.39312	-0.0314713
7.39978	-0.0271797
7.40645	-0.0529289
7.41312	-0.0915527
7.41978	-0.139713
7.42645	-0.190258
7.43312	-0.221729
7.43978	-0.227451
7.44645	-0.226021
7.45312	-0.237465
7.45978	-0.26083
7.46645	-0.299454
7.47312	-0.336647
7.47978	-0.351429
7.48645	-0.331402
7.49312	-0.305653
7.49978	-0.288486
7.50645	-0.258923
7.51312	-0.217438
7.51978	-0.197411
7.52645	-0.20647
7.53312	-0.207424
7.53978	-0.178814
7.54645	-0.143051
7.55312	-0.128746
7.55978	-0.129223
7.56645	-0.13876
7.57312	-0.127316
7.57978	-0.0991821
7.58645	-0.0553131
7.59312	-0.0190735
7.59978	0.00476837
7.60645	0.0314713
7.61312	0.0419617
7.61978	0.0534058
7.62645	0.0452995
7.63312	0.0276566
7.63978	-0.00143051
7.64645	-0.0352859
7.65312	-0.0720024
7.65978	-0.117302
7.66645	-0.145435
7.67312	-0.131607
7.67978	-0.0867844
7.68645	-0.0400543
7.69312	-0.00905991
7.69978	0.0114441
7.70645	0.0109673
7.71312	-0.00667572
7.71978	-0.0247955
7.72645	-0.0400543
7.73312	-0.0529289
7.73978	-0.0696182
7.74645	-0.0748634
7.75312	-0.0705719
7.75978	-0.0691414
7.76645	-0.0696182
7.77312	-0.0677109
7.77978	-0.0705719
7.78645	-0.0867844
7.79312	-0.119686
7.79978	-0.151157
7.80645	-0.180244
7.81312	-0.205994
7.81978	-0.227451
7.82645	-0.228882
7.83312	-0.203133
7.83978	-0.163078
7.84645	-0.121593
7.85312	-0.0939369
7.85978	-0.0767708
7.86645	-0.0910759
7.87312	-0.132084
7.87978	-0.195503
7.88645	-0.248432
7.89312	-0.276089
7.89978	-0.277996
7.90645	-0.259876
7.91312	-0.231743
7.91978	-0.187874
7.92645	-0.148773
7.93312	-0.124931
7.93978	-0.132084
7.94645	-0.135422
7.95312	-0.130653
7.95978	-0.126362
7.96645	-0.145435
7.97312	-0.171661
7.97978	-0.168324
7.98645	-0.151157
7.99312	-0.146389
7.99978	-0.144482
8.00645	-0.115871
8.01312	-0.0772476
8.01978	-0.0696182
8.02645	-0.084877
8.03312	-0.0824928
8.03978	-0.0524521
8.04645	-0.014782
8.05312	0.0123978
8.05978	0.0305176
8.06645	0.0123978
8.07312	-0.0371933
8.07978	-0.109196
8.08645	-0.161648
8.09312	-0.165939
8.09978	-0.135422
8.10645	-0.0872612
8.11312	-0.0591278
8.11978	-0.0524521
8.12645	-0.0710487
8.13312	-0.106812
8.13978	-0.142574
8.14645	-0.154495
8.15312	-0.128746
8.15978	-0.0753403
8.16645	-0.014782
8.17312	0.014782
8.17978	0.0104904
8.18645	-0.0157356
8.19312	-0.0271797
8.19978	-0.0433922
8.20645	-0.0691414
8.21312	-0.0762939
8.21978	-0.0534058
8.22645	-0.0123978
8.23312	0.0100136
8.23978	0.0424385
8.24645	0.0720024
8.25312	0.0801086
8.25978	0.0448227
8.26645	-0.00858307
8.27312	-0.0452995
8.27978	-0.0624657
8.28645	-0.04673
8.29312	0.00429153
8.29978	0.0939369
8.30645	0.179291
8.31312	0.220299
8.31978	0.203133
8.32645	0.157833
8.33312	0.114918
8.33978	0.0786781
8.34645	0.058651
8.35312	0.0596046
8.35978	0.0762939
8.36645	0.106335
8.37312	0.132561
8.37978	0.154018
8.38645	0.162601
8.39312	0.164509
8.39978	0.188828
8.40645	0.200272
8.41312	0.180244
8.41978	0.124454
8.42645	0.0610352
8.43312	0.0119209
8.43978	-0.0376701
8.44645	-0.079155
8.45312	-0.102043
8.45978	-0.0944138
8.46645	-0.0705719
8.47312	-0.0548363
8.47978	-0.0605583
8.48645	-0.0767708
8.49312	-0.104904
8.49978	-0.139236
8.50645	-0.164032
8.51312	-0.185013
8.51978	-0.212193
8.52645	-0.241756
8.53312	-0.239849
8.53978	-0.220299
8.54645	-0.206947
8.55312	-0.188351
8.55978	-0.137806
8.56645	-0.0677109
8.57312	-0.0271797
8.57978	-0.0119209
8.58645	0.00333786
8.59312	0.0295639
8.59978	0.0491142
8.60645	0.058651
8.61312	0.0710487
8.61978	0.0810623
8.62645	0.0748634
8.63312	0.0538826
8.63978	0.0405312
8.64645	0.0395775
8.65312	0.0419617
8.65978	0.043869
8.66645	0.0529289
8.67312	0.0653267
8.67978	0.061512
8.68645	0.0348091
8.69312	0.00524521
8.69978	-0.020504
8.70645	-0.0371933
8.71312	-0.0457764
8.71978	-0.0414848
8.72645	-0.0162125
8.73312	0.0305176
8.73978	0.104427
8.74645	0.176907
8.75312	0.221729
8.75978	0.22459
8.76645	0.189304
8.77312	0.123501
8.77978	0.0624657
8.78645	0.0271797
8.79312	0.0228882
8.79978	0.0133514
8.80645	-0.00190735
8.81312	-0.0133514
8.81978	-0.0109673
8.82645	0.00429153
8.83312	0.0271797
8.83978	0.064373
8.84645	0.111103
8.85312	0.168324
8.85978	0.188351
8.86645	0.160694
8.87312	0.108719
8.87978	0.0863075
8.88645	0.0891685
8.89312	0.0910759
8.89978	0.0801086
8.90645	0.0729561
8.91312	0.0629425
8.91978	0.0491142
8.92645	0.0376701
8.93312	0.0305176
8.93978	0.0581741
8.94645	0.104427
8.95312	0.15974
8.95978	0.163555
8.96645	0.126839
8.97312	0.0762939
8.97978	0.020504
8.98645	-0.0448227
8.99312	-0.1297
8.99978	-0.168324
9.00645	-0.150204
9.01312	-0.0882149
9.01978	-0.0414848
9.02645	-0.0104904
9.03312	0.0386238
9.03978	0.0863075
9.04645	0.0967979
9.05312	0.0600815
9.05978	0.020504
9.06645	0.00190735
9.07312	-0.0114441
9.07978	-0.0228882
9.08645	-0.0209808
9.09312	-0.00953674
9.09978	-0.00524521
9.10645	-0.0219345
9.11312	-0.0534058
9.11978	-0.0815392
9.12645	-0.0858307
9.13312	-0.0653267
9.13978	-0.0405312
9.14645	-0.00667572
9.15312	0.0329018
9.15978	0.0782013
9.16645	0.104427
9.17312	0.0963211
9.17978	0.0729561
9.18645	0.0200272
9.19312	-0.0472069
9.19978	-0.121593
9.20645	-0.180244
9.21312	-0.215054
9.21978	-0.216961
9.22645	-0.166416
9.23312	-0.0729561
9.23978	-0.00667572
9.24645	0.00572205
9.25312	-0.0119209
9.25978	-0.0238419
9.26645	-0.0567436
9.27312	-0.123978
9.27978	-0.183105
9.28645	-0.205517
9.29312	-0.222683
9.29978	-0.275135
9.30645	-0.324249
9.31312	-0.335693
9.31978	-0.306606
9.32645	-0.260353
9.33312	-0.17786
9.33978	-0.0562668
9.34645	0.0686646
9.35312	0.14925
9.35978	0.168324
9.36645	0.137806
9.37312	0.0786781
9.37978	0.00333786
9.38645	-0.0548363
9.39312	-0.0891685
9.39978	-0.0963211
9.40645	-0.082016
9.41312	-0.0400543
9.41978	0.0419617
9.42645	0.131607
9.43312	0.197411
9.43978	0.22459
9.44645	0.225544
9.45312	0.191689
9.45978	0.119209
9.46645	0.0190735
9.47312	-0.0710487
9.47978	-0.125408
9.48645	-0.136375
9.49312	-0.119209
9.49978	-0.111103
9.50645	-0.132084
9.51312	-0.152588
9.51978	-0.148296
9.52645	-0.141144
9.53312	-0.147343
9.53978	-0.14782
9.54645	-0.107288
9.55312	-0.0605583
9.55978	-0.0414848
9.56645	-0.0414848
9.57312	-0.041008
9.57978	-0.0295639
9.58645	-0.0138283
9.59312	0.00476837
9.59978	0.023365
9.60645	0.0324249
9.61312	0.0286102
9.61978	0.00715256
9.62645	-0.0247955
9.63312	-0.0400543
9.63978	-0.0386238
9.64645	-0.0300407
9.65312	-0.0181198
9.65978	0.00476837
9.66645	0.0300407
9.67312	0.0367165
9.67978	0.0324249
9.68645	0.0290871
9.69312	0.0295639
9.69978	0.0247955
9.70645	0.00143051
9.71312	-0.0190735
9.71978	-0.0152588
9.72645	0.0185966
9.73312	0.0667572
9.73978	0.0939369
9.74645	0.12064
9.75312	0.134945
9.75978	0.136852
9.76645	0.13113
9.77312	0.121593
9.77978	0.134945
9.78645	0.143051
9.79312	0.139236
9.79978	0.105858
9.80645	0.0505447
9.81312	-0.000476837
9.81978	-0.0276566
9.82645	-0.0228882
9.83312	-0.00715256
9.83978	0.00762939
9.84645	0.0119209
9.85312	0.0195503
9.85978	0.0109673
9.86645	-0.0281334
9.87312	-0.084877
9.87978	-0.121117
9.88645	-0.125408
9.89312	-0.118256
9.89978	-0.111103
9.90645	-0.0815392
9.91312	-0.0247955
9.91978	0.0333786
9.92645	0.0739098
9.93312	0.0844002
9.93978	0.0619888
9.94645	0.0038147
9.95312	-0.0648499
9.95978	-0.121593
9.96645	-0.16737
9.97312	-0.197411
9.97978	-0.183105
9.98645	-0.117302
9.99312	-0.0429153
9.99978	-0.0209808
10.0064	-0.0543594
10.0131	-0.103951
10.0198	-0.150204
10.0265	-0.182629
10.0331	-0.19455
10.0398	-0.171185
10.0465	-0.101566
10.0531	-0.0276566
10.0598	0.0238419
10.0664	0.0252724
10.0731	0.00143051
10.0798	-0.0104904
10.0864	-0.0109673
10.0931	-0.00858307
10.0998	-0.0224113
10.1065	-0.0371933
10.1131	-0.0395775
10.1198	-0.0433922
10.1265	-0.0658035
10.1331	-0.0939369
10.1398	-0.101566
10.1464	-0.0743866
10.1531	-0.0305176
10.1598	0.00286102
10.1664	0.0276566
10.1731	0.0543594
10.1798	0.0867844
10.1865	0.117302
10.1931	0.126362
10.1998	0.116825
10.2065	0.107765
10.2131	0.119686
10.2198	0.156403
10.2264	0.201702
10.2331	0.259876
10.2398	0.34523
10.2464	0.437737
10.2531	0.505924
10.2598	0.531197
10.2665	0.563622
10.2731	0.629425
10.2798	0.738144
10.2865	0.870228
10.2931	1.02091
10.2998	1.19686
10.3064	1.36662
10.3131	1.51539
10.3198	1.61791
10.3264	1.70946
10.3331	1.80912
10.3398	1.91307
10.3465	2.01082
10.3531	2.09665
10.3598	2.20966
10.3665	2.35367
10.3731	2.51484
10.3798	2.68936
10.3864	2.87771
10.3931	3.09992
10.3998	3.33643
10.4064	3.55721
10.4131	3.77703
10.4198	4.02546
10.4265	4.32587
10.4331	4.64439
10.4398	4.9634
10.4465	5.3072
10.4531	5.68676
10.4598	6.09255
10.4665	6.51312
10.4731	6.96135
10.4798	7.44343
10.4864	7.95984
10.4931	8.50391
10.4998	9.06563
10.5064	9.63593
10.5131	10.2396
10.5198	10.9
10.5265	11.6353
10.5331	12.4192
10.5398	13.2489
10.5465	14.1406
10.5531	15.1072
10.5598	16.1624
10.5664	17.2915
10.5731	18.5351
10.5798	19.9285
10.5864	21.4949
10.5931	23.2406
10.5998	25.1765
10.6065	27.3557
10.6131	29.8271
10.6198	32.6295
10.6265	35.7957
10.6331	39.3867
10.6398	43.4766
10.6464	48.1348
10.6531	53.4067
10.6598	59.3729
10.6664	66.1287
10.6731	73.7414
10.6798	82.2644
10.6865	91.7468
10.6931	102.249
10.6998	113.762
10.7065	126.211
10.7131	139.487
10.7198	153.462
10.7264	167.967
10.7331	182.744
10.7398	197.511
10.7464	212.025
10.7531	226.126
10.7598	239.698
10.7665	252.666
10.7731	265.131
10.7798	277.383
10.7865	289.848
10.7931	302.996
10.7998	317.408
10.8064	333.746
10.8131	352.654
10.8198	374.63
10.8264	400.023
10.8331	428.975
10.8398	461.326
10.8465	496.662
10.8531	534.36
10.8598	573.657
10.8665	613.627
10.8731	653.269
10.8798	691.646
10.8864	727.968
10.8931	761.46
10.8998	791.503
10.9064	817.651
10.9131	839.705
10.9198	857.47
10.9265	870.799
10.9331	879.734
10.9398	884.441
10.9465	885.151
10.9531	882.081
10.9598	875.525
10.9665	865.903
10.9731	853.626
10.9798	839.011
10.9864	822.366
10.9931	804.015
10.9998	784.309
11.0064	763.464
11.0131	741.677
11.0198	719.197
11.0265	696.259
11.0331	672.999
11.0398	649.499
11.0465	625.872
11.0531	602.27
11.0598	578.808
11.0664	555.534
11.0731	532.557
11.0798	510.061
11.0864	488.201
11.0931	467.029
11.0998	446.521
11.1065	426.73
11.1131	407.679
11.1198	389.366
11.1265	371.761
11.1331	354.905
11.1398	338.858
11.1464	323.607
11.1531	309.109
11.1598	295.348
11.1664	282.36
11.1731	270.095
11.1798	258.456
11.1865	247.399
11.1931	236.949
11.1998	227.085
11.2065	217.75
11.2131	208.867
11.2198	200.431
11.2264	192.456
11.2331	184.923
11.2398	177.814
11.2464	171.067
11.2531	164.691
11.2598	158.688
11.2665	152.995
11.2731	147.565
11.2798	142.374
11.2865	137.464
11.2931	132.807
11.2998	128.371
11.3064	124.146
11.3131	120.128
11.3198	116.3
11.3264	112.621
11.3331	109.077
11.3398	105.677
11.3465	102.435
11.3531	99.3443
11.3598	96.3774
11.3665	93.5144
11.3731	90.7459
11.3798	88.0647
11.3864	85.4754
11.3931	82.9997
11.3998	80.637
11.4064	78.3658
11.4131	76.1895
11.4198	74.0981
11.4265	72.0792
11.4331	70.1013
11.4398	68.1777
11.4465	66.3276
11.4531	64.5461
11.4598	62.8309
11.4665	61.1939
11.4731	59.6309
11.4798	58.1245
11.4864	56.6568
11.4931	55.2349
11.4998	53.8516
11.5064	52.4969
11.5131	51.1761
11.5198	49.8977
11.5265	48.6817
11.5331	47.5268
11.5398	46.4387
11.5465	45.3911
11.5531	44.3721
11.5598	43.3865
11.5664	42.4218
11.5731	41.4815
11.5798	40.5645
11.5864	39.6976
11.5931	38.8932
11.5998	38.1308
11.6065	37.3931
11.6131	36.6712
11.6198	35.9569
11.6265	35.2368
11.6331	34.5058
11.6398	33.7987
11.6464	33.1306
11.6531	32.5012
11.6598	31.9133
11.6664	31.3835
11.6731	30.9167
11.6798	30.4742
11.6865	30.0345
11.6931	29.5873
11.6998	29.1476
11.7065	28.7237
11.7131	28.3051
11.7198	27.8959
11.7264	27.5207
11.7331	27.1993
11.7398	26.8965
11.7464	26.5713
11.7531	26.2222
11.7598	25.8675
11.7665	25.527
11.7731	25.1961
11.7798	24.878
11.7865	24.5581
11.7931	24.2438
11.7998	23.9282
11.8064	23.5877
11.8131	23.2162
11.8198	22.8362
11.8264	22.4762
11.8331	22.1186
11.8398	21.7519
11.8465	21.3842
11.8531	21.0071
11.8598	20.6118
11.8665	20.1912
11.8731	19.7864
11.8798	19.4054
11.8864	19.0434
11.8931	18.7063
11.8998	18.3911
11.9064	18.0831
11.9131	17.7441
11.9198	17.385
11.9265	17.0097
11.9331	16.6068
11.9398	16.181
11.9465	15.7704
11.9531	15.4185
11.9598	15.1086
11.9665	14.8263
11.9731	14.5769
11.9798	14.3642
11.9864	14.1592
11.9931	13.9346
11.9998	13.6867
12.0064	13.4382
12.0131	13.2027
12.0198	12.9552
12.0265	12.7039
12.0331	12.4645
12.0398	12.2623
12.0465	12.0907
12.0531	11.9257
12.0598	11.776
12.0664	11.6363
12.0731	11.4908
12.0798	11.3392
12.0864	11.1718
12.0931	11.0092
12.0998	10.8342
12.1065	10.6416
12.1131	10.4508
12.1198	10.2825
12.1265	10.1595
12.1331	10.0541
12.1398	9.94968
12.1464	9.85479
12.1531	9.79185
12.1598	9.74607
12.1664	9.6817
12.1731	9.60588
12.1798	9.55057
12.1865	9.51958
12.1931	9.4533
12.1998	9.33647
12.2065	9.21154
12.2131	9.1238
12.2198	9.08518
12.2264	9.07421
12.2331	9.08947
12.2398	9.12666
12.2464	9.17625
12.2531	9.21917
12.2598	9.22871
12.2665	9.19199
12.2731	9.11617
12.2798	9.04655
12.2865	9.0065
12.2931	9.00412
12.2998	9.03702
12.3064	9.12428
12.3131	9.26399
12.3198	9.41086
12.3264	9.53579
12.3331	9.65548
12.3398	9.79471
12.3465	9.96017
12.3531	10.1614
12.3598	10.4008
12.3665	10.6769
12.3731	10.9415
12.3798	11.198
12.3864	11.4732
12.3931	11.7674
12.3998	12.0616
12.4064	12.3487
12.4131	12.6719
12.4198	13.0253
12.4265	13.3758
12.4331	13.7162
12.4398	14.0696
12.4465	14.4362
12.4531	14.8096
12.4598	15.1849
12.4665	15.5602
12.4731	15.9273
12.4798	16.2826
12.4864	16.6197
12.4931	16.922
12.4998	17.2
12.5064	17.4813
12.5131	17.7798
12.5198	18.0616
12.5265	18.3287
12.5331	18.5719
12.5398	18.784
12.5465	18.9471
12.5531	19.0649
12.5598	19.1684
12.5664	19.2728
12.5731	19.3901
12.5798	19.5022
12.5864	19.5665
12.5931	19.5813
12.5998	19.5723
12.6065	19.5422
12.6131	19.4764
12.6198	19.3706
12.6265	19.2637
12.6331	19.1612
12.6398	19.0425
12.6464	18.888
12.6531	18.6944
12.6598	18.4736
12.6664	18.2385
12.6731	17.983
12.6798	17.7121
12.6865	17.4298
12.6931	17.1514
12.6998	16.8781
12.7065	16.6073
12.7131	16.3407
12.7198	16.0756
12.7264	15.7933
12.7331	15.4648
12.7398	15.101
12.7464	14.7281
12.7531	14.3676
12.7598	13.9928
12.7665	13.6228
12.7731	13.2909
12.7798	13.0057
12.7865	12.7254
12.7931	12.4288
12.7998	12.136
12.8064	11.847
12.8131	11.549
12.8198	11.2281
12.8264	10.9062
12.8331	10.5791
12.8398	10.2687
12.8465	9.9802
12.8531	9.71746
12.8598	9.46903
12.8665	9.22537
12.8731	9.01127
12.8798	8.79908
12.8864	8.58068
12.8931	8.36611
12.8998	8.16584
12.9064	7.9813
12.9131	7.78532
12.9198	7.59983
12.9265	7.43103
12.9331	7.26461
12.9398	7.09581
12.9465	6.94466
12.9531	6.82402
12.9598	6.70433
12.9665	6.58321
12.9731	6.4764
12.9798	6.40631
12.9864	6.33335
12.9931	6.22797
12.9998	6.10876
13.0064	5.97239
13.0131	5.82314
13.0198	5.64671
13.0265	5.47934
13.0331	5.3544
13.0398	5.25808
13.0465	5.19371
13.0531	5.14555
13.0598	5.11312
13.0664	5.07259
13.0731	5.01156
13.0798	4.94576
13.0864	4.88567
13.0931	4.82559
13.0998	4.75359
13.1065	4.67587
13.1131	4.59385
13.1198	4.50993
13.1265	4.43411
13.1331	4.38261
13.1398	4.3602
13.1464	4.33636
13.1531	4.30584
13.1598	4.28772
13.1664	4.27341
13.1731	4.26483
13.1798	4.2429
13.1865	4.23002
13.1931	4.23098
13.1998	4.22192
13.2065	4.18186
13.2131	4.09603
13.2198	4.00114
13.2264	3.92532
13.2331	3.89242
13.2398	3.87812
13.2464	3.85952
13.2531	3.81422
13.2598	3.76034
13.2665	3.73316
13.2731	3.71695
13.2798	3.70884
13.2865	3.6993
13.2931	3.71552
13.2998	3.73459
13.3064	3.71361
13.3131	3.63255
13.3198	3.51191
13.3264	3.40223
13.3331	3.32117
[truncated: 4,000 more rows]

## Sheet: 8
0.0002	0.0162125
0.00686667	0.0567436
0.0135333	0.0972748
0.0202	0.123978
0.0268667	0.133038
0.0335333	0.114918
0.0402	0.0734329
0.0468667	0.0133514
0.0535333	-0.041008
0.0602	-0.0748634
0.0668667	-0.0915527
0.0735333	-0.0953674
0.0802	-0.084877
0.0868667	-0.0686646
0.0935333	-0.079155
0.1002	-0.124454
0.106867	-0.188828
0.113533	-0.228882
0.1202	-0.25177
0.126867	-0.254631
0.133533	-0.235081
0.1402	-0.191689
0.146867	-0.141144
0.153533	-0.11301
0.1602	-0.109196
0.166867	-0.118732
0.173533	-0.123501
0.1802	-0.116348
0.186867	-0.100613
0.193533	-0.103474
0.2002	-0.110149
0.206867	-0.104904
0.213533	-0.0829697
0.2202	-0.0591278
0.226867	-0.0576973
0.233533	-0.0696182
0.2402	-0.0920296
0.246867	-0.112057
0.253533	-0.13113
0.2602	-0.146389
0.266867	-0.146866
0.273533	-0.12207
0.2802	-0.103474
0.286867	-0.105381
0.293533	-0.105381
0.3002	-0.0910759
0.306867	-0.0729561
0.313533	-0.0538826
0.3202	-0.0166893
0.326867	0.0491142
0.333533	0.115871
0.3402	0.158787
0.346867	0.186443
0.353533	0.19598
0.3602	0.203609
0.366867	0.176907
0.373533	0.115871
0.3802	0.0476837
0.386867	0.00762939
0.393533	0
0.4002	-0.000476837
0.406867	-0.000476837
0.413533	-0.00143051
0.4202	-0.00333786
0.426867	-0.0133514
0.433533	-0.0357628
0.4402	-0.0715256
0.446867	-0.0958443
0.453533	-0.0853539
0.4602	-0.0524521
0.466867	-0.0338554
0.473533	-0.0386238
0.4802	-0.0414848
0.486867	-0.0429153
0.493533	-0.0648499
0.5002	-0.112057
0.506867	-0.13876
0.513533	-0.114441
0.5202	-0.0715256
0.526867	-0.0400543
0.533533	-0.0343323
0.5402	-0.023365
0.546867	-0.0109673
0.553533	-0.0143051
0.5602	-0.0352859
0.566867	-0.0638962
0.573533	-0.0920296
0.5802	-0.124454
0.586867	-0.166893
0.593533	-0.228882
0.6002	-0.298023
0.606867	-0.349045
0.613533	-0.351429
0.6202	-0.325203
0.626867	-0.29707
0.633533	-0.271797
0.6402	-0.246525
0.646867	-0.222206
0.653533	-0.216484
0.6602	-0.224113
0.666867	-0.228882
0.673533	-0.218868
0.6802	-0.179291
0.686867	-0.127316
0.693533	-0.0696182
0.7002	-0.0238419
0.706867	-0.00858307
0.713533	-0.0109673
0.7202	-0.043869
0.726867	-0.0777245
0.733533	-0.110149
0.7402	-0.119686
0.746867	-0.101566
0.753533	-0.0710487
0.7602	-0.026226
0.766867	0.00572205
0.773533	0.0166893
0.7802	0.00858307
0.786867	-0.00572205
0.793533	-0.0190735
0.8002	-0.0357628
0.806867	-0.0419617
0.813533	-0.0352859
0.8202	-0.043869
0.826867	-0.0805855
0.833533	-0.137806
0.8402	-0.188351
0.846867	-0.219822
0.853533	-0.224113
0.8602	-0.205994
0.866867	-0.168324
0.873533	-0.116825
0.8802	-0.0762939
0.886867	-0.0710487
0.893533	-0.110626
0.9002	-0.143051
0.906867	-0.155926
0.913533	-0.164509
0.9202	-0.169754
0.926867	-0.149727
0.933533	-0.0882149
0.9402	-0.0290871
0.946867	0.0133514
0.953533	0.0357628
0.9602	0.0338554
0.966867	-0.0109673
0.973533	-0.0801086
0.9802	-0.153542
0.986867	-0.228882
0.993533	-0.29707
1.0002	-0.331402
1.00687	-0.304699
1.01353	-0.263214
1.0202	-0.242233
1.02687	-0.229359
1.03353	-0.192642
1.0402	-0.142574
1.04687	-0.102997
1.05353	-0.0748634
1.0602	-0.0519753
1.06687	-0.0281334
1.07353	-0.026226
1.0802	-0.0376701
1.08687	-0.0762939
1.09353	-0.119686
1.1002	-0.12207
1.10687	-0.0972748
1.11353	-0.0653267
1.1202	-0.0591278
1.12687	-0.0462532
1.13353	-0.0228882
1.1402	-0.0238419
1.14687	-0.0581741
1.15353	-0.104904
1.1602	-0.135422
1.16687	-0.15974
1.17353	-0.191689
1.1802	-0.22316
1.18687	-0.24271
1.19353	-0.235558
1.2002	-0.216007
1.20687	-0.200748
1.21353	-0.193119
1.2202	-0.195503
1.22687	-0.196457
1.23353	-0.202656
1.2402	-0.200748
1.24687	-0.196934
1.25353	-0.202656
1.2602	-0.219822
1.26687	-0.246525
1.27353	-0.27895
1.2802	-0.321388
1.28687	-0.368595
1.29353	-0.407219
1.3002	-0.422478
1.30687	-0.412941
1.31353	-0.391483
1.3202	-0.368118
1.32687	-0.334263
1.33353	-0.284195
1.3402	-0.237942
1.34687	-0.20504
1.35353	-0.185013
1.3602	-0.157833
1.36687	-0.13876
1.37353	-0.137329
1.3802	-0.152111
1.38687	-0.154495
1.39353	-0.127792
1.4002	-0.10252
1.40687	-0.0963211
1.41353	-0.124454
1.4202	-0.148773
1.42687	-0.169754
1.43353	-0.185013
1.4402	-0.198841
1.44687	-0.198841
1.45353	-0.152588
1.4602	-0.0982285
1.46687	-0.058651
1.47353	-0.0510216
1.4802	-0.0557899
1.48687	-0.0681877
1.49353	-0.104904
1.5002	-0.143528
1.50687	-0.169754
1.51353	-0.188351
1.5202	-0.197887
1.52687	-0.198841
1.53353	-0.184536
1.5402	-0.16737
1.54687	-0.169277
1.55353	-0.182629
1.5602	-0.197887
1.56687	-0.192165
1.57353	-0.166893
1.5802	-0.141144
1.58687	-0.124931
1.59353	-0.118256
1.6002	-0.117779
1.60687	-0.124931
1.61353	-0.132084
1.6202	-0.119686
1.62687	-0.0767708
1.63353	-0.026226
1.6402	-0.00858307
1.64687	-0.0343323
1.65353	-0.0948906
1.6602	-0.164509
1.66687	-0.233173
1.67353	-0.285149
1.6802	-0.310898
1.68687	-0.316143
1.69353	-0.308514
1.7002	-0.30899
1.70687	-0.321388
1.71353	-0.356674
1.7202	-0.387669
1.72687	-0.394344
1.73353	-0.368595
1.7402	-0.32711
1.74687	-0.295639
1.75353	-0.261307
1.7602	-0.219822
1.76687	-0.187397
1.77353	-0.174046
1.7802	-0.173092
1.78687	-0.147343
1.79353	-0.117779
1.8002	-0.104427
1.80687	-0.107765
1.81353	-0.111103
1.8202	-0.0953674
1.82687	-0.0839233
1.83353	-0.0767708
1.8402	-0.0715256
1.84687	-0.0638962
1.85353	-0.0543594
1.8602	-0.0476837
1.86687	-0.0314713
1.87353	0.0152588
1.8802	0.0782013
1.88687	0.144958
1.89353	0.179291
1.9002	0.174522
1.90687	0.136375
1.91353	0.0720024
1.9202	0.0200272
1.92687	-0.0228882
1.93353	-0.0519753
1.9402	-0.0762939
1.94687	-0.0948906
1.95353	-0.114918
1.9602	-0.168324
1.96687	-0.237942
1.97353	-0.296116
1.9802	-0.335217
1.98687	-0.369072
1.99353	-0.385284
2.0002	-0.358105
2.00687	-0.302792
2.01353	-0.240803
2.0202	-0.185013
2.02687	-0.125408
2.03353	-0.0734329
2.0402	-0.0662804
2.04687	-0.0896454
2.05353	-0.112534
2.0602	-0.0972748
2.06687	-0.0729561
2.07353	-0.0729561
2.0802	-0.0872612
2.08687	-0.113487
2.09353	-0.165462
2.1002	-0.254631
2.10687	-0.337601
2.11353	-0.367165
2.1202	-0.325203
2.12687	-0.234604
2.13353	-0.118256
2.1402	-0.00905991
2.14687	0.0619888
2.15353	0.0863075
2.1602	0.0634193
2.16687	0.0209808
2.17353	-0.020504
2.1802	-0.0319481
2.18687	-0.0181198
2.19353	-0.00524521
2.2002	-0.0104904
2.20687	-0.0371933
2.21353	-0.0710487
2.2202	-0.115395
2.22687	-0.157356
2.23353	-0.18549
2.2402	-0.182629
2.24687	-0.159264
2.25353	-0.116825
2.2602	-0.0696182
2.26687	-0.026226
2.27353	0.00190735
2.2802	0.00190735
2.28687	-0.0109673
2.29353	-0.0329018
2.3002	-0.0548363
2.30687	-0.067234
2.31353	-0.0696182
2.3202	-0.0591278
2.32687	-0.0495911
2.33353	-0.038147
2.3402	-0.0238419
2.34687	-0.0276566
2.35353	-0.0476837
2.3602	-0.0653267
2.36687	-0.0758171
2.37353	-0.0958443
2.3802	-0.127316
2.38687	-0.137806
2.39353	-0.100613
2.4002	-0.0472069
2.40687	0.00572205
2.41353	0.0367165
2.4202	0.0391006
2.42687	0.00715256
2.43353	-0.0472069
2.4402	-0.0939369
2.44687	-0.122547
2.45353	-0.123024
2.4602	-0.0982285
2.46687	-0.0529289
2.47353	-0.0152588
2.4802	0.0152588
2.48687	0.0367165
2.49353	0.0491142
2.5002	0.0448227
2.50687	0.0309944
2.51353	0.00762939
2.5202	-0.0295639
2.52687	-0.0758171
2.53353	-0.115395
2.5402	-0.127316
2.54687	-0.123024
2.55353	-0.103951
2.5602	-0.0743866
2.56687	-0.0419617
2.57353	-0.00762939
2.5802	0.0143051
2.58687	0.0228882
2.59353	0.0190735
2.6002	0.00524521
2.60687	-0.00667572
2.61353	-0.0190735
2.6202	-0.0324249
2.62687	-0.0538826
2.63353	-0.0834465
2.6402	-0.112057
2.64687	-0.128269
2.65353	-0.140667
2.6602	-0.152111
2.66687	-0.147343
2.67353	-0.114918
2.6802	-0.0710487
2.68687	-0.0286102
2.69353	0.00286102
2.7002	0.0200272
2.70687	0.00429153
2.71353	-0.0367165
2.7202	-0.0748634
2.72687	-0.11158
2.73353	-0.132084
2.7402	-0.116348
2.74687	-0.0529289
2.75353	0.0329018
2.7602	0.0977516
2.76687	0.127316
2.77353	0.123978
2.7802	0.099659
2.78687	0.0681877
2.79353	0.0324249
2.8002	-0.00953674
2.80687	-0.0600815
2.81353	-0.0972748
2.8202	-0.109196
2.82687	-0.108242
2.83353	-0.117302
2.8402	-0.1297
2.84687	-0.133991
2.85353	-0.126839
2.8602	-0.116348
2.86687	-0.0886917
2.87353	-0.0500679
2.8802	-0.0114441
2.88687	0.0185966
2.89353	0.0481606
2.9002	0.0572205
2.90687	0.0371933
2.91353	0.020504
2.9202	0.0195503
2.92687	0.0414848
2.93353	0.0581741
2.9402	0.0705719
2.94687	0.0715256
2.95353	0.0491142
2.9602	0.0247955
2.96687	0.00143051
2.97353	-0.00667572
2.9802	-0.00333786
2.98687	0.00858307
2.99353	0.0243187
3.0002	0.0329018
3.00687	0.0357628
3.01353	0.00953674
3.0202	-0.0581741
3.02687	-0.148773
3.03353	-0.226498
3.0402	-0.265598
3.04687	-0.288486
3.05353	-0.308514
3.0602	-0.309944
3.06687	-0.284195
3.07353	-0.235558
3.0802	-0.204563
3.08687	-0.184536
3.09353	-0.161171
3.1002	-0.136375
3.10687	-0.124454
3.11353	-0.134468
3.1202	-0.134468
3.12687	-0.124454
3.13353	-0.102043
3.1402	-0.0581741
3.14687	0.0038147
3.15353	0.0548363
3.1602	0.0600815
3.16687	0.0462532
3.17353	0.0371933
3.1802	0.023365
3.18687	-0.0171661
3.19353	-0.0681877
3.2002	-0.0963211
3.20687	-0.106335
3.21353	-0.130653
3.2202	-0.172138
3.22687	-0.194073
3.23353	-0.185013
3.2402	-0.159264
3.24687	-0.139236
3.25353	-0.100136
3.2602	-0.0419617
3.26687	0.0214577
3.27353	0.0700951
3.2802	0.0901222
3.28687	0.102043
3.29353	0.101089
3.3002	0.0948906
3.30687	0.0767708
3.31353	0.0505447
3.3202	0.0200272
3.32687	-0.0276566
3.33353	-0.0600815
3.3402	-0.0591278
3.34687	-0.038147
3.35353	-0.0119209
3.3602	0.023365
3.36687	0.0901222
3.37353	0.144958
3.3802	0.142097
3.38687	0.0867844
3.39353	0.0281334
3.4002	-0.00762939
3.40687	-0.0276566
3.41353	-0.0424385
3.4202	-0.0514984
3.42687	-0.0491142
3.43353	-0.0543594
3.4402	-0.0576973
3.44687	-0.064373
3.45353	-0.0753403
3.4602	-0.0824928
3.46687	-0.0829697
3.47353	-0.0686646
3.4802	-0.0762939
3.48687	-0.117779
3.49353	-0.162125
3.5002	-0.171185
3.50687	-0.126362
3.51353	-0.0715256
3.5202	-0.0357628
3.52687	-0.0190735
3.53353	-0.0319481
3.5402	-0.0562668
3.54687	-0.0853539
3.55353	-0.0801086
3.5602	-0.0519753
3.56687	-0.0214577
3.57353	0.0190735
3.5802	0.0538826
3.58687	0.0619888
3.59353	0.0123978
3.6002	-0.0414848
3.60687	-0.0691414
3.61353	-0.0920296
3.6202	-0.137329
3.62687	-0.174999
3.63353	-0.164509
3.6402	-0.145435
3.64687	-0.142097
3.65353	-0.129223
3.6602	-0.0872612
3.66687	-0.0572205
3.67353	-0.0653267
3.6802	-0.0634193
3.68687	-0.0367165
3.69353	-0.00762939
3.7002	-0.00619888
3.70687	-0.0133514
3.71353	-0.0104904
3.7202	-0.0104904
3.72687	-0.00524521
3.73353	0.00762939
3.7402	0.0309944
3.74687	0.061512
3.75353	0.100613
3.7602	0.135899
3.76687	0.145435
3.77353	0.132084
3.7802	0.109673
3.78687	0.0863075
3.79353	0.0386238
3.8002	0.00238419
3.80687	0.0038147
3.81353	0.0414848
3.8202	0.0834465
3.82687	0.113964
3.83353	0.162125
3.8402	0.197887
3.84687	0.203133
3.85353	0.173092
3.8602	0.150681
3.86687	0.128746
3.87353	0.082016
3.8802	0.0123978
3.88687	-0.0481606
3.89353	-0.087738
3.9002	-0.105381
3.90687	-0.0829697
3.91353	-0.0171661
3.9202	0.0638962
3.92687	0.125885
3.93353	0.171661
3.9402	0.186443
3.94687	0.15831
3.95353	0.105381
3.9602	0.0786781
3.96687	0.0815392
3.97353	0.0805855
3.9802	0.0548363
3.98687	0.0314713
3.99353	0.000476837
4.0002	-0.0329018
4.00687	-0.0705719
4.01353	-0.0958443
4.0202	-0.101566
4.02687	-0.0982285
4.03353	-0.0705719
4.0402	-0.064373
4.04687	-0.064373
4.05353	-0.0696182
4.0602	-0.0739098
4.06687	-0.104904
4.07353	-0.157833
4.0802	-0.185966
4.08687	-0.202656
4.09353	-0.208378
4.1002	-0.203133
4.10687	-0.167847
4.11353	-0.125408
4.1202	-0.115395
4.12687	-0.128269
4.13353	-0.129223
4.1402	-0.127316
4.14687	-0.139713
4.15353	-0.17643
4.1602	-0.190735
4.16687	-0.164032
4.17353	-0.150681
4.1802	-0.154495
4.18687	-0.163078
4.19353	-0.139236
4.2002	-0.121593
4.20687	-0.143051
4.21353	-0.181675
4.2202	-0.199318
4.22687	-0.180721
4.23353	-0.154018
4.2402	-0.121117
4.24687	-0.0839233
4.25353	-0.0405312
4.2602	-0.0119209
4.26687	0.00143051
4.27353	0.0109673
4.2802	0.0228882
4.28687	0.0343323
4.29353	0.0333786
4.3002	0.0195503
4.30687	-0.000953674
4.31353	-0.0228882
4.3202	-0.0424385
4.32687	-0.0481606
4.33353	-0.043869
4.3402	-0.0247955
4.34687	0.00524521
4.35353	0.0267029
4.3602	0.0195503
4.36687	-0.0209808
4.37353	-0.0405312
4.3802	-0.0200272
4.38687	0.00238419
4.39353	0.00333786
4.4002	0.00572205
4.40687	0.0357628
4.41353	0.0572205
4.4202	0.0247955
4.42687	-0.0286102
4.43353	-0.0576973
4.4402	-0.0324249
4.44687	0.0185966
4.45353	0.079155
4.4602	0.161648
4.46687	0.227451
4.47353	0.258923
4.4802	0.225544
4.48687	0.165462
4.49353	0.0905991
4.5002	0.0171661
4.50687	-0.0300407
4.51353	-0.04673
4.5202	-0.0448227
4.52687	-0.0576973
4.53353	-0.0762939
4.5402	-0.0910759
4.54687	-0.0905991
4.55353	-0.0772476
4.5602	-0.0486374
4.56687	-0.0143051
4.57353	-0.00333786
4.5802	-0.0305176
4.58687	-0.0815392
4.59353	-0.14019
4.6002	-0.197887
4.60687	-0.249863
4.61353	-0.277519
4.6202	-0.256062
4.62687	-0.212193
4.63353	-0.154018
4.6402	-0.106335
4.64687	-0.0619888
4.65353	-0.0152588
4.6602	0.0185966
4.66687	0.0457764
4.67353	0.0419617
4.6802	0.0219345
4.68687	-0.00143051
4.69353	-0.0157356
4.7002	-0.0348091
4.70687	-0.0829697
4.71353	-0.136375
4.7202	-0.165462
4.72687	-0.15974
4.73353	-0.146866
4.7402	-0.13113
4.74687	-0.0934601
4.75353	-0.0524521
4.7602	-0.0414848
4.76687	-0.0662804
4.77353	-0.0867844
4.7802	-0.0658035
4.78687	-0.0343323
4.79353	0.00286102
4.8002	0.038147
4.80687	0.0734329
4.81353	0.0882149
4.8202	0.0710487
4.82687	0.0491142
4.83353	0.0457764
4.8402	0.0696182
4.84687	0.100136
4.85353	0.12207
4.8602	0.130653
4.86687	0.1297
4.87353	0.103474
4.8802	0.0600815
4.88687	0.0133514
4.89353	-0.0104904
4.9002	-0.0181198
4.90687	-0.0228882
4.91353	-0.041008
4.9202	-0.0696182
4.92687	-0.0681877
4.93353	-0.0405312
4.9402	-0.0138283
4.94687	-0.0143051
4.95353	-0.014782
4.9602	0.0100136
4.96687	0.0290871
4.97353	0.041008
4.9802	0.0557899
4.98687	0.0891685
4.99353	0.108242
5.0002	0.0987053
5.00687	0.0863075
5.01353	0.0758171
5.0202	0.0500679
5.02687	0.00858307
5.03353	-0.0104904
5.0402	0.0038147
5.04687	0.0181198
5.05353	-0.0038147
5.0602	-0.0195503
5.06687	-0.00476837
5.07353	0.0319481
5.0802	0.0495911
5.08687	0.0405312
5.09353	0.0243187
5.1002	0.0133514
5.10687	0.00953674
5.11353	0.00810623
5.1202	0.0276566
5.12687	0.061512
5.13353	0.0977516
5.1402	0.11158
5.14687	0.0844002
5.15353	0.0338554
5.1602	-0.0243187
5.16687	-0.0696182
5.17353	-0.0948906
5.1802	-0.105381
5.18687	-0.102997
5.19353	-0.112057
5.2002	-0.128269
5.20687	-0.129223
5.21353	-0.11158
5.2202	-0.0891685
5.22687	-0.0662804
5.23353	-0.0209808
5.2402	0.0214577
5.24687	0.0224113
5.25353	-0.0100136
5.2602	-0.041008
5.26687	-0.0481606
5.27353	-0.0553131
5.2802	-0.0677109
5.28687	-0.0896454
5.29353	-0.113964
5.3002	-0.127792
5.30687	-0.128746
5.31353	-0.129223
5.3202	-0.135422
5.32687	-0.13876
5.33353	-0.125408
5.3402	-0.104427
5.34687	-0.0867844
5.35353	-0.0705719
5.3602	-0.0452995
5.36687	-0.0109673
5.37353	0.00762939
5.3802	-0.00619888
5.38687	-0.0472069
5.39353	-0.0782013
5.4002	-0.0982285
5.40687	-0.110626
5.41353	-0.124454
5.4202	-0.136375
5.42687	-0.135422
5.43353	-0.12207
5.4402	-0.10252
5.44687	-0.0858307
5.45353	-0.0696182
5.4602	-0.0271797
5.46687	0.026226
5.47353	0.0576973
5.4802	0.0729561
5.48687	0.0991821
5.49353	0.133514
5.5002	0.132561
5.50687	0.0858307
5.51353	0.0267029
5.5202	-0.0138283
5.52687	-0.041008
5.53353	-0.0567436
5.5402	-0.0557899
5.54687	-0.0247955
5.55353	0.0357628
5.5602	0.087738
5.56687	0.0958443
5.57353	0.0667572
5.5802	0.0281334
5.58687	-0.00715256
5.59353	-0.0543594
5.6002	-0.0925064
5.60687	-0.0882149
5.61353	-0.020504
5.6202	0.0882149
5.62687	0.204086
5.63353	0.283241
5.6402	0.307083
5.64687	0.284195
5.65353	0.216484
5.6602	0.118256
5.66687	0.00572205
5.67353	-0.0743866
5.6802	-0.107288
5.68687	-0.0891685
5.69353	-0.0491142
5.7002	-0.00905991
5.70687	0.014782
5.71353	0.041008
5.7202	0.0758171
5.72687	0.0958443
5.73353	0.102043
5.7402	0.0948906
5.74687	0.106335
5.75353	0.123978
5.7602	0.144958
5.76687	0.183582
5.77353	0.209808
5.7802	0.226021
5.78687	0.220776
5.79353	0.218868
5.8002	0.221252
5.80687	0.199795
5.81353	0.176907
5.8202	0.15974
5.82687	0.14782
5.83353	0.117302
5.8402	0.058651
5.84687	-0.017643
5.85353	-0.0863075
5.8602	-0.1297
5.86687	-0.141621
5.87353	-0.133514
5.8802	-0.112534
5.88687	-0.0638962
5.89353	-0.0100136
5.9002	0.0271797
5.90687	0.0281334
5.91353	0.0143051
5.9202	0.00762939
5.92687	-0.00810623
5.93353	-0.038147
5.9402	-0.0748634
5.94687	-0.0691414
5.95353	-0.0329018
5.9602	0
5.96687	0.0104904
5.97353	0.00524521
5.9802	0.00429153
5.98687	-0.0238419
5.99353	-0.0581741
6.0002	-0.0743866
6.00687	-0.0486374
6.01353	0.0357628
6.0202	0.120163
6.02687	0.188351
6.03353	0.200748
6.0402	0.189781
6.04687	0.190735
6.05353	0.185966
6.0602	0.191689
6.06687	0.193119
6.07353	0.216007
6.0802	0.234127
6.08687	0.220299
6.09353	0.184059
6.1002	0.153542
6.10687	0.153065
6.11353	0.163555
6.1202	0.175953
6.12687	0.202656
6.13353	0.242233
6.1402	0.258446
6.14687	0.242233
6.15353	0.203609
6.1602	0.162601
6.16687	0.11301
6.17353	0.0696182
6.1802	0.0514984
6.18687	0.0677109
6.19353	0.101566
6.2002	0.114918
6.20687	0.0977516
6.21353	0.0452995
6.2202	-0.0143051
6.22687	-0.0691414
6.23353	-0.0953674
6.2402	-0.0758171
6.24687	-0.0243187
6.25353	0.0395775
6.2602	0.0967979
6.26687	0.148296
6.27353	0.187397
6.2802	0.228405
6.28687	0.26226
6.29353	0.272274
6.3002	0.235081
6.30687	0.162125
6.31353	0.0834465
6.3202	-0.00953674
6.32687	-0.102043
6.33353	-0.155449
6.3402	-0.136852
6.34687	-0.0772476
6.35353	-0.0314713
6.3602	-0.00810623
6.36687	-0.00429153
6.37353	-0.0143051
6.3802	-0.0338554
6.38687	-0.0491142
6.39353	-0.0548363
6.4002	-0.0629425
6.40687	-0.058651
6.41353	-0.0514984
6.4202	-0.0500679
6.42687	-0.0610352
6.43353	-0.0696182
6.4402	-0.0529289
6.44687	-0.0181198
6.45353	0.0157356
6.4602	0.0238419
6.46687	0.00286102
6.47353	-0.0157356
6.4802	-0.0305176
6.48687	-0.0491142
6.49353	-0.0810623
6.5002	-0.0929832
6.50687	-0.0758171
6.51353	-0.0457764
6.5202	-0.020504
6.52687	-0.00858307
6.53353	0.00190735
6.5402	-0.00524521
6.54687	-0.00667572
6.55353	-0.00333786
6.5602	0.00667572
6.56687	0.0119209
6.57353	0.00905991
6.5802	0.00953674
6.58687	0.0119209
6.59353	-0.00476837
6.6002	-0.0443459
6.60687	-0.0944138
6.61353	-0.136375
6.6202	-0.175476
6.62687	-0.226498
6.63353	-0.258923
6.6402	-0.261307
6.64687	-0.216484
6.65353	-0.144958
6.6602	-0.0600815
6.66687	0.0267029
6.67353	0.0853539
6.6802	0.109196
6.68687	0.0896454
6.69353	0.0491142
6.7002	0.0171661
6.70687	-0.00905991
6.71353	-0.0276566
6.7202	-0.0367165
6.72687	-0.0200272
6.73353	0.0114441
6.7402	0.0324249
6.74687	0.0386238
6.75353	0.0495911
6.7602	0.0772476
6.76687	0.0901222
6.77353	0.0839233
6.7802	0.0691414
6.78687	0.0677109
6.79353	0.079155
6.8002	0.0901222
6.80687	0.0987053
6.81353	0.106335
6.8202	0.112534
6.82687	0.103951
6.83353	0.0500679
6.8402	-0.0386238
6.84687	-0.11158
6.85353	-0.133038
6.8602	-0.123501
6.86687	-0.116825
6.87353	-0.119209
6.8802	-0.108242
6.88687	-0.0939369
6.89353	-0.099659
6.9002	-0.120163
6.90687	-0.133514
6.91353	-0.099659
6.9202	-0.0472069
6.92687	-0.000476837
6.93353	0.00905991
6.9402	-0.0152588
6.94687	-0.0371933
6.95353	-0.0548363
6.9602	-0.0748634
6.96687	-0.102997
6.97353	-0.0953674
6.9802	-0.0405312
6.98687	0.0171661
6.99353	0.0481606
7.0002	0.0662804
7.00687	0.0948906
7.01353	0.106812
7.0202	0.0925064
7.02687	0.0653267
7.03353	0.0371933
7.0402	0.0114441
7.04687	-0.0238419
7.05353	-0.0557899
7.0602	-0.0925064
7.06687	-0.121117
7.07353	-0.137806
7.0802	-0.144005
7.08687	-0.148296
7.09353	-0.161648
7.1002	-0.157833
7.10687	-0.142097
7.11353	-0.118256
7.1202	-0.116348
7.12687	-0.126839
7.13353	-0.11158
7.1402	-0.0662804
7.14687	-0.00905991
7.15353	0.0247955
7.1602	0.0524521
7.16687	0.0853539
7.17353	0.0958443
7.1802	0.0696182
7.18687	0.020504
7.19353	-0.0238419
7.2002	-0.0548363
7.20687	-0.0815392
7.21353	-0.101089
7.2202	-0.106335
7.22687	-0.0901222
7.23353	-0.0519753
7.2402	-0.0209808
7.24687	-0.0252724
7.25353	-0.0514984
7.2602	-0.0872612
7.26687	-0.115395
7.27353	-0.141144
7.2802	-0.136375
7.28687	-0.0805855
7.29353	-0.0119209
7.3002	0.0462532
7.30687	0.0858307
7.31353	0.130653
7.3202	0.173092
7.32687	0.195503
7.33353	0.213623
7.3402	0.227928
7.34687	0.239849
7.35353	0.249386
7.3602	0.263214
7.36687	0.281334
7.37353	0.293732
7.3802	0.306606
7.38687	0.321388
7.39353	0.338554
7.4002	0.335217
7.40687	0.330448
7.41353	0.320435
7.4202	0.299931
7.42687	0.258446
7.43353	0.196934
7.4402	0.13876
7.44687	0.0634193
7.45353	-0.0123978
7.4602	-0.0734329
7.46687	-0.102997
7.47353	-0.10252
7.4802	-0.0772476
7.48687	-0.0243187
7.49353	0.038147
7.5002	0.0948906
7.50687	0.127316
7.51353	0.106335
7.5202	0.0329018
7.52687	-0.0448227
7.53353	-0.082016
7.5402	-0.0734329
7.54687	-0.0472069
7.55353	-0.014782
7.5602	0.0276566
7.56687	0.0724792
7.57353	0.0982285
7.5802	0.0863075
7.58687	0.0629425
7.59353	0.0677109
7.6002	0.100136
7.60687	0.122547
7.61353	0.124931
7.6202	0.124454
7.62687	0.142574
7.63353	0.161648
7.6402	0.165939
7.64687	0.160694
7.65353	0.143528
7.6602	0.125885
7.66687	0.0834465
7.67353	0.0181198
7.6802	-0.0433922
7.68687	-0.0743866
7.69353	-0.0443459
7.7002	0.00715256
7.70687	0.0538826
7.71353	0.0891685
7.7202	0.133514
7.72687	0.162125
7.73353	0.149727
7.7402	0.123024
7.74687	0.133038
7.75353	0.178337
7.7602	0.211716
7.76687	0.247002
7.77353	0.28801
7.7802	0.338554
7.78687	0.368595
7.79353	0.383854
7.8002	0.402927
7.80687	0.421047
7.81353	0.435352
7.8202	0.426292
7.82687	0.39959
7.83353	0.367165
7.8402	0.336647
7.84687	0.296116
7.85353	0.225544
7.8602	0.141621
7.86687	0.0824928
7.87353	0.0543594
7.8802	0.0362396
7.88687	0.0243187
7.89353	0.0352859
7.9002	0.0758171
7.90687	0.101566
7.91353	0.0901222
7.9202	0.04673
7.92687	0.00810623
7.93353	-0.0119209
7.9402	-0.0386238
7.94687	-0.0662804
7.95353	-0.0867844
7.9602	-0.079155
7.96687	-0.0734329
7.97353	-0.0901222
7.9802	-0.108719
7.98687	-0.100613
7.99353	-0.0691414
8.0002	-0.0510216
8.00687	-0.0481606
8.01353	-0.04673
8.0202	-0.041008
8.02687	-0.0443459
8.03353	-0.0519753
8.0402	-0.0452995
8.04687	-0.0224113
8.05353	0.0038147
8.0602	0.0367165
8.06687	0.0534058
8.07353	0.0548363
8.0802	0.0371933
8.08687	0.0143051
8.09353	-0.0200272
8.1002	-0.0619888
8.10687	-0.0882149
8.11353	-0.0882149
8.1202	-0.0700951
8.12687	-0.0505447
8.13353	-0.0133514
8.1402	0.026226
8.14687	0.0653267
8.15353	0.0977516
8.1602	0.130653
8.16687	0.160694
8.17353	0.180244
8.1802	0.190258
8.18687	0.193596
8.19353	0.179768
8.2002	0.157356
8.20687	0.154972
8.21353	0.181675
8.2202	0.216961
8.22687	0.231743
8.23353	0.227928
8.2402	0.204086
8.24687	0.163555
8.25353	0.100613
8.2602	0.043869
8.26687	0.00619888
8.27353	-0.0152588
8.2802	-0.0190735
8.28687	-0.0157356
8.29353	0.00429153
8.3002	0.0143051
8.30687	0.0238419
8.31353	0.0228882
8.3202	0.0157356
8.32687	0.00286102
8.33353	-0.0195503
8.3402	-0.043869
8.34687	-0.0815392
8.35353	-0.116825
8.3602	-0.148296
8.36687	-0.173092
8.37353	-0.190735
8.3802	-0.204563
8.38687	-0.206947
8.39353	-0.198364
8.4002	-0.196934
8.40687	-0.2141
8.41353	-0.251293
8.4202	-0.273228
8.42687	-0.280857
8.43353	-0.281334
8.4402	-0.259399
8.44687	-0.206947
8.45353	-0.124931
8.4602	-0.0739098
8.46687	-0.0405312
8.47353	-0.00190735
8.4802	0.0538826
8.48687	0.10252
8.49353	0.13113
8.5002	0.164509
8.50687	0.188828
8.51353	0.178814
8.5202	0.141144
8.52687	0.0929832
8.53353	0.0281334
8.5402	-0.0529289
8.54687	-0.132561
8.55353	-0.187397
8.5602	-0.236988
8.56687	-0.273705
8.57353	-0.282764
8.5802	-0.244617
8.58687	-0.173569
8.59353	-0.0891685
8.6002	-0.00762939
8.60687	0.0638962
8.61353	0.124454
8.6202	0.143528
8.62687	0.128269
8.63353	0.0967979
8.6402	0.0739098
8.64687	0.0452995
8.65353	-0.000476837
8.6602	-0.0519753
8.66687	-0.10252
8.67353	-0.136852
8.6802	-0.13876
8.68687	-0.108242
8.69353	-0.0538826
8.7002	0.0276566
8.70687	0.11158
8.71353	0.167847
8.7202	0.164986
8.72687	0.116825
8.73353	0.04673
8.7402	-0.0324249
8.74687	-0.0963211
8.75353	-0.144958
8.7602	-0.17786
8.76687	-0.191689
8.77353	-0.186443
8.7802	-0.165462
8.78687	-0.145912
8.79353	-0.137806
8.8002	-0.136852
8.80687	-0.1297
8.81353	-0.117302
8.8202	-0.104427
8.82687	-0.0905991
8.83353	-0.0696182
8.8402	-0.0252724
8.84687	0.043869
8.85353	0.135422
8.8602	0.216961
8.86687	0.261784
8.87353	0.28944
8.8802	0.292301
8.88687	0.235558
8.89353	0.141144
8.9002	0.0634193
8.90687	0.0367165
8.91353	0.0214577
8.9202	0.00190735
8.92687	0.0109673
8.93353	0.0271797
8.9402	0.0295639
8.94687	0.00619888
8.95353	-0.0152588
8.9602	-0.0185966
8.96687	-0.0181198
8.97353	-0.0224113
8.9802	-0.0405312
8.98687	-0.0538826
8.99353	-0.0691414
9.0002	-0.0863075
9.00687	-0.0987053
9.01353	-0.100136
9.0202	-0.0972748
9.02687	-0.106335
9.03353	-0.104904
9.0402	-0.0896454
9.04687	-0.084877
9.05353	-0.0987053
9.0602	-0.111103
9.06687	-0.11158
9.07353	-0.11158
9.0802	-0.124931
9.08687	-0.133991
9.09353	-0.124454
9.1002	-0.0939369
9.10687	-0.0576973
9.11353	-0.0534058
9.1202	-0.0762939
9.12687	-0.117779
9.13353	-0.164509
9.1402	-0.220299
9.14687	-0.270844
9.15353	-0.264645
9.1602	-0.209808
9.16687	-0.138283
9.17353	-0.0796318
9.1802	-0.0338554
9.18687	0.0181198
9.19353	0.0338554
9.2002	0.0109673
9.20687	-0.0343323
9.21353	-0.0681877
9.2202	-0.0858307
9.22687	-0.127316
9.23353	-0.167847
9.2402	-0.18692
9.24687	-0.169754
9.25353	-0.150681
9.2602	-0.137329
9.26687	-0.0991821
9.27353	-0.0329018
9.2802	0.0386238
9.28687	0.0963211
9.29353	0.144005
9.3002	0.165462
9.30687	0.159264
9.31353	0.123978
9.3202	0.0777245
9.32687	0.0185966
9.33353	-0.0224113
9.3402	-0.00715256
9.34687	0.0314713
9.35353	0.0581741
9.3602	0.0576973
9.36687	0.0576973
9.37353	0.0543594
9.3802	0.0286102
9.38687	0.00858307
9.39353	0.00667572
9.4002	0.0219345
9.40687	0.038147
9.41353	0.0500679
9.4202	0.0562668
9.42687	0.0486374
9.43353	0.0414848
9.4402	0.0510216
9.44687	0.0581741
9.45353	0.0343323
9.4602	-0.017643
9.46687	-0.0605583
9.47353	-0.087738
9.4802	-0.110626
9.48687	-0.13876
9.49353	-0.141621
9.5002	-0.124454
9.50687	-0.114441
9.51353	-0.112057
9.5202	-0.123501
9.52687	-0.132084
9.53353	-0.155449
9.5402	-0.174046
9.54687	-0.179291
9.55353	-0.175476
9.5602	-0.161648
9.56687	-0.134468
9.57353	-0.101566
9.5802	-0.0710487
9.58687	-0.061512
9.59353	-0.0729561
9.6002	-0.0905991
9.60687	-0.0977516
9.61353	-0.0824928
9.6202	-0.0667572
9.62687	-0.0605583
9.63353	-0.0705719
9.6402	-0.0796318
9.64687	-0.0786781
9.65353	-0.0724792
9.6602	-0.0739098
9.66687	-0.058651
9.67353	-0.023365
9.6802	0.0209808
9.68687	0.0348091
9.69353	0.0395775
9.7002	0.067234
9.70687	0.0939369
9.71353	0.105381
9.7202	0.104904
9.72687	0.122547
9.73353	0.134945
9.7402	0.101566
9.74687	0.0367165
9.75353	-0.0200272
9.7602	-0.0472069
9.76687	-0.0495911
9.77353	-0.0514984
9.7802	-0.0491142
9.78687	-0.0424385
9.79353	-0.0505447
9.8002	-0.0710487
9.80687	-0.099659
9.81353	-0.112534
9.8202	-0.112534
9.82687	-0.104904
9.83353	-0.0786781
9.8402	-0.0510216
9.84687	-0.0333786
9.85353	-0.0271797
9.8602	-0.00572205
9.86687	0.0309944
9.87353	0.0662804
9.8802	0.0958443
9.88687	0.104904
9.89353	0.0958443
9.9002	0.0619888
9.90687	0.0309944
9.91353	-0.000476837
9.9202	-0.0338554
9.92687	-0.0367165
9.93353	-0.0109673
9.9402	0.041008
9.94687	0.0867844
9.95353	0.126362
9.9602	0.162601
9.96687	0.174522
9.97353	0.194073
9.9802	0.228882
9.98687	0.26226
9.99353	0.272274
10.0002	0.240326
10.0069	0.196934
10.0135	0.141621
10.0202	0.079155
10.0269	0.0414848
10.0335	0.0295639
10.0402	0.04673
10.0469	0.0638962
10.0535	0.0681877
10.0602	0.0605583
10.0669	0.0405312
10.0735	0.0267029
10.0802	0.0295639
10.0869	0.0486374
10.0935	0.0786781
10.1002	0.125885
10.1069	0.181198
10.1135	0.234127
10.1202	0.270844
10.1269	0.303268
10.1335	0.324726
10.1402	0.326157
10.1469	0.331879
10.1535	0.358105
10.1602	0.377655
10.1669	0.367641
10.1735	0.346661
10.1802	0.336647
10.1869	0.320435
10.1935	0.28038
10.2002	0.258446
10.2069	0.273228
10.2135	0.325203
10.2202	0.383854
10.2269	0.443459
10.2335	0.503063
10.2402	0.561237
10.2469	0.612736
10.2535	0.645638
10.2602	0.679016
10.2669	0.745296
10.2735	0.873089
10.2802	1.0314
10.2869	1.18017
10.2935	1.28937
10.3002	1.35279
10.3069	1.36471
10.3135	1.33514
10.3202	1.30606
10.3269	1.32227
10.3335	1.40285
10.3402	1.53494
10.3469	1.69897
10.3535	1.87922
10.3602	2.04563
10.3669	2.19011
10.3735	2.31743
10.3802	2.44856
10.3869	2.57587
10.3935	2.67696
10.4002	2.76136
10.4069	2.85101
10.4135	2.95877
10.4202	3.08752
10.4269	3.25108
10.4335	3.45564
10.4402	3.70073
10.4469	3.93677
10.4535	4.16327
10.4602	4.3745
10.4669	4.59099
10.4735	4.82178
10.4802	5.06163
10.4869	5.33295
10.4935	5.66053
10.5002	6.05154
10.5069	6.47736
10.5135	6.91223
10.5202	7.37429
10.5269	7.89928
10.5335	8.48055
10.5402	9.11474
10.5469	9.80282
10.5535	10.5491
10.5602	11.3211
10.5669	12.1193
10.5735	12.9747
10.5802	13.927
10.5869	14.9975
10.5935	16.2239
10.6002	17.6568
10.6069	19.3057
10.6135	21.1616
10.6202	23.2434
10.6269	25.5823
10.6335	28.2073
10.6402	31.1494
10.6469	34.4839
10.6535	38.2628
10.6602	42.5086
10.6669	47.2617
10.6735	52.578
10.6802	58.5117
10.6869	65.0768
10.6935	72.3252
10.7002	80.3132
10.7069	89.0899
10.7135	98.7229
10.7202	109.263
10.7269	120.753
10.7335	133.189
10.7402	146.558
10.7469	160.846
10.7535	175.985
10.7602	191.891
10.7669	208.433
10.7735	225.456
10.7802	242.8
10.7869	260.265
10.7935	277.678
10.8002	294.785
10.8069	311.341
10.8135	327.086
10.8202	341.803
10.8269	355.283
10.8335	367.276
10.8402	377.634
10.8469	386.219
10.8535	392.952
10.8602	397.743
10.8669	400.587
10.8735	401.568
10.8802	400.758
10.8869	398.303
10.8935	394.389
10.9002	389.246
10.9069	383.035
10.9135	375.902
10.9202	368.062
10.9269	359.734
10.9335	351.12
10.9402	342.365
10.9469	333.641
10.9535	325.118
10.9602	316.908
10.9669	309.087
10.9735	301.689
10.9802	294.755
10.9869	288.263
10.9935	282.175
11.0002	276.467
11.0069	271.101
11.0135	266.076
11.0202	261.371
11.0269	256.974
11.0335	252.881
11.0402	249.064
11.0469	245.52
11.0535	242.198
11.0602	239.066
11.0669	236.119
11.0735	233.351
11.0802	230.736
11.0869	228.229
11.0935	225.812
11.1002	223.49
11.1069	221.276
11.1135	219.148
11.1202	217.087
11.1269	215.101
11.1335	213.215
11.1402	211.412
11.1469	209.665
11.1535	207.98
11.1602	206.384
11.1669	204.85
11.1735	203.331
11.1802	201.858
11.1869	200.428
11.1935	199.036
11.2002	197.651
11.2069	196.303
11.2135	195.014
11.2202	193.76
11.2269	192.528
11.2335	191.288
11.2402	190.015
11.2469	188.702
11.2535	187.368
11.2602	186.014
11.2669	184.663
11.2735	183.35
11.2802	182.108
11.2869	180.921
11.2935	179.738
11.3002	178.57
11.3069	177.425
11.3135	176.287
11.3202	175.148
11.3269	174.01
11.3335	172.901
11.3402	171.789
11.3469	170.655
11.3535	169.522
11.3602	168.414
11.3669	167.347
11.3735	166.306
11.3802	165.281
11.3869	164.273
11.3935	163.291
11.4002	162.335
11.4069	161.379
11.4135	160.413
11.4202	159.44
11.4269	158.475
11.4335	157.494
11.4402	156.474
11.4469	155.438
11.4535	154.423
11.4602	153.462
11.4669	152.527
11.4735	151.599
11.4802	150.677
11.4869	149.758
11.4935	148.834
11.5002	147.888
11.5069	146.935
11.5135	146.01
11.5202	145.135
11.5269	144.3
11.5335	143.483
11.5402	142.669
11.5469	141.861
11.5535	141.051
11.5602	140.218
11.5669	139.364
11.5735	138.511
11.5802	137.669
11.5869	136.844
11.5935	136.031
11.6002	135.238
11.6069	134.475
11.6135	133.732
11.6202	133.018
11.6269	132.326
11.6335	131.642
11.6402	130.974
11.6469	130.283
11.6535	129.589
11.6602	128.872
11.6669	128.15
11.6735	127.45
11.6802	126.768
11.6869	126.11
11.6935	125.455
11.7002	124.813
11.7069	124.177
11.7135	123.542
11.7202	122.898
11.7269	122.271
11.7335	121.659
11.7402	121.062
11.7469	120.448
11.7535	119.812
11.7602	119.164
11.7669	118.539
11.7735	117.959
11.7802	117.396
11.7869	116.843
11.7935	116.296
11.8002	115.757
11.8069	115.226
11.8135	114.686
11.8202	114.138
11.8269	113.574
11.8335	112.979
11.8402	112.384
11.8469	111.759
11.8535	111.129
11.8602	110.521
11.8669	109.961
11.8735	109.456
11.8802	108.971
11.8869	108.519
11.8935	108.087
11.9002	107.639
11.9069	107.173
11.9135	106.671
11.9202	106.153
11.9269	105.608
11.9335	105.039
11.9402	104.475
11.9469	103.931
11.9535	103.441
11.9602	102.972
11.9669	102.501
11.9735	102.009
11.9802	101.512
11.9869	101.038
11.9935	100.578
12.0002	100.143
12.0069	99.7462
12.0135	99.3838
12.0202	99.0272
12.0269	98.6233
12.0335	98.1975
12.0402	97.7607
12.0469	97.321
12.0535	96.8633
12.0602	96.4017
12.0669	95.9725
12.0735	95.5586
12.0802	95.1457
12.0869	94.7428
12.0935	94.3761
12.1002	94.0347
12.1069	93.6995
12.1135	93.379
12.1202	93.0839
12.1269	92.7954
12.1335	92.5059
12.1402	92.2294
12.1469	91.9743
12.1535	91.7134
12.1602	91.4431
12.1669	91.1655
12.1735	90.8728
12.1802	90.548
12.1869	90.1957
12.1935	89.8433
12.2002	89.4842
12.2069	89.1171
12.2135	88.7623
12.2202	88.4352
12.2269	88.1248
12.2335	87.7948
12.2402	87.4424
12.2469	87.0824
12.2535	86.7319
12.2602	86.4019
12.2669	86.0925
12.2735	85.7959
12.2802	85.5017
12.2869	85.2051
12.2935	84.8775
12.3002	84.5127
12.3069	84.1165
12.3135	83.7402
12.3202	83.3869
12.3269	83.0374
12.3335	82.6859
12.3402	82.3216
12.3469	81.953
12.3535	81.5578
12.3602	81.1548
12.3669	80.7643
12.3735	80.4062
12.3802	80.0853
12.3869	79.782
12.3935	79.4835
12.4002	79.1655
12.4069	78.8231
12.4135	78.4416
12.4202	78.0411
12.4269	77.6401
12.4335	77.2343
12.4402	76.8328
12.4469	76.4351
12.4535	76.067
12.4602	75.707
12.4669	75.3374
12.4735	74.9917
12.4802	74.697
12.4869	74.4567
12.4935	74.2192
12.5002	73.9779
12.5069	73.7619
12.5135	73.5688
12.5202	73.3709
12.5269	73.1483
12.5335	72.9299
12.5402	72.7315
12.5469	72.547
12.5535	72.3543
12.5602	72.1707
12.5669	72.0167
12.5735	71.8813
12.5802	71.743
12.5869	71.5871
12.5935	71.4364
12.6002	71.2943
12.6069	71.1641
12.6135	71.0354
12.6202	70.8957
12.6269	70.7297
12.6335	70.5528
12.6402	70.3592
12.6469	70.1342
12.6535	69.8853
12.6602	69.6459
12.6669	69.4389
12.6735	69.2301
12.6802	68.9883
12.6869	68.7184
12.6935	68.4333
12.7002	68.1305
12.7069	67.7853
12.7135	67.3914
12.7202	66.9913
12.7269	66.5965
12.7335	66.1964
12.7402	65.784
12.7469	65.3872
12.7535	65.0468
12.7602	64.7163
12.7669	64.3573
12.7735	63.9858
12.7802	63.6234
12.7869	63.2634
12.7935	62.8529
12.8002	62.4118
12.8069	61.9783
12.8135	61.5606
12.8202	61.1448
12.8269	60.7328
12.8335	60.3423
12.8402	59.978
12.8469	59.6299
12.8535	59.2957
12.8602	58.9676
12.8669	58.6367
12.8735	58.3062
12.8802	57.9696
12.8869	57.631
12.8935	57.2963
12.9002	56.9849
12.9069	56.7093
12.9135	56.4666
12.9202	56.253
12.9269	56.0713
12.9335	55.9144
12.9402	55.758
12.9469	55.5725
12.9535	55.3703
12.9602	55.1701
12.9669	54.976
12.9735	54.7838
12.9802	54.616
12.9869	54.4925
12.9935	54.3904
13.0002	54.3065
13.0069	54.2436
13.0135	54.1935
13.0202	54.1301
13.0269	54.0309
13.0335	53.9079
13.0402	53.7481
13.0469	53.5693
13.0535	53.3986
13.0602	53.2436
13.0669	53.1068
13.0735	52.9647
13.0802	52.8297
13.0869	52.6838
13.0935	52.5336
13.1002	52.3787
13.1069	52.2342
13.1135	52.1007
13.1202	51.949
13.1269	51.7602
13.1335	51.5385
13.1402	51.322
13.1469	51.1246
13.1535	50.9591
13.1602	50.8027
13.1669	50.6549
13.1735	50.4961
13.1802	50.3125
13.1869	50.087
13.1935	49.8395
13.2002	49.603
13.2069	49.386
13.2135	49.1886
13.2202	48.9984
13.2269	48.8176
13.2335	48.6178
13.2402	48.4185
13.2469	48.2459
13.2535	48.0895
13.2602	47.9288
13.2669	47.7505
13.2735	47.5898
13.2802	47.4348
13.2869	47.2741
13.2935	47.1072
13.3002	46.9308
13.3069	46.7396
13.3135	46.5231
13.3202	46.3424
13.3269	46.196
[truncated: 4,001 more rows]

## Sheet: 85
0.00645	0.0810623
0.0131167	0.0872612
0.0197833	0.0743866
0.02645	0.0414848
0.0331167	0.00333786
0.0397833	-0.0152588
0.04645	-0.0371933
0.0531167	-0.0553131
0.0597833	-0.0472069
0.06645	-0.0195503
0.0731167	0.0114441
0.0797833	0.038147
0.08645	0.0724792
0.0931167	0.109673
0.0997833	0.125408
0.10645	0.121593
0.113117	0.112057
0.119783	0.107288
0.12645	0.099659
0.133117	0.0796318
0.139783	0.0853539
0.14645	0.128746
0.153117	0.196457
0.159783	0.239372
0.16645	0.25177
0.173117	0.259399
0.179783	0.239372
0.18645	0.182152
0.193117	0.102043
0.199783	0.0348091
0.20645	-0.014782
0.213117	-0.0419617
0.219783	-0.0267029
0.22645	0.023365
0.233117	0.0557899
0.239783	0.0629425
0.24645	0.061512
0.253117	0.0429153
0.259783	0.0100136
0.26645	-0.0224113
0.273117	-0.0133514
0.279783	0.0286102
0.28645	0.0853539
0.293117	0.140667
0.299783	0.163555
0.30645	0.156403
0.313117	0.153065
0.319783	0.171661
0.32645	0.203609
0.333117	0.230312
0.339783	0.263691
0.34645	0.300407
0.353117	0.310421
0.359783	0.288963
0.36645	0.25177
0.373117	0.226498
0.379783	0.208378
0.38645	0.190258
0.393117	0.187397
0.399783	0.191212
0.40645	0.183582
0.413117	0.153542
0.419783	0.121117
0.42645	0.0915527
0.433117	0.0510216
0.439783	0.0104904
0.44645	-0.00715256
0.453117	-0.0128746
0.459783	-0.00953674
0.46645	0.0238419
0.473117	0.0886917
0.479783	0.140667
0.48645	0.149727
0.493117	0.157833
0.499783	0.177383
0.50645	0.184059
0.513117	0.164032
0.519783	0.156879
0.52645	0.180244
0.533117	0.195026
0.539783	0.18692
0.54645	0.153065
0.553117	0.120163
0.559783	0.0934601
0.56645	0.0739098
0.573117	0.0882149
0.579783	0.107288
0.58645	0.134945
0.593117	0.147343
0.599783	0.143528
0.60645	0.134468
0.613117	0.101566
0.619783	0.0758171
0.62645	0.064373
0.633117	0.058651
0.639783	0.0491142
0.64645	0.0357628
0.653117	0.0448227
0.659783	0.0658035
0.66645	0.0882149
0.673117	0.119209
0.679783	0.161171
0.68645	0.189781
0.693117	0.198364
0.699783	0.202179
0.70645	0.211239
0.713117	0.223637
0.719783	0.230312
0.72645	0.244141
0.733117	0.242233
0.739783	0.210285
0.74645	0.15974
0.753117	0.108719
0.759783	0.082016
0.76645	0.0901222
0.773117	0.136375
0.779783	0.212193
0.78645	0.282764
0.793117	0.332355
0.799783	0.361919
0.80645	0.365734
0.813117	0.352383
0.819783	0.32568
0.82645	0.331402
0.833117	0.363827
0.839783	0.399113
0.84645	0.41914
0.853117	0.430584
0.859783	0.445366
0.86645	0.422001
0.873117	0.363827
0.879783	0.291824
0.88645	0.267029
0.893117	0.26989
0.899783	0.267982
0.90645	0.243187
0.913117	0.228405
0.919783	0.239372
0.92645	0.224113
0.933117	0.176907
0.939783	0.116348
0.94645	0.108242
0.953117	0.12207
0.959783	0.132561
0.96645	0.139236
0.973117	0.165939
0.979783	0.218391
0.98645	0.267982
0.993117	0.297546
0.999783	0.28944
1.00645	0.234127
1.01312	0.145435
1.01978	0.0495911
1.02645	-0.0543594
1.03312	-0.13876
1.03978	-0.182629
1.04645	-0.151157
1.05312	-0.0724792
1.05978	0.0185966
1.06645	0.101566
1.07312	0.160694
1.07978	0.189781
1.08645	0.183105
1.09312	0.142574
1.09978	0.0767708
1.10645	0.0038147
1.11312	-0.0557899
1.11978	-0.0839233
1.12645	-0.0944138
1.13312	-0.0982285
1.13978	-0.104427
1.14645	-0.0925064
1.15312	-0.0538826
1.15978	-0.00619888
1.16645	0.0209808
1.17312	0.0324249
1.17978	0.0505447
1.18645	0.0739098
1.19312	0.0905991
1.19978	0.0939369
1.20645	0.114918
1.21312	0.15974
1.21978	0.207901
1.22645	0.237465
1.23312	0.235081
1.23978	0.228882
1.24645	0.242233
1.25312	0.292301
1.25978	0.360966
1.26645	0.432014
1.27312	0.498772
1.27978	0.552654
1.28645	0.557423
1.29312	0.497818
1.29978	0.413418
1.30645	0.340939
1.31312	0.302792
1.31978	0.293732
1.32645	0.324249
1.33312	0.379086
1.33978	0.433445
1.34645	0.475407
1.35312	0.508308
1.35978	0.511169
1.36645	0.478268
1.37312	0.435352
1.37978	0.403404
1.38645	0.385284
1.39312	0.357151
1.39978	0.323296
1.40645	0.273228
1.41312	0.204563
1.41978	0.129223
1.42645	0.067234
1.43312	0.0152588
1.43978	-0.0185966
1.44645	-0.0195503
1.45312	0.0171661
1.45978	0.0700951
1.46645	0.12064
1.47312	0.191212
1.47978	0.28038
1.48645	0.379086
1.49312	0.457764
1.49978	0.5126
1.50645	0.523567
1.51312	0.491142
1.51978	0.43726
1.52645	0.372887
1.53312	0.316143
1.53978	0.259399
1.54645	0.226498
1.55312	0.207424
1.55978	0.183105
1.56645	0.167847
1.57312	0.149727
1.57978	0.140667
1.58645	0.133514
1.59312	0.127316
1.59978	0.124454
1.60645	0.109196
1.61312	0.108242
1.61978	0.139713
1.62645	0.182629
1.63312	0.256062
1.63978	0.343323
1.64645	0.422955
1.65312	0.477791
1.65978	0.502586
1.66645	0.528336
1.67312	0.499249
1.67978	0.435352
1.68645	0.391483
1.69312	0.374794
1.69978	0.357628
1.70645	0.303268
1.71312	0.258446
1.71978	0.221729
1.72645	0.182629
1.73312	0.138283
1.73978	0.104904
1.74645	0.11301
1.75312	0.145912
1.75978	0.183582
1.76645	0.19598
1.77312	0.185966
1.77978	0.17643
1.78645	0.172138
1.79312	0.170231
1.79978	0.167847
1.80645	0.163555
1.81312	0.164509
1.81978	0.164509
1.82645	0.143051
1.83312	0.118732
1.83978	0.105858
1.84645	0.115395
1.85312	0.135422
1.85978	0.14782
1.86645	0.156879
1.87312	0.143528
1.87978	0.115871
1.88645	0.0944138
1.89312	0.0748634
1.89978	0.0767708
1.90645	0.0905991
1.91312	0.115395
1.91978	0.141621
1.92645	0.162125
1.93312	0.198841
1.93978	0.218868
1.94645	0.226021
1.95312	0.236511
1.95978	0.259399
1.96645	0.290394
1.97312	0.314236
1.97978	0.33474
1.98645	0.336647
1.99312	0.322819
1.99978	0.30756
2.00645	0.309944
2.01312	0.306606
2.01978	0.313759
2.02645	0.352383
2.03312	0.421047
2.03978	0.489235
2.04645	0.524044
2.05312	0.527382
2.05978	0.505924
2.06645	0.487328
2.07312	0.469685
2.07978	0.439167
2.08645	0.387669
2.09312	0.360966
2.09978	0.35429
2.10645	0.330448
2.11312	0.271797
2.11978	0.203609
2.12645	0.169277
2.13312	0.151157
2.13978	0.144958
2.14645	0.137329
2.15312	0.141621
2.15978	0.174999
2.16645	0.227928
2.17312	0.276089
2.17978	0.300407
2.18645	0.313759
2.19312	0.31805
2.19978	0.298977
2.20645	0.259399
2.21312	0.219822
2.21978	0.193596
2.22645	0.178814
2.23312	0.177383
2.23978	0.20647
2.24645	0.244141
2.25312	0.273705
2.25978	0.274181
2.26645	0.249386
2.27312	0.190735
2.27978	0.0982285
2.28645	0.0166893
2.29312	-0.0243187
2.29978	-0.0324249
2.30645	-0.0257492
2.31312	0.00953674
2.31978	0.0619888
2.32645	0.0782013
2.33312	0.0419617
2.33978	-0.00667572
2.34645	-0.0166893
2.35312	-0.00762939
2.35978	-0.00619888
2.36645	0.00238419
2.37312	0.0281334
2.37978	0.064373
2.38645	0.0891685
2.39312	0.124931
2.39978	0.180244
2.40645	0.228405
2.41312	0.249386
2.41978	0.26989
2.42645	0.294209
2.43312	0.301838
2.43978	0.273705
2.44645	0.24271
2.45312	0.239849
2.45978	0.24271
2.46645	0.228405
2.47312	0.189304
2.47978	0.173092
2.48645	0.19598
2.49312	0.228405
2.49978	0.228882
2.50645	0.216007
2.51312	0.221252
2.51978	0.229836
2.52645	0.211716
2.53312	0.15974
2.53978	0.132561
2.54645	0.133991
2.55312	0.14925
2.55978	0.148773
2.56645	0.122547
2.57312	0.106335
2.57978	0.0905991
2.58645	0.0810623
2.59312	0.0662804
2.59978	0.0662804
2.60645	0.0844002
2.61312	0.0867844
2.61978	0.0662804
2.62645	0.0295639
2.63312	0.000476837
2.63978	-0.0224113
2.64645	-0.0195503
2.65312	0.0109673
2.65978	0.0538826
2.66645	0.0758171
2.67312	0.0624657
2.67978	0.0395775
2.68645	0.00762939
2.69312	-0.0185966
2.69978	-0.0219345
2.70645	0.00858307
2.71312	0.0724792
2.71978	0.136375
2.72645	0.206947
2.73312	0.266075
2.73978	0.287533
2.74645	0.266552
2.75312	0.221729
2.75978	0.193596
2.76645	0.18549
2.77312	0.205517
2.77978	0.256538
2.78645	0.329971
2.79312	0.392437
2.79978	0.422001
2.80645	0.409603
2.81312	0.380039
2.81978	0.330448
2.82645	0.275612
2.83312	0.226498
2.83978	0.195026
2.84645	0.182152
2.85312	0.194073
2.85978	0.238419
2.86645	0.305176
2.87312	0.368595
2.87978	0.400066
2.88645	0.405788
2.89312	0.368118
2.89978	0.317097
2.90645	0.263214
2.91312	0.218868
2.91978	0.187874
2.92645	0.165462
2.93312	0.165939
2.93978	0.1688
2.94645	0.1688
2.95312	0.178814
2.95978	0.20647
2.96645	0.246048
2.97312	0.285625
2.97978	0.321388
2.98645	0.346184
2.99312	0.3438
2.99978	0.315189
3.00645	0.282764
3.01312	0.236034
3.01978	0.180244
3.02645	0.118732
3.03312	0.0863075
3.03978	0.0863075
3.04645	0.0967979
3.05312	0.12064
3.05978	0.142097
3.06645	0.162125
3.07312	0.175953
3.07978	0.184059
3.08645	0.197887
3.09312	0.19598
3.09978	0.185013
3.10645	0.17643
3.11312	0.174999
3.11978	0.157833
3.12645	0.116348
3.13312	0.0762939
3.13978	0.0591278
3.14645	0.0624657
3.15312	0.0629425
3.15978	0.0772476
3.16645	0.107288
3.17312	0.149727
3.17978	0.183582
3.18645	0.195026
3.19312	0.191212
3.19978	0.170708
3.20645	0.140667
3.21312	0.113964
3.21978	0.100613
3.22645	0.116348
3.23312	0.145435
3.23978	0.18549
3.24645	0.226021
3.25312	0.237942
3.25978	0.218391
3.26645	0.187874
3.27312	0.178337
3.27978	0.168324
3.28645	0.127316
3.29312	0.0653267
3.29978	0.0181198
3.30645	-0.0114441
3.31312	-0.0219345
3.31978	-0.0138283
3.32645	0.038147
3.33312	0.123501
3.33978	0.192642
3.34645	0.227451
3.35312	0.236988
3.35978	0.226021
3.36645	0.184536
3.37312	0.123024
3.37978	0.0910759
3.38645	0.104427
3.39312	0.121593
3.39978	0.153542
3.40645	0.198841
3.41312	0.266075
3.41978	0.319958
3.42645	0.348568
3.43312	0.37241
3.43978	0.389099
3.44645	0.400066
3.45312	0.413895
3.45978	0.418663
3.46645	0.408173
3.47312	0.371456
3.47978	0.314236
3.48645	0.244141
3.49312	0.180244
3.49978	0.14782
3.50645	0.146389
3.51312	0.158787
3.51978	0.173569
3.52645	0.207424
3.53312	0.22459
3.53978	0.216484
3.54645	0.183105
3.55312	0.148296
3.55978	0.125408
3.56645	0.115871
3.57312	0.152111
3.57978	0.210285
3.58645	0.275135
3.59312	0.340939
3.59978	0.397682
3.60645	0.441074
3.61312	0.436783
3.61978	0.402451
3.62645	0.357628
3.63312	0.324726
3.63978	0.324249
3.64645	0.329971
3.65312	0.335693
3.65978	0.357628
3.66645	0.387192
3.67312	0.408649
3.67978	0.412464
3.68645	0.424385
3.69312	0.45681
3.69978	0.483036
3.70645	0.496864
3.71312	0.513077
3.71978	0.549316
3.72645	0.598431
3.73312	0.641346
3.73978	0.650883
3.74645	0.630379
3.75312	0.588417
3.75978	0.529766
3.76645	0.445843
3.77312	0.356674
3.77978	0.305653
3.78645	0.305653
3.79312	0.329494
3.79978	0.356674
3.80645	0.377655
3.81312	0.385761
3.81978	0.357628
3.82645	0.312805
3.83312	0.277519
3.83978	0.252247
3.84645	0.24271
3.85312	0.251293
3.85978	0.284672
3.86645	0.318527
3.87312	0.331879
3.87978	0.335217
3.88645	0.339508
3.89312	0.3438
3.89978	0.341415
3.90645	0.329494
3.91312	0.321865
3.91978	0.318527
3.92645	0.298023
3.93312	0.254154
3.93978	0.213623
3.94645	0.207424
3.95312	0.226021
3.95978	0.236511
3.96645	0.251293
3.97312	0.259876
3.97978	0.258446
3.98645	0.231743
3.99312	0.202179
3.99978	0.18692
4.00645	0.179768
4.01312	0.197887
4.01978	0.232697
4.02645	0.274658
4.03312	0.293732
4.03978	0.286102
4.04645	0.263691
4.05312	0.25034
4.05978	0.274658
4.06645	0.308037
4.07312	0.341415
4.07978	0.37384
4.08645	0.415325
4.09312	0.44775
4.09978	0.439167
4.10645	0.42057
4.11312	0.398159
4.11978	0.376701
4.12645	0.358105
4.13312	0.344276
4.13978	0.34523
4.14645	0.331402
4.15312	0.292778
4.15978	0.239372
4.16645	0.181198
4.17312	0.139236
4.17978	0.0910759
4.18645	0.0391006
4.19312	0.0190735
4.19978	0.0376701
4.20645	0.0882149
4.21312	0.127316
4.21978	0.158787
4.22645	0.181198
4.23312	0.185013
4.23978	0.166893
4.24645	0.108719
4.25312	0.0329018
4.25978	-0.0238419
4.26645	-0.0300407
4.27312	-0.0119209
4.27978	-0.00810623
4.28645	-0.00143051
4.29312	0.020504
4.29978	0.0529289
4.30645	0.0667572
4.31312	0.0557899
4.31978	0.0500679
4.32645	0.0481606
4.33312	0.0524521
4.33978	0.0452995
4.34645	0.0481606
4.35312	0.0824928
4.35978	0.131607
4.36645	0.1688
4.37312	0.181675
4.37978	0.178814
4.38645	0.160694
4.39312	0.128746
4.39978	0.106812
4.40645	0.11158
4.41312	0.147343
4.41978	0.189304
4.42645	0.20504
4.43312	0.188828
4.43978	0.156403
4.44645	0.133038
4.45312	0.120163
4.45978	0.126839
4.46645	0.156403
4.47312	0.222206
4.47978	0.301361
4.48645	0.383377
4.49312	0.435352
4.49978	0.456333
4.50645	0.455379
4.51312	0.44775
4.51978	0.427723
4.52645	0.369072
4.53312	0.300884
4.53978	0.252724
4.54645	0.245094
4.55312	0.230789
4.55978	0.19455
4.56645	0.166416
4.57312	0.156879
4.57978	0.144482
4.58645	0.106335
4.59312	0.0705719
4.59978	0.0634193
4.60645	0.0691414
4.61312	0.0700951
4.61978	0.0753403
4.62645	0.103474
4.63312	0.14019
4.63978	0.166416
4.64645	0.159264
4.65312	0.130177
4.65978	0.0891685
4.66645	0.0433922
4.67312	0.00524521
4.67978	-0.0190735
4.68645	-0.00524521
4.69312	0.0138283
4.69978	0.0271797
4.70645	0.0486374
4.71312	0.0767708
4.71978	0.0896454
4.72645	0.0638962
4.73312	0.0510216
4.73978	0.0605583
4.74645	0.0638962
4.75312	0.0772476
4.75978	0.116825
4.76645	0.17786
4.77312	0.219345
4.77978	0.235558
4.78645	0.237465
4.79312	0.214577
4.79978	0.180244
4.80645	0.156879
4.81312	0.154972
4.81978	0.177383
4.82645	0.234127
4.83312	0.31805
4.83978	0.388622
4.84645	0.42963
4.85312	0.443459
4.85978	0.440121
4.86645	0.411987
4.87312	0.370026
4.87978	0.350475
4.88645	0.357151
4.89312	0.367641
4.89978	0.371456
4.90645	0.37241
4.91312	0.369549
4.91978	0.351906
4.92645	0.317574
4.93312	0.285625
4.93978	0.242233
4.94645	0.18549
4.95312	0.130177
4.95978	0.0801086
4.96645	0.0443459
4.97312	0.0267029
4.97978	0.0405312
4.98645	0.0638962
4.99312	0.0786781
4.99978	0.0782013
5.00645	0.0724792
5.01312	0.0691414
5.01978	0.0700951
5.02645	0.0858307
5.03312	0.0944138
5.03978	0.105858
5.04645	0.125885
5.05312	0.150681
5.05978	0.174046
5.06645	0.200272
5.07312	0.232697
5.07978	0.262737
5.08645	0.270367
5.09312	0.272274
5.09978	0.275612
5.10645	0.28038
5.11312	0.281811
5.11978	0.267982
5.12645	0.255585
5.13312	0.23222
5.13978	0.186443
5.14645	0.121117
5.15312	0.0534058
5.15978	0.00810623
5.16645	-0.014782
5.17312	0.0138283
5.17978	0.0944138
5.18645	0.199318
5.19312	0.290394
5.19978	0.356197
5.20645	0.392437
5.21312	0.376225
5.21978	0.301838
5.22645	0.186443
5.23312	0.0891685
5.23978	0.0362396
5.24645	0.0338554
5.25312	0.0653267
5.25978	0.11158
5.26645	0.154972
5.27312	0.194073
5.27978	0.250816
5.28645	0.322819
5.29312	0.398636
5.29978	0.490665
5.30645	0.600338
5.31312	0.694275
5.31978	0.731468
5.32645	0.704765
5.33312	0.62561
5.33978	0.50354
5.34645	0.380993
5.35312	0.302315
5.35978	0.248432
5.36645	0.216484
5.37312	0.190735
5.37978	0.180721
5.38645	0.164986
5.39312	0.146389
5.39978	0.142097
5.40645	0.141621
5.41312	0.151634
5.41978	0.157356
5.42645	0.171661
5.43312	0.179291
5.43978	0.180721
5.44645	0.182152
5.45312	0.178337
5.45978	0.185013
5.46645	0.189781
5.47312	0.177383
5.47978	0.163555
5.48645	0.157833
5.49312	0.176907
5.49978	0.195503
5.50645	0.208855
5.51312	0.237465
5.51978	0.277042
5.52645	0.321865
5.53312	0.365257
5.53978	0.403404
5.54645	0.430584
5.55312	0.41914
5.55978	0.380516
5.56645	0.319481
5.57312	0.258446
5.57978	0.20504
5.58645	0.140667
5.59312	0.0662804
5.59978	-0.00810623
5.60645	-0.0543594
5.61312	-0.0853539
5.61978	-0.104904
5.62645	-0.0858307
5.63312	-0.0195503
5.63978	0.0734329
5.64645	0.142097
5.65312	0.183582
5.65978	0.208855
5.66645	0.227451
5.67312	0.25034
5.67978	0.26989
5.68645	0.284195
5.69312	0.277042
5.69978	0.257969
5.70645	0.241756
5.71312	0.216961
5.71978	0.17643
5.72645	0.128269
5.73312	0.101089
5.73978	0.0743866
5.74645	0.0305176
5.75312	-0.0195503
5.75978	-0.04673
5.76645	-0.043869
5.77312	-0.0414848
5.77978	-0.0247955
5.78645	0.0162125
5.79312	0.0710487
5.79978	0.119209
5.80645	0.155926
5.81312	0.199318
5.81978	0.252724
5.82645	0.294209
5.83312	0.306606
5.83978	0.295162
5.84645	0.275612
5.85312	0.260353
5.85978	0.231743
5.86645	0.19598
5.87312	0.181675
5.87978	0.18549
5.88645	0.206947
5.89312	0.237942
5.89978	0.267029
5.90645	0.269413
5.91312	0.238419
5.91978	0.196934
5.92645	0.150681
5.93312	0.103474
5.93978	0.0815392
5.94645	0.0905991
5.95312	0.104427
5.95978	0.102997
5.96645	0.0729561
5.97312	0.00715256
5.97978	-0.0801086
5.98645	-0.163078
5.99312	-0.20504
5.99978	-0.21553
6.00645	-0.179291
6.01312	-0.0967979
6.01978	0.00238419
6.02645	0.0829697
6.03312	0.133991
6.03978	0.162601
6.04645	0.156879
6.05312	0.118732
6.05978	0.0653267
6.06645	0.0486374
6.07312	0.0600815
6.07978	0.0944138
6.08645	0.13113
6.09312	0.161171
6.09978	0.183105
6.10645	0.159264
6.11312	0.102043
6.11978	0.0319481
6.12645	-0.0133514
6.13312	-0.0128746
6.13978	0.0152588
6.14645	0.0700951
6.15312	0.136375
6.15978	0.205517
6.16645	0.257969
6.17312	0.270367
6.17978	0.243664
6.18645	0.202179
6.19312	0.162601
6.19978	0.122547
6.20645	0.0839233
6.21312	0.0691414
6.21978	0.0944138
6.22645	0.137806
6.23312	0.178337
6.23978	0.22316
6.24645	0.255585
6.25312	0.250816
6.25978	0.207901
6.26645	0.16737
6.27312	0.156879
6.27978	0.154972
6.28645	0.143528
6.29312	0.141144
6.29978	0.156403
6.30645	0.179768
6.31312	0.175953
6.31978	0.15831
6.32645	0.169754
6.33312	0.204086
6.33978	0.234127
6.34645	0.228882
6.35312	0.214577
6.35978	0.194073
6.36645	0.158787
6.37312	0.115395
6.37978	0.0824928
6.38645	0.0700951
6.39312	0.0619888
6.39978	0.0720024
6.40645	0.0934601
6.41312	0.134945
6.41978	0.186443
6.42645	0.246048
6.43312	0.307083
6.43978	0.352859
6.44645	0.393867
6.45312	0.412941
6.45978	0.410557
6.46645	0.39053
6.47312	0.365734
6.47978	0.333309
6.48645	0.295162
6.49312	0.261307
6.49978	0.216484
6.50645	0.172615
6.51312	0.137806
6.51978	0.127792
6.52645	0.121593
6.53312	0.10252
6.53978	0.0815392
6.54645	0.0414848
6.55312	-0.00143051
6.55978	-0.0286102
6.56645	-0.0300407
6.57312	-0.0100136
6.57978	0.0209808
6.58645	0.067234
6.59312	0.0972748
6.59978	0.0858307
6.60645	0.0567436
6.61312	0.0143051
6.61978	-0.0324249
6.62645	-0.0720024
6.63312	-0.0853539
6.63978	-0.0953674
6.64645	-0.130653
6.65312	-0.152111
6.65978	-0.125885
6.66645	-0.0824928
6.67312	-0.0734329
6.67978	-0.0920296
6.68645	-0.0948906
6.69312	-0.0743866
6.69978	-0.0510216
6.70645	-0.0300407
6.71312	0.0143051
6.71978	0.0905991
6.72645	0.159264
6.73312	0.174999
6.73978	0.138283
6.74645	0.104904
6.75312	0.0767708
6.75978	0.0448227
6.76645	0.0128746
6.77312	0.0133514
6.77978	0.0452995
6.78645	0.0648499
6.79312	0.0901222
6.79978	0.137806
6.80645	0.190258
6.81312	0.216484
6.81978	0.219345
6.82645	0.223637
6.83312	0.209808
6.83978	0.16737
6.84645	0.134468
6.85312	0.123978
6.85978	0.114441
6.86645	0.0824928
6.87312	0.0324249
6.87978	-0.0209808
6.88645	-0.0910759
6.89312	-0.164032
6.89978	-0.22459
6.90645	-0.259399
6.91312	-0.255108
6.91978	-0.213623
6.92645	-0.152111
6.93312	-0.106812
6.93978	-0.0658035
6.94645	-0.0252724
6.95312	0
6.95978	0.00238419
6.96645	0
6.97312	0.00905991
6.97978	0.00905991
6.98645	-0.00715256
6.99312	-0.0104904
6.99978	0.00238419
7.00645	0.014782
7.01312	0.00524521
7.01978	-0.00858307
7.02645	-0.000953674
7.03312	0.0138283
7.03978	0.0209808
7.04645	0.0309944
7.05312	0.082016
7.05978	0.15831
7.06645	0.224113
7.07312	0.26226
7.07978	0.286102
7.08645	0.29707
7.09312	0.287056
7.09978	0.269413
7.10645	0.259876
7.11312	0.257492
7.11978	0.256062
7.12645	0.245571
7.13312	0.231266
7.13978	0.205994
7.14645	0.185013
7.15312	0.17643
7.15978	0.181198
7.16645	0.204086
7.17312	0.220299
7.17978	0.225544
7.18645	0.202179
7.19312	0.172615
7.19978	0.160217
7.20645	0.168324
7.21312	0.184059
7.21978	0.185013
7.22645	0.183105
7.23312	0.18549
7.23978	0.192165
7.24645	0.17643
7.25312	0.128746
7.25978	0.0896454
7.26645	0.0596046
7.27312	0.0348091
7.27978	-0.0100136
7.28645	-0.0481606
7.29312	-0.0319481
7.29978	0.0157356
7.30645	0.0829697
7.31312	0.130177
7.31978	0.174999
7.32645	0.216007
7.33312	0.230789
7.33978	0.216961
7.34645	0.176907
7.35312	0.130653
7.35978	0.0681877
7.36645	-0.00858307
7.37312	-0.0720024
7.37978	-0.103951
7.38645	-0.102997
7.39312	-0.0772476
7.39978	-0.0324249
7.40645	0.0243187
7.41312	0.0686646
7.41978	0.0872612
7.42645	0.0667572
7.43312	0.0295639
7.43978	0.00238419
7.44645	-0.0100136
7.45312	-0.00333786
7.45978	0.0195503
7.46645	0.0648499
7.47312	0.099659
7.47978	0.099659
7.48645	0.0801086
7.49312	0.0562668
7.49978	0.0367165
7.50645	0.00858307
7.51312	-0.0138283
7.51978	-0.0162125
7.52645	-0.00476837
7.53312	0.00333786
7.53978	0.0171661
7.54645	0.0605583
7.55312	0.119209
7.55978	0.171185
7.56645	0.200748
7.57312	0.219345
7.57978	0.212669
7.58645	0.17643
7.59312	0.1297
7.59978	0.0858307
7.60645	0.0433922
7.61312	-0.00143051
7.61978	-0.0338554
7.62645	-0.0290871
7.63312	0.00333786
7.63978	0.0400543
7.64645	0.0596046
7.65312	0.0796318
7.65978	0.118732
7.66645	0.15974
7.67312	0.198364
7.67978	0.234127
7.68645	0.28801
7.69312	0.328541
7.69978	0.333309
7.70645	0.310898
7.71312	0.293255
7.71978	0.290394
7.72645	0.270367
7.73312	0.229836
7.73978	0.191212
7.74645	0.173569
7.75312	0.144958
7.75978	0.0901222
7.76645	0.0367165
7.77312	0.00762939
7.77978	-0.00238419
7.78645	-0.0152588
7.79312	-0.0190735
7.79978	-0.00572205
7.80645	0.0100136
7.81312	0.0371933
7.81978	0.0591278
7.82645	0.0662804
7.83312	0.0352859
7.83978	-0.00190735
7.84645	-0.0157356
7.85312	-0.0228882
7.85978	-0.0247955
7.86645	-0.0166893
7.87312	0.00715256
7.87978	-0.000953674
7.88645	-0.0343323
7.89312	-0.079155
7.89978	-0.119686
7.90645	-0.168324
7.91312	-0.193119
7.91978	-0.152588
7.92645	-0.0796318
7.93312	-0.020504
7.93978	-0.00143051
7.94645	0.0143051
7.95312	0.0329018
7.95978	0.0405312
7.96645	0.0286102
7.97312	-0.00333786
7.97978	-0.0305176
7.98645	-0.0433922
7.99312	-0.0476837
7.99978	-0.0600815
8.00645	-0.0648499
8.01312	-0.0209808
8.01978	0.0729561
8.02645	0.160694
8.03312	0.187874
8.03978	0.161648
8.04645	0.106812
8.05312	0.0400543
8.05978	-0.0252724
8.06645	-0.0715256
8.07312	-0.0915527
8.07978	-0.0724792
8.08645	-0.00286102
8.09312	0.102043
8.09978	0.170708
8.10645	0.193596
8.11312	0.207424
8.11978	0.223637
8.12645	0.211239
8.13312	0.153065
8.13978	0.102043
8.14645	0.0691414
8.15312	0.0491142
8.15978	0.0257492
8.16645	0.0104904
8.17312	0.0171661
8.17978	0.0414848
8.18645	0.0743866
8.19312	0.0977516
8.19978	0.108719
8.20645	0.127316
8.21312	0.149727
8.21978	0.167847
8.22645	0.157833
8.23312	0.133038
8.23978	0.108242
8.24645	0.0653267
8.25312	0.0152588
8.25978	-0.0448227
8.26645	-0.0972748
8.27312	-0.15831
8.27978	-0.225544
8.28645	-0.274181
8.29312	-0.298023
8.29978	-0.305653
8.30645	-0.293732
8.31312	-0.244141
8.31978	-0.150681
8.32645	-0.0448227
8.33312	0.0391006
8.33978	0.109673
8.34645	0.171661
8.35312	0.227451
8.35978	0.252247
8.36645	0.25034
8.37312	0.232697
8.37978	0.221252
8.38645	0.220776
8.39312	0.214577
8.39978	0.20504
8.40645	0.20647
8.41312	0.215054
8.41978	0.205994
8.42645	0.17643
8.43312	0.151157
8.43978	0.146866
8.44645	0.132561
8.45312	0.100136
8.45978	0.0557899
8.46645	0.0104904
8.47312	-0.0162125
8.47978	-0.0200272
8.48645	-0.00286102
8.49312	0.0357628
8.49978	0.0724792
8.50645	0.0863075
8.51312	0.0767708
8.51978	0.0576973
8.52645	0.0562668
8.53312	0.0634193
8.53978	0.0858307
8.54645	0.124454
8.55312	0.15974
8.55978	0.175476
8.56645	0.149727
8.57312	0.0953674
8.57978	0.038147
8.58645	0
8.59312	-0.0305176
8.59978	-0.061512
8.60645	-0.0567436
8.61312	-0.0219345
8.61978	0.0152588
8.62645	0.04673
8.63312	0.0920296
8.63978	0.156879
8.64645	0.202656
8.65312	0.257015
8.65978	0.332355
8.66645	0.403881
8.67312	0.416279
8.67978	0.374317
8.68645	0.321865
8.69312	0.260353
8.69978	0.198841
8.70645	0.161171
8.71312	0.176907
8.71978	0.220299
8.72645	0.257492
8.73312	0.288486
8.73978	0.304222
8.74645	0.286579
8.75312	0.231266
8.75978	0.180721
8.76645	0.141621
8.77312	0.099659
8.77978	0.0610352
8.78645	0.0457764
8.79312	0.0610352
8.79978	0.0624657
8.80645	0.0624657
8.81312	0.0624657
8.81978	0.0743866
8.82645	0.0901222
8.83312	0.12207
8.83978	0.178337
8.84645	0.225067
8.85312	0.261307
8.85978	0.28038
8.86645	0.295162
8.87312	0.293255
8.87978	0.286102
8.88645	0.266075
8.89312	0.224113
8.89978	0.163078
8.90645	0.0939369
8.91312	0.0457764
8.91978	0.00905991
8.92645	0.0100136
8.93312	0.0391006
8.93978	0.0739098
8.94645	0.100613
8.95312	0.100613
8.95978	0.100613
8.96645	0.0972748
8.97312	0.101089
8.97978	0.126362
8.98645	0.166416
8.99312	0.2141
8.99978	0.241756
9.00645	0.227928
9.01312	0.19455
9.01978	0.158787
9.02645	0.141621
9.03312	0.124931
9.03978	0.0958443
9.04645	0.0767708
9.05312	0.0576973
9.05978	0.0510216
9.06645	0.0433922
9.07312	0.0462532
9.07978	0.058651
9.08645	0.0681877
9.09312	0.0863075
9.09978	0.0939369
9.10645	0.0839233
9.11312	0.0524521
9.11978	0.0195503
9.12645	-0.00333786
9.13312	-0.0271797
9.13978	-0.0486374
9.14645	-0.0543594
9.15312	-0.0367165
9.15978	-0.0171661
9.16645	-0.00858307
9.17312	-0.00572205
9.17978	0.00143051
9.18645	0.00476837
9.19312	0
9.19978	-0.00190735
9.20645	0.0257492
9.21312	0.0696182
9.21978	0.0901222
9.22645	0.0977516
9.23312	0.0967979
9.23978	0.114441
9.24645	0.133991
9.25312	0.154972
9.25978	0.175953
9.26645	0.178814
9.27312	0.171661
9.27978	0.156403
9.28645	0.140667
9.29312	0.134468
9.29978	0.134468
9.30645	0.132561
9.31312	0.12207
9.31978	0.121593
9.32645	0.139713
9.33312	0.153542
9.33978	0.173569
9.34645	0.220776
9.35312	0.298977
9.35978	0.353336
9.36645	0.362873
9.37312	0.336647
9.37978	0.294685
9.38645	0.25034
9.39312	0.203133
9.39978	0.16737
9.40645	0.133991
9.41312	0.107765
9.41978	0.102043
9.42645	0.0991821
9.43312	0.105858
9.43978	0.136852
9.44645	0.191212
9.45312	0.254631
9.45978	0.293732
9.46645	0.313282
9.47312	0.312805
9.47978	0.290394
9.48645	0.277519
9.49312	0.267982
9.49978	0.248432
9.50645	0.208378
9.51312	0.173092
9.51978	0.154018
9.52645	0.143528
9.53312	0.14019
9.53978	0.140667
9.54645	0.148296
9.55312	0.145912
9.55978	0.132561
9.56645	0.099659
9.57312	0.0724792
9.57978	0.0772476
9.58645	0.104427
9.59312	0.116825
9.59978	0.116348
9.60645	0.123024
9.61312	0.14019
9.61978	0.155449
9.62645	0.1688
9.63312	0.213623
9.63978	0.26226
9.64645	0.285149
9.65312	0.259876
9.65978	0.216961
9.66645	0.186443
9.67312	0.157356
9.67978	0.140667
9.68645	0.150681
9.69312	0.20647
9.69978	0.281334
9.70645	0.339031
9.71312	0.388622
9.71978	0.417233
9.72645	0.418663
9.73312	0.394821
9.73978	0.365734
9.74645	0.370026
9.75312	0.378609
9.75978	0.407696
9.76645	0.449181
9.77312	0.497341
9.77978	0.531197
9.78645	0.531673
9.79312	0.533104
9.79978	0.525951
9.80645	0.509262
9.81312	0.475407
9.81978	0.463486
9.82645	0.463486
9.83312	0.458241
9.83978	0.445843
9.84645	0.459671
9.85312	0.517368
9.85978	0.576019
9.86645	0.594616
9.87312	0.580311
9.87978	0.555515
9.88645	0.532627
9.89312	0.511169
9.89978	0.469685
9.90645	0.440598
9.91312	0.413895
9.91978	0.397205
9.92645	0.36478
9.93312	0.294685
9.93978	0.22459
9.94645	0.189304
9.95312	0.198841
9.95978	0.230312
9.96645	0.262737
9.97312	0.310421
9.97978	0.356674
9.98645	0.380039
9.99312	0.368118
9.99978	0.316143
10.0064	0.254154
10.0131	0.20504
10.0198	0.195026
10.0265	0.204563
10.0331	0.22459
10.0398	0.252247
10.0465	0.277042
10.0531	0.2985
10.0598	0.314236
10.0664	0.356197
10.0731	0.431538
10.0798	0.515461
10.0864	0.563145
10.0931	0.566959
10.0998	0.562191
10.1065	0.560284
10.1131	0.543118
10.1198	0.535488
10.1265	0.596523
10.1331	0.731468
10.1398	0.874043
10.1464	0.977516
10.1531	1.0643
10.1598	1.15061
10.1664	1.20592
10.1731	1.21403
10.1798	1.19686
10.1865	1.18017
10.1931	1.18113
10.1998	1.20211
10.2065	1.26743
10.2131	1.36948
10.2198	1.47629
10.2264	1.57404
10.2331	1.6613
10.2398	1.75619
10.2464	1.84679
10.2531	1.91879
10.2598	1.98269
10.2665	2.05469
10.2731	2.12669
10.2798	2.18534
10.2865	2.23255
10.2931	2.30598
10.2998	2.42424
10.3064	2.57444
10.3131	2.72989
10.3198	2.87533
10.3264	3.04747
10.3331	3.26061
10.3398	3.50094
10.3465	3.74889
10.3531	4.02308
10.3598	4.34065
10.3665	4.64344
10.3731	4.91571
10.3798	5.17559
10.3864	5.47075
10.3931	5.81837
10.3998	6.19221
10.4064	6.59513
10.4131	7.01904
10.4198	7.48777
10.4265	8.02469
10.4331	8.62265
10.4398	9.27305
10.4465	9.974
10.4531	10.7403
10.4598	11.5671
10.4665	12.4288
10.4731	13.3238
10.4798	14.3018
10.4864	15.4057
10.4931	16.6512
10.4998	18.0292
10.5064	19.5518
10.5131	21.2502
10.5198	23.1256
10.5265	25.1722
10.5331	27.389
10.5398	29.788
10.5465	32.3935
10.5531	35.2421
10.5598	38.3549
10.5664	41.7609
10.5731	45.4831
10.5798	49.5706
10.5864	54.049
10.5931	58.9209
10.5998	64.2009
10.6065	69.9139
10.6131	76.0937
10.6198	82.7484
10.6265	89.8805
10.6331	97.5027
10.6398	105.655
10.6464	114.383
10.6531	123.719
10.6598	133.683
10.6664	144.313
10.6731	155.63
10.6798	167.664
10.6865	180.409
10.6931	193.83
10.6998	207.883
10.7065	222.546
10.7131	237.822
10.7198	253.65
10.7264	269.946
10.7331	286.649
10.7398	303.735
10.7464	321.118
10.7531	338.668
10.7598	356.251
10.7665	373.731
10.7731	390.939
10.7798	407.695
10.7865	423.831
10.7931	439.174
10.7998	453.503
10.8064	466.628
10.8131	478.384
10.8198	488.616
10.8264	497.135
10.8331	503.798
10.8398	508.556
10.8465	511.343
10.8531	512.11
10.8598	510.86
10.8665	507.699
10.8731	502.758
10.8798	496.171
10.8864	488.119
10.8931	478.842
10.8998	468.526
10.9064	457.384
10.9131	445.647
10.9198	433.504
10.9265	421.174
10.9331	408.807
10.9398	396.603
10.9465	384.673
10.9531	373.089
10.9598	361.981
10.9665	351.419
10.9731	341.456
10.9798	332.111
10.9864	323.367
10.9931	315.23
10.9998	307.614
11.0064	300.457
11.0131	293.732
11.0198	287.446
11.0265	281.608
11.0331	276.155
11.0398	271.028
11.0465	266.212
11.0531	261.715
11.0598	257.468
11.0664	253.397
11.0731	249.489
11.0798	245.79
11.0864	242.315
11.0931	239.017
11.0998	235.9
11.1065	232.954
11.1131	230.163
11.1198	227.495
11.1265	224.922
11.1331	222.414
11.1398	219.923
11.1464	217.456
11.1531	215.054
11.1598	212.747
11.1664	210.536
11.1731	208.415
11.1798	206.385
11.1865	204.412
11.1931	202.446
11.1998	200.473
11.2065	198.519
11.2131	196.593
11.2198	194.682
11.2264	192.8
11.2331	190.975
11.2398	189.221
11.2464	187.515
11.2531	185.849
11.2598	184.219
11.2665	182.638
11.2731	181.072
11.2798	179.502
11.2865	177.916
11.2931	176.342
11.2998	174.803
11.3064	173.3
11.3131	171.86
11.3198	170.461
11.3264	169.085
11.3331	167.704
11.3398	166.329
11.3465	164.958
11.3531	163.575
11.3598	162.169
11.3665	160.781
11.3731	159.419
11.3798	158.083
11.3864	156.769
11.3931	155.493
11.3998	154.286
11.4064	153.13
11.4131	152.025
11.4198	150.94
11.4265	149.857
11.4331	148.751
11.4398	147.614
11.4465	146.449
11.4531	145.241
11.4598	144.015
11.4665	142.807
11.4731	141.644
11.4798	140.513
11.4864	139.409
11.4931	138.348
11.4998	137.332
11.5064	136.354
11.5131	135.405
11.5198	134.473
11.5265	133.54
11.5331	132.607
11.5398	131.679
11.5465	130.77
11.5531	129.868
11.5598	128.979
11.5664	128.107
11.5731	127.248
11.5798	126.428
11.5864	125.609
11.5931	124.789
11.5998	123.947
11.6065	123.095
11.6131	122.264
11.6198	121.416
11.6265	120.573
11.6331	119.73
11.6398	118.936
11.6464	118.203
11.6531	117.505
11.6598	116.833
11.6664	116.188
11.6731	115.574
11.6798	114.951
11.6865	114.296
11.6931	113.605
11.6998	112.926
11.7065	112.239
11.7131	111.564
11.7198	110.916
11.7264	110.299
11.7331	109.679
11.7398	108.998
11.7464	108.284
11.7531	107.54
11.7598	106.798
11.7665	106.066
11.7731	105.381
11.7798	104.746
11.7865	104.157
11.7931	103.581
11.7998	102.978
11.8064	102.355
11.8131	101.728
11.8198	101.12
11.8264	100.502
11.8331	99.8855
11.8398	99.2799
11.8465	98.6581
11.8531	98.0024
11.8598	97.3186
11.8665	96.6511
11.8731	95.9992
11.8798	95.3546
11.8864	94.7366
11.8931	94.142
11.8998	93.5707
11.9064	92.9952
11.9131	92.4377
11.9198	91.918
11.9265	91.4044
11.9331	90.8756
11.9398	90.3134
11.9465	89.7465
11.9531	89.1814
11.9598	88.6402
11.9665	88.1376
11.9731	87.6641
11.9798	87.1878
11.9864	86.6833
11.9931	86.164
11.9998	85.6271
12.0064	85.0835
12.0131	84.5385
12.0198	84.0216
12.0265	83.5447
12.0331	83.076
12.0398	82.6001
12.0465	82.1247
12.0531	81.6641
12.0598	81.224
12.0664	80.7915
12.0731	80.3571
12.0798	79.9007
12.0864	79.4463
12.0931	79.03
12.0998	78.64
12.1065	78.2509
12.1131	77.8618
12.1198	77.4975
12.1265	77.1408
12.1331	76.767
12.1398	76.3764
12.1464	75.9921
12.1531	75.614
12.1598	75.2711
12.1664	74.9636
12.1731	74.6865
12.1798	74.42
12.1865	74.1591
12.1931	73.9121
12.1998	73.6461
12.2065	73.3652
12.2131	73.0729
12.2198	72.7854
12.2264	72.504
12.2331	72.226
12.2398	71.9352
12.2464	71.6052
12.2531	71.2547
12.2598	70.931
12.2665	70.6363
12.2731	70.333
12.2798	70.0283
12.2865	69.7393
12.2931	69.4528
12.2998	69.1309
12.3064	68.7923
12.3131	68.4791
12.3198	68.1844
12.3264	67.883
12.3331	67.5821
12.3398	67.307
12.3465	67.0209
12.3531	66.7229
12.3598	66.4101
12.3665	66.1068
12.3731	65.7921
12.3798	65.4354
12.3864	65.0878
12.3931	64.7502
12.3998	64.4369
12.4064	64.1332
12.4131	63.8504
12.4198	63.59
12.4265	63.3183
12.4331	63.0221
12.4398	62.7232
12.4465	62.438
12.4531	62.1734
12.4598	61.9197
12.4665	61.6703
12.4731	61.4424
12.4798	61.2268
12.4864	61.0213
12.4931	60.8039
12.4998	60.5831
12.5064	60.3809
12.5131	60.2021
12.5198	60.0243
12.5265	59.8135
12.5331	59.5613
12.5398	59.3157
12.5465	59.1125
12.5531	58.9399
12.5598	58.7835
12.5664	58.6352
12.5731	58.537
12.5798	58.4698
12.5864	58.3735
12.5931	58.2385
12.5998	58.074
12.6065	57.9233
12.6131	57.7617
12.6198	57.5833
12.6265	57.3988
12.6331	57.2228
12.6398	57.0526
12.6464	56.9005
12.6531	56.757
12.6598	56.5982
12.6664	56.4046
12.6731	56.1824
12.6798	55.9525
12.6865	55.6812
12.6931	55.3746
12.6998	55.0389
12.7065	54.7004
12.7131	54.3537
12.7198	53.987
12.7264	53.627
12.7331	53.2904
12.7398	53
12.7464	52.7291
12.7531	52.4516
12.7598	52.1555
12.7665	51.8045
12.7731	51.4221
12.7798	51.0006
12.7865	50.5719
12.7931	50.1461
12.7998	49.7308
12.8064	49.335
12.8131	48.9092
12.8198	48.4691
12.8264	48.0423
12.8331	47.627
12.8398	47.225
12.8465	46.8473
12.8531	46.526
12.8598	46.2351
12.8665	45.9356
12.8731	45.6543
12.8798	45.3858
12.8864	45.1403
12.8931	44.9057
12.8998	44.6987
12.9064	44.5104
12.9131	44.2982
12.9198	44.0865
12.9265	43.8771
12.9331	43.684
12.9398	43.5081
12.9465	43.3598
12.9531	43.2539
12.9598	43.1685
12.9665	43.0994
12.9731	43.0293
12.9798	42.9401
12.9864	42.8324
12.9931	42.7256
12.9998	42.635
13.0064	42.5515
13.0131	42.4886
13.0198	42.4623
13.0265	42.4728
13.0331	42.4933
13.0398	42.4995
13.0465	42.4871
13.0531	42.4662
13.0598	42.418
13.0664	42.3312
13.0731	42.2163
13.0798	42.0938
13.0864	41.9798
13.0931	41.832
13.0998	41.6813
13.1065	41.5425
13.1131	41.4147
13.1198	41.2674
13.1265	41.0757
13.1331	40.8812
13.1398	40.6899
13.1464	40.5049
13.1531	40.3247
13.1598	40.1635
13.1664	40.0524
13.1731	39.9742
13.1798	39.8822
13.1865	39.7348
13.1931	39.5579
13.1998	39.372
13.2065	39.1707
13.2131	38.928
13.2198	38.6639
13.2264	38.4331
13.2331	38.2495
13.2398	38.1012
13.2464	37.9486
13.2531	37.8017
13.2598	37.6697
13.2665	37.5495
13.2731	37.3969
13.2798	37.2062
13.2865	37.0092
13.2931	36.8328
13.2998	36.6793
13.3064	36.5071
13.3131	36.3293
13.3198	36.1729
13.3264	36.057
13.3331	35.954
[truncated: 4,000 more rows]

## Sheet: 7
0.00145	0.138283
0.00811667	0.171185
0.0147833	0.198841
0.02145	0.197887
0.0281167	0.215054
0.0347833	0.283718
0.04145	0.333309
0.0481167	0.32711
0.0547833	0.277519
0.06145	0.230312
0.0681167	0.199318
0.0747833	0.160217
0.08145	0.131607
0.0881167	0.11301
0.0947833	0.110149
0.10145	0.121593
0.108117	0.132561
0.114783	0.13113
0.12145	0.0967979
0.128117	0.061512
0.134783	0.0457764
0.14145	0.0457764
0.148117	0.0581741
0.154783	0.0896454
0.16145	0.137806
0.168117	0.174999
0.174783	0.193119
0.18145	0.189304
0.188117	0.159264
0.194783	0.0987053
0.20145	0.0510216
0.208117	0.0419617
0.214783	0.0486374
0.22145	0.0543594
0.228117	0.0581741
0.234783	0.0829697
0.24145	0.101089
0.248117	0.099659
0.254783	0.100136
0.26145	0.101089
0.268117	0.0972748
0.274783	0.0715256
0.28145	0.0452995
0.288117	0.0138283
0.294783	-0.0386238
0.30145	-0.0977516
0.308117	-0.130177
0.314783	-0.115871
0.32145	-0.0939369
0.328117	-0.0801086
0.334783	-0.0700951
0.34145	-0.0386238
0.348117	-0.00190735
0.354783	0.017643
0.36145	0.0295639
0.368117	0.0553131
0.374783	0.10252
0.38145	0.131607
0.388117	0.126362
0.394783	0.0967979
0.40145	0.0667572
0.408117	0.0553131
0.414783	0.0543594
0.42145	0.0758171
0.428117	0.114918
0.434783	0.161648
0.44145	0.199795
0.448117	0.193596
0.454783	0.163078
0.46145	0.116825
0.468117	0.0767708
0.474783	0.0686646
0.48145	0.0853539
0.488117	0.127792
0.494783	0.179768
0.50145	0.247955
0.508117	0.302792
0.514783	0.319958
0.52145	0.322819
0.528117	0.339031
0.534783	0.348091
0.54145	0.316143
0.548117	0.27895
0.554783	0.264168
0.56145	0.247002
0.568117	0.198364
0.574783	0.144005
0.58145	0.125885
0.588117	0.131607
0.594783	0.130177
0.60145	0.110149
0.608117	0.0925064
0.614783	0.0839233
0.62145	0.0691414
0.628117	0.0305176
0.634783	0
0.64145	0.0119209
0.648117	0.0462532
0.654783	0.0481606
0.66145	0.014782
0.668117	-0.0038147
0.674783	-0.0190735
0.68145	-0.0534058
0.688117	-0.0891685
0.694783	-0.0720024
0.70145	-0.00190735
0.708117	0.0514984
0.714783	0.0896454
0.72145	0.127792
0.728117	0.170231
0.734783	0.184536
0.74145	0.164509
0.748117	0.141621
0.754783	0.111103
0.76145	0.0815392
0.768117	0.0524521
0.774783	0.0543594
0.78145	0.0624657
0.788117	0.082016
0.794783	0.100613
0.80145	0.116348
0.808117	0.132084
0.814783	0.141144
0.82145	0.14925
0.828117	0.141621
0.834783	0.141144
0.84145	0.156403
0.848117	0.157833
0.854783	0.134468
0.86145	0.108719
0.868117	0.100613
0.874783	0.0953674
0.88145	0.0653267
0.888117	0.020504
0.894783	-0.0219345
0.90145	-0.0452995
0.908117	-0.0433922
0.914783	-0.0352859
0.92145	-0.026226
0.928117	-0.00524521
0.934783	0.0166893
0.94145	0.023365
0.948117	-0.00476837
0.954783	-0.0429153
0.96145	-0.0686646
0.968117	-0.0810623
0.974783	-0.0724792
0.98145	-0.0500679
0.988117	-0.0276566
0.994783	-0.0138283
1.00145	-0.00905991
1.00812	-0.0114441
1.01478	-0.0228882
1.02145	-0.041008
1.02812	-0.0391006
1.03478	-0.0219345
1.04145	-0.017643
1.04812	-0.020504
1.05478	-0.0319481
1.06145	-0.0362396
1.06812	-0.0419617
1.07478	-0.0452995
1.08145	-0.0333786
1.08812	-0.0338554
1.09478	-0.0395775
1.10145	-0.0452995
1.10812	-0.0400543
1.11478	-0.0224113
1.12145	-0.00762939
1.12812	-0.000476837
1.13478	-0.00429153
1.14145	-0.0200272
1.14812	-0.04673
1.15478	-0.0901222
1.16145	-0.133991
1.16812	-0.157833
1.17478	-0.153065
1.18145	-0.143051
1.18812	-0.126362
1.19478	-0.0953674
1.20145	-0.041008
1.20812	0.0290871
1.21478	0.0891685
1.22145	0.14019
1.22812	0.169277
1.23478	0.193596
1.24145	0.22316
1.24812	0.25177
1.25478	0.26226
1.26145	0.263691
1.26812	0.254631
1.27478	0.233173
1.28145	0.180244
1.28812	0.105381
1.29478	0.0386238
1.30145	-0.0157356
1.30812	-0.0286102
1.31478	-0.00905991
1.32145	0.0200272
1.32812	0.0324249
1.33478	0.0314713
1.34145	0.0267029
1.34812	0.00619888
1.35478	-0.0362396
1.36145	-0.061512
1.36812	-0.0596046
1.37478	-0.0352859
1.38145	-0.000476837
1.38812	0.0228882
1.39478	0.0333786
1.40145	0.00667572
1.40812	-0.0286102
1.41478	-0.0591278
1.42145	-0.0934601
1.42812	-0.128269
1.43478	-0.164032
1.44145	-0.17643
1.44812	-0.16737
1.45478	-0.143051
1.46145	-0.104904
1.46812	-0.0610352
1.47478	-0.000953674
1.48145	0.061512
1.48812	0.118732
1.49478	0.145435
1.50145	0.141621
1.50812	0.113964
1.51478	0.084877
1.52145	0.067234
1.52812	0.0553131
1.53478	0.0534058
1.54145	0.0720024
1.54812	0.11301
1.55478	0.133991
1.56145	0.113487
1.56812	0.0710487
1.57478	0.0395775
1.58145	0.00953674
1.58812	-0.0190735
1.59478	-0.0367165
1.60145	-0.0391006
1.60812	-0.0457764
1.61478	-0.0538826
1.62145	-0.0481606
1.62812	-0.0457764
1.63478	-0.064373
1.64145	-0.0886917
1.64812	-0.0934601
1.65478	-0.0944138
1.66145	-0.117302
1.66812	-0.144482
1.67478	-0.13876
1.68145	-0.0972748
1.68812	-0.0500679
1.69478	-0.0143051
1.70145	0.0362396
1.70812	0.0972748
1.71478	0.135899
1.72145	0.128746
1.72812	0.0982285
1.73478	0.0681877
1.74145	0.0395775
1.74812	0.0171661
1.75478	0.00810623
1.76145	0.0119209
1.76812	0.000476837
1.77478	-0.0224113
1.78145	-0.0476837
1.78812	-0.0572205
1.79478	-0.0486374
1.80145	-0.0238419
1.80812	0.0114441
1.81478	0.0405312
1.82145	0.0433922
1.82812	0.0038147
1.83478	-0.0619888
1.84145	-0.123024
1.84812	-0.146866
1.85478	-0.124454
1.86145	-0.0815392
1.86812	-0.017643
1.87478	0.0524521
1.88145	0.105858
1.88812	0.126362
1.89478	0.116825
1.90145	0.12064
1.90812	0.123501
1.91478	0.125408
1.92145	0.126362
1.92812	0.132561
1.93478	0.132084
1.94145	0.126839
1.94812	0.127792
1.95478	0.135899
1.96145	0.137806
1.96812	0.14925
1.97478	0.17643
1.98145	0.191689
1.98812	0.174046
1.99478	0.1297
2.00145	0.0882149
2.00812	0.0419617
2.01478	-0.0100136
2.02145	-0.0457764
2.02812	-0.058651
2.03478	-0.0495911
2.04145	-0.0405312
2.04812	-0.0395775
2.05478	-0.0462532
2.06145	-0.0662804
2.06812	-0.0867844
2.07478	-0.113487
2.08145	-0.130653
2.08812	-0.13113
2.09478	-0.119209
2.10145	-0.0991821
2.10812	-0.0705719
2.11478	-0.0314713
2.12145	0.00905991
2.12812	0.0348091
2.13478	0.0443459
2.14145	0.0443459
2.14812	0.0338554
2.15478	0.0276566
2.16145	0.0276566
2.16812	0.0429153
2.17478	0.0591278
2.18145	0.0414848
2.18812	0.00524521
2.19478	-0.0367165
2.20145	-0.0729561
2.20812	-0.126362
2.21478	-0.186443
2.22145	-0.204563
2.22812	-0.185013
2.23478	-0.172138
2.24145	-0.182152
2.24812	-0.181198
2.25478	-0.156879
2.26145	-0.131607
2.26812	-0.113487
2.27478	-0.0815392
2.28145	-0.0376701
2.28812	-0.00286102
2.29478	0.0109673
2.30145	0.00667572
2.30812	-0.0138283
2.31478	-0.0333786
2.32145	-0.043869
2.32812	-0.0448227
2.33478	-0.0553131
2.34145	-0.0729561
2.34812	-0.0863075
2.35478	-0.0839233
2.36145	-0.0734329
2.36812	-0.0600815
2.37478	-0.0524521
2.38145	-0.0429153
2.38812	-0.0247955
2.39478	0.000476837
2.40145	0.0333786
2.40812	0.0534058
2.41478	0.0753403
2.42145	0.0982285
2.42812	0.122547
2.43478	0.116348
2.44145	0.0739098
2.44812	0.0376701
2.45478	0.0295639
2.46145	0.041008
2.46812	0.0295639
2.47478	-0.00572205
2.48145	-0.0343323
2.48812	-0.0529289
2.49478	-0.0658035
2.50145	-0.0853539
2.50812	-0.0972748
2.51478	-0.0863075
2.52145	-0.0624657
2.52812	-0.0457764
2.53478	-0.0619888
2.54145	-0.10252
2.54812	-0.134945
2.55478	-0.135422
2.56145	-0.110626
2.56812	-0.084877
2.57478	-0.0653267
2.58145	-0.0367165
2.58812	-0.00905991
2.59478	-0.0100136
2.60145	-0.0486374
2.60812	-0.0939369
2.61478	-0.105858
2.62145	-0.0853539
2.62812	-0.0524521
2.63478	-0.0185966
2.64145	0.014782
2.64812	0.0343323
2.65478	0.0247955
2.66145	-0.0114441
2.66812	-0.0486374
2.67478	-0.0872612
2.68145	-0.121593
2.68812	-0.135422
2.69478	-0.113487
2.70145	-0.0629425
2.70812	-0.0185966
2.71478	0.00762939
2.72145	0.0314713
2.72812	0.0548363
2.73478	0.0610352
2.74145	0.041008
2.74812	0.00858307
2.75478	-0.017643
2.76145	-0.0414848
2.76812	-0.0686646
2.77478	-0.0910759
2.78145	-0.113964
2.78812	-0.137806
2.79478	-0.150681
2.80145	-0.152111
2.80812	-0.14019
2.81478	-0.117302
2.82145	-0.0743866
2.82812	-0.0376701
2.83478	-0.0400543
2.84145	-0.0567436
2.84812	-0.0715256
2.85478	-0.0910759
2.86145	-0.127792
2.86812	-0.154018
2.87478	-0.154972
2.88145	-0.166416
2.88812	-0.188828
2.89478	-0.194073
2.90145	-0.169277
2.90812	-0.139713
2.91478	-0.115871
2.92145	-0.0867844
2.92812	-0.0557899
2.93478	-0.0329018
2.94145	-0.0329018
2.94812	-0.0505447
2.95478	-0.0710487
2.96145	-0.0829697
2.96812	-0.0925064
2.97478	-0.112534
2.98145	-0.136852
2.98812	-0.154018
2.99478	-0.156403
3.00145	-0.145912
3.00812	-0.126362
3.01478	-0.109673
3.02145	-0.0982285
3.02812	-0.0867844
3.03478	-0.0681877
3.04145	-0.0462532
3.04812	-0.0181198
3.05478	0
3.06145	0.00667572
3.06812	0.0109673
3.07478	0.0171661
3.08145	0.0209808
3.08812	-0.00572205
3.09478	-0.0400543
3.10145	-0.0634193
3.10812	-0.0681877
3.11478	-0.0600815
3.12145	-0.0548363
3.12812	-0.0357628
3.13478	-0.0133514
3.14145	-0.00143051
3.14812	0.00238419
3.15478	-0.0109673
3.16145	-0.00476837
3.16812	0.00905991
3.17478	0.0267029
3.18145	0.0391006
3.18812	0.0271797
3.19478	0.0138283
3.20145	-0.0166893
3.20812	-0.0581741
3.21478	-0.106335
3.22145	-0.15974
3.22812	-0.189781
3.23478	-0.219345
3.24145	-0.237465
3.24812	-0.230789
3.25478	-0.206947
3.26145	-0.155449
3.26812	-0.111103
3.27478	-0.0596046
3.28145	-0.0166893
3.28812	-0.00143051
3.29478	0.00476837
3.30145	0.00953674
3.30812	0.0128746
3.31478	-0.0104904
3.32145	-0.0553131
3.32812	-0.0853539
3.33478	-0.0987053
3.34145	-0.100136
3.34812	-0.0762939
3.35478	-0.0214577
3.36145	0.0338554
3.36812	0.0619888
3.37478	0.0667572
3.38145	0.0553131
3.38812	0.0185966
3.39478	-0.0391006
3.40145	-0.0915527
3.40812	-0.126362
3.41478	-0.142574
3.42145	-0.152588
3.42812	-0.153065
3.43478	-0.14925
3.44145	-0.139713
3.44812	-0.114918
3.45478	-0.0767708
3.46145	-0.0414848
3.46812	-0.0166893
3.47478	0.00905991
3.48145	0.0481606
3.48812	0.0810623
3.49478	0.0958443
3.50145	0.115395
3.50812	0.144958
3.51478	0.154018
3.52145	0.108242
3.52812	0.0414848
3.53478	-0.0238419
3.54145	-0.0724792
3.54812	-0.0953674
3.55478	-0.0839233
3.56145	-0.0395775
3.56812	-0.0104904
3.57478	-0.00238419
3.58145	-0.0257492
3.58812	-0.0886917
3.59478	-0.153065
3.60145	-0.185966
3.60812	-0.163078
3.61478	-0.113964
3.62145	-0.0734329
3.62812	-0.0452995
3.63478	-0.0486374
3.64145	-0.0886917
3.64812	-0.158787
3.65478	-0.232697
3.66145	-0.266552
3.66812	-0.250816
3.67478	-0.18692
3.68145	-0.100136
3.68812	-0.023365
3.69478	0.0247955
3.70145	0.0290871
3.70812	0.00810623
3.71478	-0.0429153
3.72145	-0.114918
3.72812	-0.165462
3.73478	-0.178814
3.74145	-0.154972
3.74812	-0.142097
3.75478	-0.139236
3.76145	-0.115871
3.76812	-0.0834465
3.77478	-0.0443459
3.78145	-0.0252724
3.78812	-0.00762939
3.79478	0.0309944
3.80145	0.0557899
3.80812	0.058651
3.81478	0.0290871
3.82145	0.0104904
3.82812	0.0138283
3.83478	0.0123978
3.84145	0.0119209
3.84812	0.0238419
3.85478	0.0715256
3.86145	0.135422
3.86812	0.198841
3.87478	0.25177
3.88145	0.276566
3.88812	0.263691
3.89478	0.20504
3.90145	0.123501
3.90812	0.0295639
3.91478	-0.0605583
3.92145	-0.123501
3.92812	-0.156879
3.93478	-0.156879
3.94145	-0.160694
3.94812	-0.155449
3.95478	-0.144482
3.96145	-0.121117
3.96812	-0.087738
3.97478	-0.067234
3.98145	-0.0367165
3.98812	0.000953674
3.99478	0.0505447
4.00145	0.0758171
4.00812	0.0686646
4.01478	0.0510216
4.02145	0.0391006
4.02812	0.0181198
4.03478	-0.0243187
4.04145	-0.0495911
4.04812	-0.0553131
4.05478	-0.0491142
4.06145	-0.061512
4.06812	-0.0681877
4.07478	-0.0481606
4.08145	-0.0181198
4.08812	0.000953674
4.09478	0.0162125
4.10145	0.0314713
4.10812	0.0362396
4.11478	0.00715256
4.12145	-0.0395775
4.12812	-0.0524521
4.13478	-0.0443459
4.14145	-0.0290871
4.14812	-0.0166893
4.15478	0.0252724
4.16145	0.0863075
4.16812	0.102997
4.17478	0.0677109
4.18145	0.0166893
4.18812	-0.0295639
4.19478	-0.082016
4.20145	-0.142097
4.20812	-0.175476
4.21478	-0.181675
4.22145	-0.185013
4.22812	-0.191212
4.23478	-0.188351
4.24145	-0.174046
4.24812	-0.165462
4.25478	-0.151634
4.26145	-0.118732
4.26812	-0.0634193
4.27478	-0.0267029
4.28145	-0.020504
4.28812	-0.0209808
4.29478	-0.00572205
4.30145	0.00572205
4.30812	0.000476837
4.31478	-0.00762939
4.32145	-0.0109673
4.32812	-0.0157356
4.33478	-0.0524521
4.34145	-0.101566
4.34812	-0.144482
4.35478	-0.158787
4.36145	-0.141621
4.36812	-0.0982285
4.37478	-0.0276566
4.38145	0.0500679
4.38812	0.099659
4.39478	0.0967979
4.40145	0.058651
4.40812	0.00810623
4.41478	-0.0400543
4.42145	-0.0810623
4.42812	-0.100613
4.43478	-0.0982285
4.44145	-0.0929832
4.44812	-0.0967979
4.45478	-0.0958443
4.46145	-0.0810623
4.46812	-0.067234
4.47478	-0.0505447
4.48145	-0.0400543
4.48812	-0.0243187
4.49478	-0.0181198
4.50145	-0.0257492
4.50812	-0.0324249
4.51478	-0.0352859
4.52145	-0.0200272
4.52812	0.000476837
4.53478	0.00190735
4.54145	-0.0209808
4.54812	-0.0386238
4.55478	-0.0281334
4.56145	0.000953674
4.56812	0.0271797
4.57478	0.0495911
4.58145	0.0796318
4.58812	0.107765
4.59478	0.128746
4.60145	0.121593
4.60812	0.0796318
4.61478	0.0119209
4.62145	-0.0653267
4.62812	-0.124931
4.63478	-0.180721
4.64145	-0.226974
4.64812	-0.252247
4.65478	-0.240326
4.66145	-0.205517
4.66812	-0.189781
4.67478	-0.189304
4.68145	-0.183105
4.68812	-0.1688
4.69478	-0.167847
4.70145	-0.176907
4.70812	-0.187874
4.71478	-0.211716
4.72145	-0.257015
4.72812	-0.297546
4.73478	-0.298977
4.74145	-0.283718
4.74812	-0.28038
4.75478	-0.288963
4.76145	-0.282288
4.76812	-0.268936
4.77478	-0.258446
4.78145	-0.257492
4.78812	-0.236511
4.79478	-0.201225
4.80145	-0.177383
4.80812	-0.169277
4.81478	-0.183582
4.82145	-0.190735
4.82812	-0.205994
4.83478	-0.20647
4.84145	-0.195503
4.84812	-0.170708
4.85478	-0.134945
4.86145	-0.0882149
4.86812	-0.0171661
4.87478	0.0443459
4.88145	0.0867844
4.88812	0.107765
4.89478	0.127792
4.90145	0.132084
4.90812	0.104427
4.91478	0.0600815
4.92145	0.0143051
4.92812	-0.038147
4.93478	-0.100613
4.94145	-0.146389
4.94812	-0.17786
4.95478	-0.196457
4.96145	-0.200272
4.96812	-0.179291
4.97478	-0.142097
4.98145	-0.127316
4.98812	-0.108242
4.99478	-0.0886917
5.00145	-0.0619888
5.00812	-0.0405312
5.01478	-0.0362396
5.02145	-0.0395775
5.02812	-0.0491142
5.03478	-0.0462532
5.04145	-0.0462532
5.04812	-0.0476837
5.05478	-0.0386238
5.06145	-0.0238419
5.06812	-0.0371933
5.07478	-0.0796318
5.08145	-0.11158
5.08812	-0.125885
5.09478	-0.144482
5.10145	-0.153542
5.10812	-0.134468
5.11478	-0.0810623
5.12145	-0.0457764
5.12812	-0.0338554
5.13478	-0.0414848
5.14145	-0.064373
5.14812	-0.0925064
5.15478	-0.122547
5.16145	-0.142574
5.16812	-0.160694
5.17478	-0.169754
5.18145	-0.181675
5.18812	-0.200748
5.19478	-0.240326
5.20145	-0.274658
5.20812	-0.293255
5.21478	-0.288963
5.22145	-0.26226
5.22812	-0.221252
5.23478	-0.176907
5.24145	-0.151634
5.24812	-0.13876
5.25478	-0.123501
5.26145	-0.103474
5.26812	-0.084877
5.27478	-0.0734329
5.28145	-0.0548363
5.28812	-0.0214577
5.29478	0.00476837
5.30145	-0.00667572
5.30812	-0.0419617
5.31478	-0.0610352
5.32145	-0.0553131
5.32812	-0.064373
5.33478	-0.103951
5.34145	-0.135422
5.34812	-0.156403
5.35478	-0.169277
5.36145	-0.179768
5.36812	-0.151157
5.37478	-0.0844002
5.38145	-0.00476837
5.38812	0.0901222
5.39478	0.191689
5.40145	0.274181
5.40812	0.306606
5.41478	0.319004
5.42145	0.329494
5.42812	0.312328
5.43478	0.242233
5.44145	0.135422
5.44812	0.026226
5.45478	-0.0610352
5.46145	-0.12064
5.46812	-0.144958
5.47478	-0.162125
5.48145	-0.174999
5.48812	-0.185966
5.49478	-0.206947
5.50145	-0.243187
5.50812	-0.282288
5.51478	-0.289917
5.52145	-0.257015
5.52812	-0.196934
5.53478	-0.143051
5.54145	-0.105858
5.54812	-0.0891685
5.55478	-0.079155
5.56145	-0.0948906
5.56812	-0.132561
5.57478	-0.160217
5.58145	-0.183582
5.58812	-0.211239
5.59478	-0.248432
5.60145	-0.253201
5.60812	-0.207424
5.61478	-0.13876
5.62145	-0.0567436
5.62812	0.0290871
5.63478	0.118732
5.64145	0.175953
5.64812	0.185966
5.65478	0.153542
5.66145	0.107765
5.66812	0.0715256
5.67478	0.0529289
5.68145	0.0433922
5.68812	0.0271797
5.69478	0.0195503
5.70145	0.023365
5.70812	0.0295639
5.71478	0.00524521
5.72145	-0.0405312
5.72812	-0.0839233
5.73478	-0.121117
5.74145	-0.154972
5.74812	-0.174522
5.75478	-0.148296
5.76145	-0.102997
5.76812	-0.0710487
5.77478	-0.0562668
5.78145	-0.0534058
5.78812	-0.0863075
5.79478	-0.155449
5.80145	-0.203133
5.80812	-0.188351
5.81478	-0.139713
5.82145	-0.0891685
5.82812	-0.0252724
5.83478	0.0376701
5.84145	0.058651
5.84812	0.0100136
5.85478	-0.0729561
5.86145	-0.163555
5.86812	-0.23365
5.87478	-0.286579
5.88145	-0.311375
5.88812	-0.308037
5.89478	-0.267982
5.90145	-0.199795
5.90812	-0.143051
5.91478	-0.0972748
5.92145	-0.0782013
5.92812	-0.0653267
5.93478	-0.0739098
5.94145	-0.0929832
5.94812	-0.109673
5.95478	-0.118256
5.96145	-0.0944138
5.96812	-0.0619888
5.97478	-0.0495911
5.98145	-0.0610352
5.98812	-0.0762939
5.99478	-0.0767708
6.00145	-0.0925064
6.00812	-0.131607
6.01478	-0.149727
6.02145	-0.156879
6.02812	-0.174999
6.03478	-0.226021
6.04145	-0.247478
6.04812	-0.208855
6.05478	-0.154495
6.06145	-0.113487
6.06812	-0.100136
6.07478	-0.0858307
6.08145	-0.0910759
6.08812	-0.111103
6.09478	-0.131607
6.10145	-0.135422
6.10812	-0.107765
6.11478	-0.0581741
6.12145	0.0133514
6.12812	0.0753403
6.13478	0.116348
6.14145	0.123978
6.14812	0.114441
6.15478	0.0977516
6.16145	0.079155
6.16812	0.0481606
6.17478	0.0119209
6.18145	-0.0152588
6.18812	-0.0400543
6.19478	-0.0662804
6.20145	-0.102043
6.20812	-0.114441
6.21478	-0.105381
6.22145	-0.082016
6.22812	-0.0481606
6.23478	-0.0181198
6.24145	-0.014782
6.24812	-0.0419617
6.25478	-0.0777245
6.26145	-0.0925064
6.26812	-0.101089
6.27478	-0.109673
6.28145	-0.110626
6.28812	-0.0953674
6.29478	-0.0863075
6.30145	-0.099659
6.30812	-0.114918
6.31478	-0.0991821
6.32145	-0.0462532
6.32812	-0.0123978
6.33478	0.00143051
6.34145	0.0181198
6.34812	0.0376701
6.35478	0.0371933
6.36145	0.00858307
6.36812	-0.00476837
6.37478	0.0181198
6.38145	0.0376701
6.38812	0.0495911
6.39478	0.0572205
6.40145	0.0772476
6.40812	0.106812
6.41478	0.117302
6.42145	0.125408
6.42812	0.123978
6.43478	0.106812
6.44145	0.0572205
6.44812	-0.0300407
6.45478	-0.11301
6.46145	-0.183582
6.46812	-0.235081
6.47478	-0.275612
6.48145	-0.290871
6.48812	-0.272751
6.49478	-0.236034
6.50145	-0.187397
6.50812	-0.128746
6.51478	-0.0691414
6.52145	-0.0305176
6.52812	-0.0119209
6.53478	-0.0171661
6.54145	-0.0271797
6.54812	-0.0462532
6.55478	-0.0452995
6.56145	-0.0195503
6.56812	0.00953674
6.57478	0.0448227
6.58145	0.0772476
6.58812	0.138283
6.59478	0.198364
6.60145	0.226021
6.60812	0.22459
6.61478	0.214577
6.62145	0.207424
6.62812	0.177383
6.63478	0.118732
6.64145	0.064373
6.64812	0.0281334
6.65478	-0.00524521
6.66145	-0.043869
6.66812	-0.0886917
6.67478	-0.110149
6.68145	-0.12207
6.68812	-0.123978
6.69478	-0.114918
6.70145	-0.110626
6.70812	-0.110149
6.71478	-0.112057
6.72145	-0.0896454
6.72812	-0.064373
6.73478	-0.0457764
6.74145	-0.0200272
6.74812	0.014782
6.75478	0.0495911
6.76145	0.0691414
6.76812	0.11301
6.77478	0.184536
6.78145	0.256538
6.78812	0.325203
6.79478	0.384331
6.80145	0.427246
6.80812	0.414371
6.81478	0.36335
6.82145	0.314236
6.82812	0.273705
6.83478	0.224113
6.84145	0.163555
6.84812	0.116825
6.85478	0.0882149
6.86145	0.0610352
6.86812	0.0267029
6.87478	0.00333786
6.88145	0.00286102
6.88812	0.0305176
6.89478	0.0724792
6.90145	0.110149
6.90812	0.118256
6.91478	0.100613
6.92145	0.0700951
6.92812	0.0443459
6.93478	0.00667572
6.94145	-0.0367165
6.94812	-0.0510216
6.95478	-0.0276566
6.96145	0.0166893
6.96812	0.0386238
6.97478	0.0457764
6.98145	0.0553131
6.98812	0.0505447
6.99478	0.0324249
7.00145	0.00333786
7.00812	-0.020504
7.01478	-0.0472069
7.02145	-0.0805855
7.02812	-0.106335
7.03478	-0.122547
7.04145	-0.13113
7.04812	-0.143528
7.05478	-0.163078
7.06145	-0.176907
7.06812	-0.163555
7.07478	-0.129223
7.08145	-0.101566
7.08812	-0.0805855
7.09478	-0.0491142
7.10145	-0.0100136
7.10812	0.00572205
7.11478	0.0109673
7.12145	0.0367165
7.12812	0.082016
7.13478	0.12064
7.14145	0.138283
7.14812	0.145912
7.15478	0.137329
7.16145	0.114441
7.16812	0.0891685
7.17478	0.0901222
7.18145	0.117302
7.18812	0.156403
7.19478	0.19455
7.20145	0.221729
7.20812	0.220776
7.21478	0.171661
7.22145	0.102997
7.22812	0.0534058
7.23478	0.0281334
7.24145	-0.00762939
7.24812	-0.0462532
7.25478	-0.0591278
7.26145	-0.0457764
7.26812	-0.0524521
7.27478	-0.0891685
7.28145	-0.11301
7.28812	-0.0872612
7.29478	-0.0424385
7.30145	-0.0152588
7.30812	0.00238419
7.31478	0.0162125
7.32145	0.026226
7.32812	-0.0038147
7.33478	-0.0529289
7.34145	-0.0958443
7.34812	-0.124931
7.35478	-0.135422
7.36145	-0.134468
7.36812	-0.112057
7.37478	-0.0834465
7.38145	-0.0739098
7.38812	-0.0886917
7.39478	-0.106812
7.40145	-0.100613
7.40812	-0.0724792
7.41478	-0.038147
7.42145	0
7.42812	0.0252724
7.43478	0.0391006
7.44145	0.0395775
7.44812	0.0433922
7.45478	0.0572205
7.46145	0.0801086
7.46812	0.126839
7.47478	0.182152
7.48145	0.221729
7.48812	0.238419
7.49478	0.226974
7.50145	0.204563
7.50812	0.179291
7.51478	0.148296
7.52145	0.105858
7.52812	0.0376701
7.53478	-0.0319481
7.54145	-0.0853539
7.54812	-0.113487
7.55478	-0.121117
7.56145	-0.112534
7.56812	-0.0891685
7.57478	-0.04673
7.58145	-0.00762939
7.58812	0.017643
7.59478	0.0290871
7.60145	0.0371933
7.60812	0.0548363
7.61478	0.0782013
7.62145	0.10252
7.62812	0.12064
7.63478	0.119686
7.64145	0.100136
7.64812	0.0629425
7.65478	0.0257492
7.66145	0.00667572
7.66812	-0.0171661
7.67478	-0.0548363
7.68145	-0.0896454
7.68812	-0.106335
7.69478	-0.0891685
7.70145	-0.067234
7.70812	-0.0448227
7.71478	-0.00715256
7.72145	0.0548363
7.72812	0.132084
7.73478	0.168324
7.74145	0.159264
7.74812	0.134468
7.75478	0.113487
7.76145	0.0600815
7.76812	-0.0362396
7.77478	-0.141144
7.78145	-0.215054
7.78812	-0.247002
7.79478	-0.276089
7.80145	-0.295639
7.80812	-0.285625
7.81478	-0.222683
7.82145	-0.129223
7.82812	-0.0619888
7.83478	-0.014782
7.84145	0.00953674
7.84812	0.00429153
7.85478	-0.0610352
7.86145	-0.155449
7.86812	-0.212669
7.87478	-0.210762
7.88145	-0.152111
7.88812	-0.061512
7.89478	0.0343323
7.90145	0.117302
7.90812	0.152588
7.91478	0.144958
7.92145	0.11158
7.92812	0.0662804
7.93478	0.0371933
7.94145	0.00953674
7.94812	0.00429153
7.95478	0.00715256
7.96145	0.00715256
7.96812	-0.0109673
7.97478	-0.0452995
7.98145	-0.0724792
7.98812	-0.0844002
7.99478	-0.0782013
8.00145	-0.0648499
8.00812	-0.0519753
8.01478	-0.0319481
8.02145	-0.0257492
8.02812	-0.0443459
8.03478	-0.0662804
8.04145	-0.0705719
8.04812	-0.0391006
8.05478	-0.0157356
8.06145	0.00333786
8.06812	0.0119209
8.07478	-0.00190735
8.08145	-0.0357628
8.08812	-0.061512
8.09478	-0.0529289
8.10145	-0.0295639
8.10812	-0.020504
8.11478	-0.023365
8.12145	-0.0252724
8.12812	-0.0443459
8.13478	-0.0610352
8.14145	-0.0562668
8.14812	-0.0100136
8.15478	0.0338554
8.16145	0.0538826
8.16812	0.0505447
8.17478	0.0190735
8.18145	-0.0500679
8.18812	-0.145912
8.19478	-0.211716
8.20145	-0.234604
8.20812	-0.216961
8.21478	-0.175476
8.22145	-0.117779
8.22812	-0.058651
8.23478	-0.0162125
8.24145	0.0152588
8.24812	0.0329018
8.25478	0.0309944
8.26145	0.00762939
8.26812	-0.0243187
8.27478	-0.0505447
8.28145	-0.0710487
8.28812	-0.0858307
8.29478	-0.0896454
8.30145	-0.0700951
8.30812	-0.0319481
8.31478	0.0138283
8.32145	0.0510216
8.32812	0.079155
8.33478	0.0910759
8.34145	0.0753403
8.34812	0.0448227
8.35478	0.0209808
8.36145	0.00858307
8.36812	-0.0171661
8.37478	-0.0462532
8.38145	-0.058651
8.38812	-0.0534058
8.39478	-0.0705719
8.40145	-0.11158
8.40812	-0.145435
8.41478	-0.163078
8.42145	-0.170231
8.42812	-0.193119
8.43478	-0.207901
8.44145	-0.218868
8.44812	-0.229836
8.45478	-0.253201
8.46145	-0.268936
8.46812	-0.254631
8.47478	-0.222206
8.48145	-0.181198
8.48812	-0.147343
8.49478	-0.114441
8.50145	-0.0867844
8.50812	-0.0610352
8.51478	-0.0457764
8.52145	-0.0462532
8.52812	-0.0600815
8.53478	-0.0753403
8.54145	-0.0929832
8.54812	-0.121117
8.55478	-0.144482
8.56145	-0.148296
8.56812	-0.136852
8.57478	-0.124931
8.58145	-0.119209
8.58812	-0.113487
8.59478	-0.115395
8.60145	-0.129223
8.60812	-0.139713
8.61478	-0.125408
8.62145	-0.0891685
8.62812	-0.0414848
8.63478	0.0209808
8.64145	0.0867844
8.64812	0.132561
8.65478	0.1297
8.66145	0.0953674
8.66812	0.0476837
8.67478	0.00143051
8.68145	-0.038147
8.68812	-0.0605583
8.69478	-0.0557899
8.70145	-0.0400543
8.70812	-0.0319481
8.71478	-0.0443459
8.72145	-0.0519753
8.72812	-0.0448227
8.73478	-0.0271797
8.74145	-0.0123978
8.74812	0.00572205
8.75478	0.038147
8.76145	0.0600815
8.76812	0.0648499
8.77478	0.0629425
8.78145	0.0748634
8.78812	0.0972748
8.79478	0.124931
8.80145	0.14019
8.80812	0.144482
8.81478	0.131607
8.82145	0.113487
8.82812	0.0925064
8.83478	0.0524521
8.84145	0.0243187
8.84812	0.0133514
8.85478	0.0181198
8.86145	0.00524521
8.86812	-0.0309944
8.87478	-0.0596046
8.88145	-0.0691414
8.88812	-0.0705719
8.89478	-0.0796318
8.90145	-0.0844002
8.90812	-0.0686646
8.91478	-0.0329018
8.92145	-0.00143051
8.92812	0.0324249
8.93478	0.0886917
8.94145	0.1688
8.94812	0.249863
8.95478	0.276566
8.96145	0.247955
8.96812	0.194073
8.97478	0.139236
8.98145	0.0863075
8.98812	0.0295639
8.99478	0.00476837
9.00145	0.0219345
9.00812	0.043869
9.01478	0.0534058
9.02145	0.0514984
9.02812	0.0538826
9.03478	0.0557899
9.04145	0.0724792
9.04812	0.118256
9.05478	0.169277
9.06145	0.202656
9.06812	0.218868
9.07478	0.230312
9.08145	0.22459
9.08812	0.199318
9.09478	0.179768
9.10145	0.181675
9.10812	0.190735
9.11478	0.213146
9.12145	0.250816
9.12812	0.304222
9.13478	0.346661
9.14145	0.362873
9.14812	0.374794
9.15478	0.362396
9.16145	0.329971
9.16812	0.277042
9.17478	0.245571
9.18145	0.248909
9.18812	0.262737
9.19478	0.273228
9.20145	0.281811
9.20812	0.312805
9.21478	0.332832
9.22145	0.330925
9.22812	0.308037
9.23478	0.285625
9.24145	0.252724
9.24812	0.198364
9.25478	0.148296
9.26145	0.111103
9.26812	0.0915527
9.27478	0.0896454
9.28145	0.107288
9.28812	0.142574
9.29478	0.18549
9.30145	0.254154
9.30812	0.343323
9.31478	0.4282
9.32145	0.485897
9.32812	0.520229
9.33478	0.528336
9.34145	0.504971
9.34812	0.475883
9.35478	0.472546
9.36145	0.499249
9.36812	0.533581
9.37478	0.577927
9.38145	0.644207
9.38812	0.716209
9.39478	0.777245
9.40145	0.830173
9.40812	0.893116
9.41478	0.967026
9.42145	1.03617
9.42812	1.10054
9.43478	1.17397
9.44145	1.28412
9.44812	1.41907
9.45478	1.56116
9.46145	1.69706
9.46812	1.83105
9.47478	1.96028
9.48145	2.07138
9.48812	2.18821
9.49478	2.32601
9.50145	2.47478
9.50812	2.63119
9.51478	2.78711
9.52145	2.9459
9.52812	3.0899
9.53478	3.22628
9.54145	3.39127
9.54812	3.58534
9.55478	3.80945
9.56145	4.04644
9.56812	4.28152
9.57478	4.51708
9.58145	4.75311
9.58812	5.01156
9.59478	5.28383
9.60145	5.55038
9.60812	5.82361
9.61478	6.09541
9.62145	6.33764
9.62812	6.5465
9.63478	6.73676
9.64145	6.95753
9.64812	7.20358
9.65478	7.46393
9.66145	7.75909
9.66812	8.07047
9.67478	8.40855
9.68145	8.74043
9.68812	9.06944
9.69478	9.39941
9.70145	9.72939
9.70812	10.0765
9.71478	10.4346
9.72145	10.7985
9.72812	11.1685
9.73478	11.5471
9.74145	11.9238
9.74812	12.2757
9.75478	12.6081
9.76145	12.959
9.76812	13.34
9.77478	13.7463
9.78145	14.1811
9.78812	14.6317
9.79478	15.0723
9.80145	15.4767
9.80812	15.8677
9.81478	16.2621
9.82145	16.6659
9.82812	17.0932
9.83478	17.5524
9.84145	18.0511
9.84812	18.5838
9.85478	19.1464
9.86145	19.7062
9.86812	20.2613
9.87478	20.8259
9.88145	21.4119
9.88812	21.9879
9.89478	22.5487
9.90145	23.119
9.90812	23.7188
9.91478	24.3349
9.92145	24.9557
9.92812	25.599
9.93478	26.268
9.94145	26.9856
9.94812	27.739
9.95478	28.5296
9.96145	29.3384
9.96812	30.1628
9.97478	30.9982
9.98145	31.8141
9.98812	32.6433
9.99478	33.5159
10.0015	34.4467
10.0081	35.4009
10.0148	36.3588
10.0214	37.3292
10.0281	38.3143
10.0348	39.3047
10.0414	40.3028
10.0481	41.3342
10.0548	42.4256
10.0615	43.592
10.0681	44.8117
10.0748	46.061
10.0815	47.3232
10.0881	48.6059
10.0948	49.9234
10.1014	51.2581
10.1081	52.6032
10.1148	53.9699
10.1214	55.3861
10.1281	56.8476
10.1348	58.3367
10.1415	59.8845
10.1481	61.5115
10.1548	63.201
10.1615	64.9252
10.1681	66.6852
10.1748	68.4905
10.1814	70.3068
10.1881	72.1183
10.1948	73.9722
10.2014	75.8905
10.2081	77.8632
10.2148	79.8693
10.2215	81.9263
10.2281	84.0492
10.2348	86.185
10.2415	88.3346
10.2481	90.5209
10.2548	92.7753
10.2614	95.0713
10.2681	97.3916
10.2748	99.772
10.2814	102.219
10.2881	104.722
10.2948	107.256
10.3015	109.81
10.3081	112.386
10.3148	114.987
10.3215	117.617
10.3281	120.27
10.3348	122.945
10.3415	125.683
10.3481	128.492
10.3548	131.35
10.3614	134.253
10.3681	137.192
10.3748	140.163
10.3814	143.148
10.3881	146.152
10.3948	149.182
10.4015	152.215
10.4081	155.246
10.4148	158.309
10.4215	161.387
10.4281	164.475
10.4348	167.559
10.4414	170.654
10.4481	173.785
10.4548	176.922
10.4614	180.061
10.4681	183.175
10.4748	186.269
10.4815	189.36
10.4881	192.434
10.4948	195.491
10.5015	198.544
10.5081	201.605
10.5148	204.666
10.5214	207.705
10.5281	210.721
10.5348	213.726
10.5414	216.691
10.5481	219.632
10.5548	222.546
10.5615	225.424
10.5681	228.238
10.5748	230.989
10.5815	233.746
10.5881	236.48
10.5948	239.18
10.6014	241.842
10.6081	244.524
10.6148	247.224
10.6214	249.881
10.6281	252.518
10.6348	255.167
10.6415	257.885
10.6481	260.658
10.6548	263.522
10.6615	266.509
10.6681	269.612
10.6748	272.801
10.6814	276.04
10.6881	279.35
10.6948	282.703
10.7014	286.082
10.7081	289.493
10.7148	292.979
10.7215	296.513
10.7281	300.028
10.7348	303.51
10.7415	306.962
10.7481	310.395
10.7548	313.728
10.7614	316.913
10.7681	319.918
10.7748	322.67
10.7814	325.065
10.7881	326.956
10.7948	328.272
10.8015	328.951
10.8081	328.907
10.8148	328.08
10.8215	326.412
10.8281	323.913
10.8348	320.594
10.8415	316.459
10.8481	311.526
10.8548	305.792
10.8614	299.336
10.8681	292.212
10.8748	284.517
10.8814	276.374
10.8881	267.901
10.8948	259.214
10.9015	250.408
10.9081	241.624
10.9148	232.948
10.9215	224.437
10.9281	216.135
10.9348	208.146
10.9414	200.558
10.9481	193.377
10.9548	186.617
10.9614	180.302
10.9681	174.473
10.9748	169.091
10.9815	164.099
10.9881	159.457
10.9948	155.13
11.0015	151.089
11.0081	147.299
11.0148	143.754
11.0214	140.466
11.0281	137.422
11.0348	134.584
11.0414	131.903
11.0481	129.346
11.0548	126.918
11.0615	124.611
11.0681	122.445
11.0748	120.414
11.0815	118.517
11.0881	116.748
11.0948	115.076
11.1014	113.492
11.1081	111.96
11.1148	110.492
11.1214	109.097
11.1281	107.769
11.1348	106.489
11.1415	105.221
11.1481	103.974
11.1548	102.759
11.1615	101.549
11.1681	100.338
11.1748	99.1549
11.1814	98.032
11.1881	96.9539
11.1948	95.9096
11.2014	94.9411
11.2081	94.0623
11.2148	93.2403
11.2215	92.4373
11.2281	91.6572
11.2348	90.8937
11.2415	90.0874
11.2481	89.2482
11.2548	88.4252
11.2614	87.6312
11.2681	86.8411
11.2748	86.0572
11.2814	85.3281
11.2881	84.63
11.2948	83.899
11.3015	83.149
11.3081	82.4127
11.3148	81.6908
11.3215	80.9798
11.3281	80.297
11.3348	79.6738
11.3415	79.0615
11.3481	78.4435
11.3548	77.8341
11.3614	77.2424
11.3681	76.6635
11.3748	76.0927
11.3814	75.5558
11.3881	75.0594
11.3948	74.5845
11.4015	74.1029
11.4081	73.6127
11.4148	73.1182
11.4215	72.639
11.4281	72.1784
11.4348	71.7378
11.4414	71.2981
11.4481	70.8551
11.4548	70.4055
11.4614	69.9606
11.4681	69.51
11.4748	69.0379
11.4815	68.5706
11.4881	68.1181
11.4948	67.6975
11.5015	67.2727
11.5081	66.8392
11.5148	66.4482
11.5214	66.0987
11.5281	65.7687
11.5348	65.4259
11.5414	65.0883
11.5481	64.7717
11.5548	64.4293
11.5615	64.0392
11.5681	63.6339
11.5748	63.2257
11.5815	62.808
11.5881	62.3703
11.5948	61.9345
11.6014	61.5444
11.6081	61.1944
11.6148	60.8859
11.6214	60.6103
11.6281	60.3666
11.6348	60.1535
11.6415	59.9465
11.6481	59.7129
11.6548	59.4416
11.6615	59.1469
11.6681	58.8436
11.6748	58.5175
11.6814	58.1889
11.6881	57.8823
11.6948	57.6057
11.7014	57.3387
11.7081	57.0836
11.7148	56.8633
11.7215	56.6306
11.7281	56.376
11.7348	56.1128
11.7415	55.8853
11.7481	55.6765
11.7548	55.4571
11.7614	55.2411
11.7681	55.038
11.7748	54.8296
11.7814	54.5855
11.7881	54.3056
11.7948	54.0171
11.8015	53.7262
11.8081	53.4482
11.8148	53.1917
11.8215	52.9799
11.8281	52.7945
11.8348	52.6218
11.8415	52.4559
11.8481	52.2957
11.8548	52.1555
11.8614	52.0291
11.8681	51.9242
11.8748	51.8141
11.8814	51.6868
11.8881	51.518
11.8948	51.3248
11.9015	51.0964
11.9081	50.8418
11.9148	50.5605
11.9215	50.2801
11.9281	50.0364
11.9348	49.8157
11.9414	49.612
11.9481	49.4013
11.9548	49.2144
11.9614	49.0546
11.9681	48.9039
11.9748	48.7084
11.9815	48.4519
11.9881	48.2001
11.9948	48.0046
12.0015	47.8435
12.0081	47.6794
12.0148	47.5273
12.0214	47.43
12.0281	47.3447
12.0348	47.2193
12.0414	47.0519
12.0481	46.8717
12.0548	46.7124
12.0615	46.5732
12.0681	46.4745
12.0748	46.3862
12.0815	46.3128
12.0881	46.2632
12.0948	46.2232
12.1014	46.1674
12.1081	46.104
12.1148	46.0649
12.1214	46.051
12.1281	46.0296
12.1348	45.9852
12.1415	45.929
12.1481	45.857
12.1548	45.7864
12.1615	45.7196
12.1681	45.6672
12.1748	45.6491
12.1814	45.6796
12.1881	45.7535
12.1948	45.8388
12.2014	45.9085
12.2081	45.9585
12.2148	45.9991
12.2215	46.0019
12.2281	45.9685
12.2348	45.9127
12.2415	45.8736
12.2481	45.8584
12.2548	45.8446
12.2614	45.8279
12.2681	45.7911
12.2748	45.7406
12.2814	45.6781
12.2881	45.6071
12.2948	45.5184
12.3015	45.4054
12.3081	45.2757
12.3148	45.1412
12.3215	45.0239
12.3281	44.9467
12.3348	44.8952
12.3415	44.847
12.3481	44.7912
12.3548	44.7202
12.3614	44.6157
12.3681	44.4655
12.3748	44.2953
12.3814	44.1427
12.3881	44.0035
12.3948	43.8933
12.4015	43.8256
12.4081	43.8061
12.4148	43.7999
12.4215	43.7832
12.4281	43.7789
12.4348	43.7784
12.4414	43.7765
12.4481	43.7698
12.4548	43.8008
12.4614	43.88
12.4681	43.9596
12.4748	44.0254
12.4815	44.1146
12.4881	44.2376
12.4948	44.3869
12.5015	44.5514
12.5081	44.7931
12.5148	45.1064
12.5214	45.4273
12.5281	45.732
12.5348	46.0258
12.5414	46.3305
12.5481	46.6366
12.5548	46.9699
12.5615	47.3461
12.5681	47.7629
12.5748	48.1925
12.5815	48.6321
12.5881	49.0708
12.5948	49.4871
12.6014	49.8676
12.6081	50.199
12.6148	50.518
12.6214	50.8308
12.6281	51.1165
12.6348	51.3296
12.6415	51.4703
12.6481	51.5652
12.6548	51.6224
12.6615	51.6438
12.6681	51.62
12.6748	51.5766
12.6814	51.4989
12.6881	51.384
12.6948	51.2061
12.7014	50.9381
12.7081	50.5886
12.7148	50.1742
12.7215	49.7336
12.7281	49.2797
12.7348	48.8033
12.7415	48.3179
12.7481	47.8244
12.7548	47.3309
12.7614	46.8221
12.7681	46.2909
12.7748	45.7549
12.7814	45.2127
12.7881	44.6682
12.7948	44.1074
12.8015	43.5619
12.8081	43.0241
12.8148	42.4728
12.8215	41.9145
12.8281	41.3823
12.8348	40.8912
12.8415	40.4019
12.8481	39.9227
12.8548	39.4754
12.8614	39.0568
12.8681	38.6286
12.8748	38.2042
12.8814	37.797
12.8881	37.4031
12.8948	37.0169
12.9015	36.6778
12.9081	36.4099
12.9148	36.1905
12.9215	35.9945
12.9281	35.7871
12.9348	35.552
12.9414	35.2659
12.9481	34.9512
12.9548	34.6332
12.9614	34.3285
12.9681	34.0738
12.9748	33.8836
12.9815	33.7324
12.9881	33.6041
12.9948	33.4835
13.0015	33.3662
13.0081	33.2103
13.0148	33.02
13.0214	32.8441
13.0281	32.6896
13.0348	32.5465
13.0414	32.4235
13.0481	32.3362
13.0548	32.2762
13.0615	32.2137
13.0681	32.1603
13.0748	32.1236
13.0815	32.084
13.0881	32.0287
13.0948	31.9643
13.1014	31.9118
13.1081	31.8556
13.1148	31.7836
13.1214	31.6939
13.1281	31.611
13.1348	31.5542
13.1415	31.5042
13.1481	31.4493
13.1548	31.3783
13.1615	31.3072
13.1681	31.2405
13.1748	31.1852
13.1814	31.137
13.1881	31.0755
13.1948	31.0006
13.2014	30.9339
13.2081	30.8948
13.2148	30.8576
13.2215	30.8003
13.2281	30.7288
13.2348	30.6611
13.2415	30.5982
13.2481	30.5195
13.2548	30.4098
13.2614	30.2849
13.2681	30.1814
13.2748	30.1094
13.2814	30.0584
13.2881	30.0274
13.2948	30.0336
13.3015	30.0493
13.3081	30.0422
13.3148	30.0078
13.3215	29.9468
13.3281	29.8538
[truncated: 4,000 more rows]

## Sheet: 75
0.000616667	0.122547
0.00728333	0.14925
0.01395	0.170708
0.0206167	0.178814
0.0272833	0.185966
0.03395	0.201225
0.0406167	0.210285
0.0472833	0.215054
0.05395	0.219822
0.0606167	0.248909
0.0672833	0.279427
0.07395	0.285149
0.0806167	0.283718
0.0872833	0.291348
0.09395	0.32568
0.100617	0.357151
0.107283	0.367641
0.11395	0.375748
0.120617	0.375271
0.127283	0.352383
0.13395	0.305653
0.140617	0.268459
0.147283	0.264645
0.15395	0.263214
0.160617	0.256538
0.167283	0.268459
0.17395	0.290394
0.180617	0.290394
0.187283	0.256062
0.19395	0.221252
0.200617	0.216484
0.207283	0.225067
0.21395	0.236511
0.220617	0.25177
0.227283	0.268459
0.23395	0.279427
0.240617	0.284672
0.247283	0.276089
0.25395	0.259876
0.260617	0.24128
0.267283	0.216961
0.27395	0.185966
0.280617	0.130177
0.287283	0.0720024
0.29395	0.0247955
0.300617	-0.0143051
0.307283	-0.0286102
0.31395	-0.0228882
0.320617	-0.00476837
0.327283	0.00667572
0.33395	0.0214577
0.340617	0.0519753
0.347283	0.0824928
0.35395	0.101566
0.360617	0.115871
0.367283	0.128269
0.37395	0.124454
0.380617	0.107765
0.387283	0.0925064
0.39395	0.0810623
0.400617	0.0720024
0.407283	0.0844002
0.41395	0.119686
0.420617	0.170708
0.427283	0.2141
0.43395	0.249863
0.440617	0.277519
0.447283	0.294209
0.45395	0.307083
0.460617	0.314236
0.467283	0.332355
0.47395	0.353336
0.480617	0.363827
0.487283	0.351429
0.49395	0.309944
0.500617	0.252247
0.507283	0.189781
0.51395	0.14782
0.520617	0.136375
0.527283	0.143051
0.53395	0.157356
0.540617	0.153542
0.547283	0.130177
0.55395	0.0967979
0.560617	0.084877
0.567283	0.107288
0.57395	0.15974
0.580617	0.235558
0.587283	0.309944
0.59395	0.352383
0.600617	0.350952
0.607283	0.320435
0.61395	0.282288
0.620617	0.25034
0.627283	0.228882
0.63395	0.228882
0.640617	0.237942
0.647283	0.243187
0.65395	0.220776
0.660617	0.189304
0.667283	0.171661
0.67395	0.165939
0.680617	0.160694
0.687283	0.142097
0.69395	0.142097
0.700617	0.146389
0.707283	0.134468
0.71395	0.117302
0.720617	0.112534
0.727283	0.139236
0.73395	0.175476
0.740617	0.200272
0.747283	0.221252
0.75395	0.222206
0.760617	0.216007
0.767283	0.202656
0.77395	0.191689
0.780617	0.205994
0.787283	0.242233
0.79395	0.291824
0.800617	0.329971
0.807283	0.340939
0.81395	0.336647
0.820617	0.311375
0.827283	0.276089
0.83395	0.246525
0.840617	0.219822
0.847283	0.202656
0.85395	0.189304
0.860617	0.196934
0.867283	0.227451
0.87395	0.278473
0.880617	0.360966
0.887283	0.46587
0.89395	0.545502
0.900617	0.566959
0.907283	0.530243
0.91395	0.452995
0.920617	0.356197
0.927283	0.258923
0.93395	0.202656
0.940617	0.170231
0.947283	0.153065
0.95395	0.155449
0.960617	0.169277
0.967283	0.172138
0.97395	0.13876
0.980617	0.11158
0.987283	0.106335
0.99395	0.120163
1.00062	0.134945
1.00728	0.133514
1.01395	0.121117
1.02062	0.103474
1.02728	0.0844002
1.03395	0.0500679
1.04062	-0.00429153
1.04728	-0.038147
1.05395	-0.0329018
1.06062	-0.0243187
1.06728	-0.0324249
1.07395	-0.0472069
1.08062	-0.0305176
1.08728	0.00619888
1.09395	0.0252724
1.10062	0.0209808
1.10728	0.0123978
1.11395	0.0271797
1.12062	0.0476837
1.12728	0.0386238
1.13395	0.0143051
1.14062	0.00905991
1.14728	0.0405312
1.15395	0.0686646
1.16062	0.0715256
1.16728	0.0858307
1.17395	0.133038
1.18062	0.199318
1.18728	0.242233
1.19395	0.261784
1.20062	0.281334
1.20728	0.291348
1.21395	0.287056
1.22062	0.257969
1.22728	0.224113
1.23395	0.187874
1.24062	0.144482
1.24728	0.100613
1.25395	0.0514984
1.26062	0.0271797
1.26728	0.00858307
1.27395	0.00524521
1.28062	0.0219345
1.28728	0.0553131
1.29395	0.0839233
1.30062	0.0844002
1.30728	0.0934601
1.31395	0.121117
1.32062	0.13876
1.32728	0.13876
1.33395	0.131607
1.34062	0.1297
1.34728	0.121117
1.35395	0.107288
1.36062	0.115395
1.36728	0.137329
1.37395	0.169754
1.38062	0.206947
1.38728	0.238895
1.39395	0.234604
1.40062	0.180244
1.40728	0.106812
1.41395	0.0376701
1.42062	-0.0433922
1.42728	-0.126839
1.43395	-0.165939
1.44062	-0.14019
1.44728	-0.0739098
1.45395	-0.0195503
1.46062	0.0638962
1.46728	0.15974
1.47395	0.22459
1.48062	0.216961
1.48728	0.15974
1.49395	0.121593
1.50062	0.0805855
1.50728	0.0419617
1.51395	0.0123978
1.52062	0.00905991
1.52728	0.0281334
1.53395	0.0519753
1.54062	0.0762939
1.54728	0.0948906
1.55395	0.135422
1.56062	0.197887
1.56728	0.250816
1.57395	0.248909
1.58062	0.209808
1.58728	0.164986
1.59395	0.104904
1.60062	0.0524521
1.60728	0.020504
1.61395	0.0343323
1.62062	0.0629425
1.62728	0.0844002
1.63395	0.0834465
1.64062	0.0500679
1.64728	0.00667572
1.65395	-0.0267029
1.66062	-0.0333786
1.66728	-0.0195503
1.67395	0.0114441
1.68062	0.0481606
1.68728	0.0648499
1.69395	0.064373
1.70062	0.0648499
1.70728	0.0891685
1.71395	0.110626
1.72062	0.107765
1.72728	0.0939369
1.73395	0.079155
1.74062	0.0610352
1.74728	0.0209808
1.75395	-0.00715256
1.76062	0.00715256
1.76728	0.0610352
1.77395	0.141144
1.78062	0.225067
1.78728	0.295162
1.79395	0.333786
1.80062	0.333309
1.80728	0.306129
1.81395	0.247002
1.82062	0.143528
1.82728	0.0271797
1.83395	-0.0686646
1.84062	-0.121117
1.84728	-0.138283
1.85395	-0.126362
1.86062	-0.067234
1.86728	0.0143051
1.87395	0.0963211
1.88062	0.171185
1.88728	0.241756
1.89395	0.296593
1.90062	0.315189
1.90728	0.297546
1.91395	0.27895
1.92062	0.26226
1.92728	0.244617
1.93395	0.221252
1.94062	0.198364
1.94728	0.18692
1.95395	0.161648
1.96062	0.142097
1.96728	0.129223
1.97395	0.13876
1.98062	0.1688
1.98728	0.212669
1.99395	0.274658
2.00062	0.329971
2.00728	0.373363
2.01395	0.39196
2.02062	0.393391
2.02728	0.391006
2.03395	0.38147
2.04062	0.355721
2.04728	0.314713
2.05395	0.288486
2.06062	0.296116
2.06728	0.320911
2.07395	0.326157
2.08062	0.298977
2.08728	0.26083
2.09395	0.234127
2.10062	0.215054
2.10728	0.183582
2.11395	0.133991
2.12062	0.0891685
2.12728	0.0600815
2.13395	0.0543594
2.14062	0.0600815
2.14728	0.0853539
2.15395	0.145435
2.16062	0.235558
2.16728	0.322819
2.17395	0.347137
2.18062	0.311375
2.18728	0.253201
2.19395	0.204086
2.20062	0.162125
2.20728	0.11158
2.21395	0.0853539
2.22062	0.0967979
2.22728	0.127792
2.23395	0.143051
2.24062	0.141144
2.24728	0.155926
2.25395	0.17786
2.26062	0.184536
2.26728	0.153065
2.27395	0.125408
2.28062	0.130653
2.28728	0.163078
2.29395	0.206947
2.30062	0.237465
2.30728	0.278473
2.31395	0.335217
2.32062	0.386238
2.32728	0.400066
2.33395	0.371456
2.34062	0.333309
2.34728	0.299454
2.35395	0.26083
2.36062	0.215054
2.36728	0.18549
2.37395	0.179291
2.38062	0.198841
2.38728	0.21553
2.39395	0.217438
2.40062	0.211716
2.40728	0.212193
2.41395	0.236034
2.42062	0.261784
2.42728	0.261784
2.43395	0.23365
2.44062	0.223637
2.44728	0.245571
2.45395	0.276089
2.46062	0.295162
2.46728	0.33617
2.47395	0.428677
2.48062	0.515938
2.48728	0.556469
2.49395	0.542164
2.50062	0.517368
2.50728	0.501633
2.51395	0.466824
2.52062	0.431538
2.52728	0.395775
2.53395	0.39196
2.54062	0.389576
2.54728	0.366211
2.55395	0.324249
2.56062	0.254154
2.56728	0.181198
2.57395	0.116825
2.58062	0.0882149
2.58728	0.0963211
2.59395	0.136375
2.60062	0.180244
2.60728	0.202179
2.61395	0.196457
2.62062	0.19455
2.62728	0.197411
2.63395	0.194073
2.64062	0.193119
2.64728	0.218868
2.65395	0.255108
2.66062	0.270367
2.66728	0.26083
2.67395	0.239372
2.68062	0.222683
2.68728	0.205994
2.69395	0.18549
2.70062	0.155926
2.70728	0.126362
2.71395	0.102997
2.72062	0.0734329
2.72728	0.0200272
2.73395	-0.0395775
2.74062	-0.0863075
2.74728	-0.0991821
2.75395	-0.0863075
2.76062	-0.0524521
2.76728	-0.00762939
2.77395	0.043869
2.78062	0.0948906
2.78728	0.121117
2.79395	0.113964
2.80062	0.0734329
2.80728	0.0338554
2.81395	0
2.82062	-0.0295639
2.82728	-0.0596046
2.83395	-0.0638962
2.84062	-0.0329018
2.84728	0.000476837
2.85395	0.017643
2.86062	0.0452995
2.86728	0.117779
2.87395	0.192165
2.88062	0.242233
2.88728	0.283718
2.89395	0.340939
2.90062	0.388622
2.90728	0.366211
2.91395	0.293255
2.92062	0.210762
2.92728	0.148296
2.93395	0.0967979
2.94062	0.0524521
2.94728	0.0553131
2.95395	0.123024
2.96062	0.228405
2.96728	0.316143
2.97395	0.370979
2.98062	0.403404
2.98728	0.413895
2.99395	0.393867
3.00062	0.333786
3.00728	0.264168
3.01395	0.212193
3.02062	0.182152
3.02728	0.164509
3.03395	0.151157
3.04062	0.162601
3.04728	0.203609
3.05395	0.248432
3.06062	0.279427
3.06728	0.28801
3.07395	0.26989
3.08062	0.221252
3.08728	0.148296
3.09395	0.0686646
3.10062	-0.00524521
3.10728	-0.0572205
3.11395	-0.0729561
3.12062	-0.0419617
3.12728	-0.000476837
3.13395	0.0352859
3.14062	0.0476837
3.14728	0.0319481
3.15395	-0.00238419
3.16062	-0.0352859
3.16728	-0.0276566
3.17395	0.0152588
3.18062	0.0796318
3.18728	0.152588
3.19395	0.22459
3.20062	0.276566
3.20728	0.303745
3.21395	0.305653
3.22062	0.283241
3.22728	0.255108
3.23395	0.23222
3.24062	0.219822
3.24728	0.207901
3.25395	0.19598
3.26062	0.209808
3.26728	0.222683
3.27395	0.238419
3.28062	0.237942
3.28728	0.22459
3.29395	0.207901
3.30062	0.206947
3.30728	0.267506
3.31395	0.360489
3.32062	0.462055
3.32728	0.522614
3.33395	0.540257
3.34062	0.52166
3.34728	0.459671
3.35395	0.368118
3.36062	0.261307
3.36728	0.178337
3.37395	0.123501
3.38062	0.0987053
3.38728	0.0948906
3.39395	0.104904
3.40062	0.137329
3.40728	0.191689
3.41395	0.257015
3.42062	0.276566
3.42728	0.235558
3.43395	0.15974
3.44062	0.0915527
3.44728	0.0491142
3.45395	0.0257492
3.46062	0.0252724
3.46728	0.0581741
3.47395	0.0967979
3.48062	0.0967979
3.48728	0.061512
3.49395	0.023365
3.50062	0.0228882
3.50728	0.00858307
3.51395	-0.00333786
3.52062	0.00619888
3.52728	0.0319481
3.53395	0.0486374
3.54062	0.0514984
3.54728	0.0815392
3.55395	0.116348
3.56062	0.139236
3.56728	0.150204
3.57395	0.159264
3.58062	0.160694
3.58728	0.165462
3.59395	0.187874
3.60062	0.206947
3.60728	0.200748
3.61395	0.175953
3.62062	0.160694
3.62728	0.143528
3.63395	0.109196
3.64062	0.0867844
3.64728	0.0925064
3.65395	0.107765
3.66062	0.100613
3.66728	0.0982285
3.67395	0.119209
3.68062	0.137806
3.68728	0.143528
3.69395	0.152588
3.70062	0.184059
3.70728	0.189781
3.71395	0.153065
3.72062	0.119209
3.72728	0.114918
3.73395	0.128269
3.74062	0.123024
3.74728	0.123978
3.75395	0.142097
3.76062	0.153065
3.76728	0.159264
3.77395	0.175476
3.78062	0.216961
3.78728	0.267029
3.79395	0.319958
3.80062	0.36478
3.80728	0.378609
3.81395	0.357628
3.82062	0.331402
3.82728	0.299454
3.83395	0.262737
3.84062	0.198364
3.84728	0.12207
3.85395	0.0567436
3.86062	0
3.86728	-0.0338554
3.87395	-0.064373
3.88062	-0.0395775
3.88728	0.0452995
3.89395	0.144482
3.90062	0.208378
3.90728	0.219822
3.91395	0.233173
3.92062	0.253677
3.92728	0.266075
3.93395	0.276089
3.94062	0.294209
3.94728	0.34523
3.95395	0.391483
3.96062	0.404358
3.96728	0.365734
3.97395	0.291348
3.98062	0.219345
3.98728	0.153065
3.99395	0.109196
4.00062	0.0729561
4.00728	0.0576973
4.01395	0.0777245
4.02062	0.116825
4.02728	0.145912
4.03395	0.134468
4.04062	0.110626
4.04728	0.102997
4.05395	0.0929832
4.06062	0.0629425
4.06728	0.0224113
4.07395	-0.00810623
4.08062	-0.023365
4.08728	-0.0386238
4.09395	-0.0548363
4.10062	-0.0677109
4.10728	-0.0705719
4.11395	-0.0505447
4.12062	-0.00715256
4.12728	0.0510216
4.13395	0.101566
4.14062	0.14925
4.14728	0.200272
4.15395	0.246048
4.16062	0.257969
4.16728	0.238419
4.17395	0.228882
4.18062	0.240326
4.18728	0.258446
4.19395	0.262737
4.20062	0.253677
4.20728	0.245571
4.21395	0.226021
4.22062	0.196934
4.22728	0.163078
4.23395	0.148773
4.24062	0.15831
4.24728	0.164032
4.25395	0.168324
4.26062	0.171185
4.26728	0.185013
4.27395	0.193596
4.28062	0.190258
4.28728	0.185966
4.29395	0.170231
4.30062	0.156879
4.30728	0.142574
4.31395	0.127316
4.32062	0.115395
4.32728	0.112057
4.33395	0.122547
4.34062	0.121117
4.34728	0.106812
4.35395	0.101566
4.36062	0.109196
4.36728	0.112534
4.37395	0.101089
4.38062	0.0872612
4.38728	0.0810623
4.39395	0.0662804
4.40062	0.0429153
4.40728	0.00667572
4.41395	-0.0209808
4.42062	-0.0185966
4.42728	-0.00572205
4.43395	-0.000476837
4.44062	-0.014782
4.44728	-0.00619888
4.45395	0.0309944
4.46062	0.0529289
4.46728	0.0371933
4.47395	0.0104904
4.48062	0.0185966
4.48728	0.0600815
4.49395	0.0953674
4.50062	0.110626
4.50728	0.1297
4.51395	0.161171
4.52062	0.197887
4.52728	0.222683
4.53395	0.230789
4.54062	0.241756
4.54728	0.253201
4.55395	0.260353
4.56062	0.250816
4.56728	0.216961
4.57395	0.179768
4.58062	0.141621
4.58728	0.12064
4.59395	0.115871
4.60062	0.12064
4.60728	0.144482
4.61395	0.18549
4.62062	0.23222
4.62728	0.247955
4.63395	0.225067
4.64062	0.179291
4.64728	0.126362
4.65395	0.0748634
4.66062	0.0443459
4.66728	0.0429153
4.67395	0.0548363
4.68062	0.0600815
4.68728	0.0510216
4.69395	0.0362396
4.70062	0.00762939
4.70728	-0.0219345
4.71395	-0.0343323
4.72062	-0.0133514
4.72728	0.0324249
4.73395	0.079155
4.74062	0.110626
4.74728	0.135899
4.75395	0.169277
4.76062	0.205517
4.76728	0.226498
4.77395	0.226498
4.78062	0.231743
4.78728	0.235558
4.79395	0.234604
4.80062	0.233173
4.80728	0.246048
4.81395	0.265598
4.82062	0.279427
4.82728	0.286579
4.83395	0.287056
4.84062	0.277996
4.84728	0.268936
4.85395	0.284195
4.86062	0.318527
4.86728	0.351429
4.87395	0.366211
4.88062	0.370026
4.88728	0.391006
4.89395	0.414848
4.90062	0.419617
4.90728	0.403404
4.91395	0.399113
4.92062	0.404835
4.92728	0.374317
4.93395	0.308037
4.94062	0.256062
4.94728	0.25034
4.95395	0.266075
4.96062	0.308037
4.96728	0.362396
4.97395	0.425339
4.98062	0.459671
4.98728	0.460148
4.99395	0.43869
5.00062	0.385761
5.00728	0.32711
5.01395	0.275612
5.02062	0.246048
5.02728	0.227451
5.03395	0.203609
5.04062	0.171185
5.04728	0.142097
5.05395	0.143051
5.06062	0.201702
5.06728	0.305176
5.07395	0.415325
5.08062	0.508785
5.08728	0.564575
5.09395	0.570774
5.10062	0.520229
5.10728	0.431538
5.11395	0.366211
5.12062	0.339985
5.12728	0.326633
5.13395	0.30756
5.14062	0.281334
5.14728	0.268936
5.15395	0.26083
5.16062	0.25177
5.16728	0.253677
5.17395	0.263214
5.18062	0.281334
5.18728	0.286102
5.19395	0.263214
5.20062	0.213146
5.20728	0.171185
5.21395	0.153065
5.22062	0.145435
5.22728	0.141621
5.23395	0.143528
5.24062	0.173092
5.24728	0.205517
5.25395	0.244617
5.26062	0.294685
5.26728	0.355244
5.27395	0.383854
5.28062	0.349045
5.28728	0.276089
5.29395	0.19598
5.30062	0.123978
5.30728	0.0538826
5.31395	0.0305176
5.32062	0.079155
5.32728	0.157833
5.33395	0.229359
5.34062	0.303745
5.34728	0.406742
5.35395	0.510693
5.36062	0.573635
5.36728	0.603199
5.37395	0.591278
5.38062	0.515938
5.38728	0.374317
5.39395	0.218868
5.40062	0.0991821
5.40728	0.0371933
5.41395	0.0386238
5.42062	0.0991821
5.42728	0.189304
5.43395	0.254631
5.44062	0.275612
5.44728	0.264645
5.45395	0.240803
5.46062	0.212669
5.46728	0.190735
5.47395	0.184059
5.48062	0.183105
5.48728	0.152588
5.49395	0.0987053
5.50062	0.0357628
5.50728	-0.017643
5.51395	-0.0572205
5.52062	-0.0729561
5.52728	-0.0519753
5.53395	-0.0257492
5.54062	-0.0152588
5.54728	-0.0214577
5.55395	-0.0166893
5.56062	0.0119209
5.56728	0.0534058
5.57395	0.0948906
5.58062	0.133991
5.58728	0.1688
5.59395	0.182152
5.60062	0.160694
5.60728	0.13876
5.61395	0.155449
5.62062	0.207901
5.62728	0.24128
5.63395	0.257969
5.64062	0.277042
5.64728	0.298023
5.65395	0.296116
5.66062	0.262737
5.66728	0.251293
5.67395	0.259399
5.68062	0.268459
5.68728	0.249386
5.69395	0.207901
5.70062	0.166416
5.70728	0.130177
5.71395	0.107288
5.72062	0.100613
5.72728	0.108242
5.73395	0.134945
5.74062	0.175476
5.74728	0.209808
5.75395	0.218391
5.76062	0.205517
5.76728	0.190735
5.77395	0.179291
5.78062	0.167847
5.78728	0.164032
5.79395	0.184059
5.80062	0.230789
5.80728	0.285149
5.81395	0.324726
5.82062	0.329494
5.82728	0.309944
5.83395	0.274658
5.84062	0.217438
5.84728	0.143528
5.85395	0.0619888
5.86062	0.00619888
5.86728	-0.0128746
5.87395	-0.0162125
5.88062	-0.0128746
5.88728	-0.0143051
5.89395	-0.00286102
5.90062	0.0267029
5.90728	0.0391006
5.91395	0.0300407
5.92062	0.00905991
5.92728	0.0128746
5.93395	0.0300407
5.94062	0.043869
5.94728	0.0638962
5.95395	0.110149
5.96062	0.158787
5.96728	0.17643
5.97395	0.144005
5.98062	0.0939369
5.98728	0.0524521
5.99395	0.0157356
6.00062	-0.00190735
6.00728	0.00429153
6.01395	0.0443459
6.02062	0.0882149
6.02728	0.117779
6.03395	0.126362
6.04062	0.115871
6.04728	0.0929832
6.05395	0.0782013
6.06062	0.0681877
6.06728	0.0510216
6.07395	0.0190735
6.08062	-0.00953674
6.08728	-0.0128746
6.09395	0.00143051
6.10062	0.0271797
6.10728	0.0634193
6.11395	0.119686
6.12062	0.179291
6.12728	0.224113
6.13395	0.229359
6.14062	0.222683
6.14728	0.222683
6.15395	0.225067
6.16062	0.218868
6.16728	0.210762
6.17395	0.230312
6.18062	0.249863
6.18728	0.237942
6.19395	0.215054
6.20062	0.221729
6.20728	0.247002
6.21395	0.258446
6.22062	0.254154
6.22728	0.267029
6.23395	0.279427
6.24062	0.255108
6.24728	0.193596
6.25395	0.114441
6.26062	0.0576973
6.26728	0.0305176
6.27395	0.0100136
6.28062	-0.00190735
6.28728	0.00953674
6.29395	0.0705719
6.30062	0.146866
6.30728	0.192165
6.31395	0.219345
6.32062	0.248432
6.32728	0.272751
6.33395	0.248909
6.34062	0.187397
6.34728	0.11301
6.35395	0.0429153
6.36062	-0.0190735
6.36728	-0.0605583
6.37395	-0.0691414
6.38062	-0.0562668
6.38728	-0.0271797
6.39395	0.00905991
6.40062	0.067234
6.40728	0.127792
6.41395	0.180721
6.42062	0.208378
6.42728	0.239849
6.43395	0.274181
6.44062	0.285625
6.44728	0.278473
6.45395	0.259876
6.46062	0.261784
6.46728	0.257492
6.47395	0.258446
6.48062	0.260353
6.48728	0.252724
6.49395	0.247955
6.50062	0.246048
6.50728	0.254631
6.51395	0.256538
6.52062	0.235558
6.52728	0.210762
6.53395	0.185966
6.54062	0.180244
6.54728	0.203609
6.55395	0.253201
6.56062	0.31805
6.56728	0.368118
6.57395	0.402927
6.58062	0.403404
6.58728	0.371456
6.59395	0.31662
6.60062	0.287533
6.60728	0.291348
6.61395	0.310898
6.62062	0.321865
6.62728	0.331879
6.63395	0.342369
6.64062	0.338078
6.64728	0.329494
6.65395	0.307083
6.66062	0.284195
6.66728	0.247955
6.67395	0.230312
6.68062	0.233173
6.68728	0.257969
6.69395	0.297546
6.70062	0.341415
6.70728	0.384808
6.71395	0.39196
6.72062	0.367641
6.72728	0.310898
6.73395	0.270844
6.74062	0.257492
6.74728	0.26083
6.75395	0.275135
6.76062	0.298977
6.76728	0.328064
6.77395	0.322819
6.78062	0.274658
6.78728	0.217915
6.79395	0.17643
6.80062	0.143528
6.80728	0.112534
6.81395	0.109673
6.82062	0.142574
6.82728	0.177383
6.83395	0.18692
6.84062	0.160217
6.84728	0.125885
6.85395	0.0925064
6.86062	0.0796318
6.86728	0.0934601
6.87395	0.128269
6.88062	0.199318
6.88728	0.275135
6.89395	0.321865
6.90062	0.329971
6.90728	0.32568
6.91395	0.337601
6.92062	0.347614
6.92728	0.346661
6.93395	0.347137
6.94062	0.344276
6.94728	0.329018
6.95395	0.292301
6.96062	0.242233
6.96728	0.193119
6.97395	0.14782
6.98062	0.101566
6.98728	0.0391006
6.99395	-0.0276566
7.00062	-0.0619888
7.00728	-0.0429153
7.01395	0.00715256
7.02062	0.041008
7.02728	0.0624657
7.03395	0.082016
7.04062	0.0967979
7.04728	0.101089
7.05395	0.0934601
7.06062	0.105381
7.06728	0.123978
7.07395	0.145435
7.08062	0.151157
7.08728	0.125408
7.09395	0.103951
7.10062	0.123978
7.10728	0.179291
7.11395	0.224113
7.12062	0.236988
7.12728	0.24271
7.13395	0.242233
7.14062	0.214577
7.14728	0.173092
7.15395	0.128746
7.16062	0.11301
7.16728	0.103474
7.17395	0.0929832
7.18062	0.0653267
7.18728	0.0338554
7.19395	0.0281334
7.20062	0.0300407
7.20728	0.038147
7.21395	0.0448227
7.22062	0.0700951
7.22728	0.104904
7.23395	0.128746
7.24062	0.125408
7.24728	0.112057
7.25395	0.112534
7.26062	0.11158
7.26728	0.0929832
7.27395	0.0758171
7.28062	0.107288
7.28728	0.160694
7.29395	0.183105
7.30062	0.184536
7.30728	0.204086
7.31395	0.240326
7.32062	0.25177
7.32728	0.257969
7.33395	0.294685
7.34062	0.352859
7.34728	0.383377
7.35395	0.385284
7.36062	0.383854
7.36728	0.386715
7.37395	0.367641
7.38062	0.334263
7.38728	0.292301
7.39395	0.241756
7.40062	0.189304
7.40728	0.151634
7.41395	0.14782
7.42062	0.140667
7.42728	0.137329
7.43395	0.164986
7.44062	0.214577
7.44728	0.236988
7.45395	0.197411
7.46062	0.136852
7.46728	0.0905991
7.47395	0.0357628
7.48062	-0.0290871
7.48728	-0.0786781
7.49395	-0.0762939
7.50062	-0.043869
7.50728	-0.0181198
7.51395	0.00286102
7.52062	0.0171661
7.52728	0.0114441
7.53395	-0.00429153
7.54062	-0.0185966
7.54728	-0.0228882
7.55395	-0.0324249
7.56062	-0.0314713
7.56728	0.00619888
7.57395	0.0581741
7.58062	0.0991821
7.58728	0.128269
7.59395	0.166416
7.60062	0.189781
7.60728	0.156879
7.61395	0.0734329
7.62062	-0.00905991
7.62728	-0.064373
7.63395	-0.0977516
7.64062	-0.116825
7.64728	-0.115871
7.65395	-0.0853539
7.66062	-0.0343323
7.66728	0.0329018
7.67395	0.10252
7.68062	0.172615
7.68728	0.243664
7.69395	0.301838
7.70062	0.338554
7.70728	0.330448
7.71395	0.284672
7.72062	0.226974
7.72728	0.183105
7.73395	0.160217
7.74062	0.137806
7.74728	0.119209
7.75395	0.11301
7.76062	0.118256
7.76728	0.125885
7.77395	0.131607
7.78062	0.145435
7.78728	0.169754
7.79395	0.201225
7.80062	0.218868
7.80728	0.20504
7.81395	0.169277
7.82062	0.134945
7.82728	0.118256
7.83395	0.117302
7.84062	0.11158
7.84728	0.112534
7.85395	0.116825
7.86062	0.135422
7.86728	0.14925
7.87395	0.156879
7.88062	0.173092
7.88728	0.205517
7.89395	0.255585
7.90062	0.300407
7.90728	0.333786
7.91395	0.344276
7.92062	0.340462
7.92728	0.327587
7.93395	0.317574
7.94062	0.303745
7.94728	0.29707
7.95395	0.30899
7.96062	0.350952
7.96728	0.393867
7.97395	0.398636
7.98062	0.362873
7.98728	0.319958
7.99395	0.305176
8.00062	0.308514
8.00728	0.314236
8.01395	0.338078
8.02062	0.386715
8.02728	0.438213
8.03395	0.426769
8.04062	0.358582
8.04728	0.288963
8.05395	0.257969
8.06062	0.262737
8.06728	0.261307
8.07395	0.258923
8.08062	0.256538
8.08728	0.257969
8.09395	0.252724
8.10062	0.239849
8.10728	0.234127
8.11395	0.241756
8.12062	0.246525
8.12728	0.239372
8.13395	0.23222
8.14062	0.236034
8.14728	0.250816
8.15395	0.274658
8.16062	0.298977
8.16728	0.314713
8.17395	0.300884
8.18062	0.261307
8.18728	0.206947
8.19395	0.15974
8.20062	0.150204
8.20728	0.150204
8.21395	0.148773
8.22062	0.147343
8.22728	0.185966
8.23395	0.252247
8.24062	0.305176
8.24728	0.34523
8.25395	0.370502
8.26062	0.382423
8.26728	0.353336
8.27395	0.285625
8.28062	0.204563
8.28728	0.129223
8.29395	0.0834465
8.30062	0.0500679
8.30728	0.0171661
8.31395	0.00810623
8.32062	0.0300407
8.32728	0.0696182
8.33395	0.0972748
8.34062	0.119686
8.34728	0.157356
8.35395	0.178337
8.36062	0.18549
8.36728	0.180244
8.37395	0.179768
8.38062	0.207901
8.38728	0.251293
8.39395	0.299931
8.40062	0.32568
8.40728	0.347614
8.41395	0.381947
8.42062	0.396252
8.42728	0.383377
8.43395	0.356197
8.44062	0.326157
8.44728	0.303745
8.45395	0.290871
8.46062	0.300407
8.46728	0.31662
8.47395	0.32711
8.48062	0.356197
8.48728	0.391483
8.49395	0.400543
8.50062	0.368118
8.50728	0.32711
8.51395	0.31805
8.52062	0.314236
8.52728	0.30756
8.53395	0.311852
8.54062	0.342369
8.54728	0.366211
8.55395	0.349998
8.56062	0.320911
8.56728	0.296116
8.57395	0.273228
8.58062	0.23365
8.58728	0.184536
8.59395	0.151157
8.60062	0.135899
8.60728	0.130177
8.61395	0.116348
8.62062	0.099659
8.62728	0.0987053
8.63395	0.105381
8.64062	0.110626
8.64728	0.108242
8.65395	0.119686
8.66062	0.153542
8.66728	0.202656
8.67395	0.260353
8.68062	0.309467
8.68728	0.330925
8.69395	0.319481
8.70062	0.291824
8.70728	0.274658
8.71395	0.26989
8.72062	0.27895
8.72728	0.296116
8.73395	0.309467
8.74062	0.313759
8.74728	0.294685
8.75395	0.272274
8.76062	0.255585
8.76728	0.259399
8.77395	0.266075
8.78062	0.257492
8.78728	0.236988
8.79395	0.230789
8.80062	0.247955
8.80728	0.273705
8.81395	0.298023
8.82062	0.32568
8.82728	0.354767
8.83395	0.355721
8.84062	0.322819
8.84728	0.278473
8.85395	0.259399
8.86062	0.274181
8.86728	0.305653
8.87395	0.348568
8.88062	0.395775
8.88728	0.442028
8.89395	0.477314
8.90062	0.490665
8.90728	0.489235
8.91395	0.458241
8.92062	0.392437
8.92728	0.308037
8.93395	0.230789
8.94062	0.185966
8.94728	0.163078
8.95395	0.147343
8.96062	0.128269
8.96728	0.0967979
8.97395	0.0576973
8.98062	0.00858307
8.98728	-0.0319481
8.99395	-0.0462532
9.00062	-0.0243187
9.00728	0.0185966
9.01395	0.0677109
9.02062	0.101089
9.02728	0.105858
9.03395	0.0896454
9.04062	0.0538826
9.04728	0.0271797
9.05395	0.00810623
9.06062	0.0171661
9.06728	0.043869
9.07395	0.0810623
9.08062	0.1297
9.08728	0.175476
9.09395	0.196934
9.10062	0.193119
9.10728	0.193596
9.11395	0.200272
9.12062	0.211716
9.12728	0.21553
9.13395	0.236034
9.14062	0.263691
9.14728	0.272274
9.15395	0.260353
9.16062	0.240326
9.16728	0.235558
9.17395	0.240803
9.18062	0.246048
9.18728	0.248432
9.19395	0.243187
9.20062	0.230312
9.20728	0.212193
9.21395	0.199318
9.22062	0.179768
9.22728	0.158787
9.23395	0.153542
9.24062	0.169277
9.24728	0.200272
9.25395	0.211239
9.26062	0.221729
9.26728	0.241756
9.27395	0.281811
9.28062	0.32568
9.28728	0.357628
9.29395	0.396252
9.30062	0.442028
9.30728	0.495434
9.31395	0.536919
9.32062	0.549316
9.32728	0.522614
9.33395	0.473499
9.34062	0.416756
9.34728	0.359058
9.35395	0.291824
9.36062	0.236988
9.36728	0.230789
9.37395	0.265598
9.38062	0.310898
9.38728	0.328064
9.39395	0.333309
9.40062	0.347614
9.40728	0.367641
9.41395	0.35429
9.42062	0.306606
9.42728	0.259399
9.43395	0.236988
9.44062	0.224113
9.44728	0.2141
9.45395	0.225544
9.46062	0.267982
9.46728	0.322819
9.47395	0.3438
9.48062	0.316143
9.48728	0.26226
9.49395	0.224113
9.50062	0.218391
9.50728	0.228405
9.51395	0.258923
9.52062	0.300407
9.52728	0.326633
9.53395	0.319958
9.54062	0.288963
9.54728	0.268936
9.55395	0.273228
9.56062	0.299454
9.56728	0.348091
9.57395	0.411034
9.58062	0.467777
9.58728	0.491619
9.59395	0.472069
9.60062	0.445843
9.60728	0.431538
9.61395	0.418186
9.62062	0.398636
9.62728	0.366688
9.63395	0.333309
9.64062	0.316143
9.64728	0.333786
9.65395	0.375748
9.66062	0.405312
9.66728	0.424385
9.67395	0.451565
9.68062	0.467777
9.68728	0.455379
9.69395	0.446796
9.70062	0.473499
9.70728	0.53978
9.71395	0.611305
9.72062	0.684738
9.72728	0.745773
9.73395	0.770569
9.74062	0.768185
9.74728	0.76437
9.75395	0.771999
9.76062	0.766754
9.76728	0.733852
9.77395	0.693321
9.78062	0.650883
9.78728	0.602722
9.79395	0.548363
9.80062	0.527859
9.80728	0.55933
9.81395	0.614166
9.82062	0.668049
9.82728	0.712395
9.83395	0.748634
9.84062	0.747681
9.84728	0.712395
9.85395	0.667572
9.86062	0.658989
9.86728	0.685215
9.87395	0.733852
9.88062	0.801086
9.88728	0.872612
9.89395	0.946999
9.90062	0.997066
9.90728	1.02329
9.91395	1.0376
9.92062	1.04141
9.92728	1.0252
9.93395	0.974178
9.94062	0.912666
9.94728	0.86832
9.95395	0.856876
9.96062	0.882626
9.96728	0.949383
9.97395	1.04523
9.98062	1.15538
9.98728	1.26076
9.99395	1.34563
10.0006	1.41191
10.0073	1.46484
10.0139	1.52874
10.0206	1.5955
10.0273	1.67561
10.034	1.77097
10.0406	1.86777
10.0473	1.97172
10.054	2.0957
10.0606	2.25973
10.0673	2.42567
10.0739	2.55108
10.0806	2.64502
10.0873	2.73085
10.0939	2.79284
10.1006	2.8348
10.1073	2.89488
10.114	3.02982
10.1206	3.232
10.1273	3.45182
10.134	3.69883
10.1406	3.96013
10.1473	4.22525
10.154	4.46272
10.1606	4.68874
10.1673	4.92287
10.1739	5.17082
10.1806	5.44262
10.1873	5.75876
10.1939	6.12593
10.2006	6.51741
10.2073	6.94036
10.214	7.40862
10.2206	7.9155
10.2273	8.43048
10.234	8.95405
10.2406	9.53102
10.2473	10.1843
10.2539	10.8938
10.2606	11.6534
10.2673	12.466
10.2739	13.3562
10.2806	14.2984
10.2873	15.2678
10.294	16.2649
10.3006	17.3144
10.3073	18.4426
10.314	19.6342
10.3206	20.9098
10.3273	22.2864
10.3339	23.7818
10.3406	25.3921
10.3473	27.1282
10.3539	28.9979
10.3606	30.9806
10.3673	33.062
10.374	35.2578
10.3806	37.5628
10.3873	39.9761
10.394	42.5062
10.4006	45.1779
10.4073	48.0061
10.4139	50.9892
10.4206	54.1372
10.4273	57.4541
10.4339	60.9484
10.4406	64.6272
10.4473	68.5115
10.454	72.5904
10.4606	76.8771
10.4673	81.3732
10.474	86.0786
10.4806	91.0182
10.4873	96.2009
10.4939	101.636
10.5006	107.271
10.5073	113.079
10.5139	119.067
10.5206	125.242
10.5273	131.6
10.534	138.134
10.5406	144.916
10.5473	151.986
10.554	159.306
10.5606	166.809
10.5673	174.492
10.5739	182.391
10.5806	190.482
10.5873	198.687
10.5939	207.014
10.6006	215.532
10.6073	224.264
10.614	233.181
10.6206	242.198
10.6273	251.367
10.634	260.692
10.6406	270.142
10.6473	279.684
10.654	289.274
10.6606	298.984
10.6673	308.793
10.6739	318.701
10.6806	328.708
10.6873	338.827
10.6939	349.079
10.7006	359.41
10.7073	369.831
10.714	380.347
10.7206	390.919
10.7273	401.489
10.734	412.018
10.7406	422.5
10.7473	432.832
10.7539	442.898
10.7606	452.627
10.7673	461.937
10.7739	470.69
10.7806	478.727
10.7873	485.968
10.794	492.339
10.8006	497.73
10.8073	502.022
10.814	505.107
10.8206	506.867
10.8273	507.207
10.8339	506.071
10.8406	503.431
10.8473	499.223
10.8539	493.444
10.8606	486.23
10.8673	477.732
10.874	468.032
10.8806	457.206
10.8873	445.459
10.894	433.025
10.9006	420.073
10.9073	406.75
10.9139	393.267
10.9206	379.826
10.9273	366.586
10.9339	353.685
10.9406	341.244
10.9473	329.353
10.954	318.066
10.9606	307.412
10.9673	297.396
10.974	288.03
10.9806	279.288
10.9873	271.133
10.9939	263.507
11.0006	256.374
11.0073	249.723
11.0139	243.491
11.0206	237.651
11.0273	232.205
11.034	227.152
11.0406	222.445
11.0473	218.015
11.054	213.851
11.0606	209.951
11.0673	206.265
11.0739	202.731
11.0806	199.35
11.0873	196.152
11.0939	193.123
11.1006	190.208
11.1073	187.397
11.114	184.729
11.1206	182.205
11.1273	179.8
11.134	177.493
11.1406	175.272
11.1473	173.122
11.154	171.014
11.1606	168.966
11.1673	166.988
11.1739	165.086
11.1806	163.242
11.1873	161.432
11.1939	159.663
11.2006	157.938
11.2073	156.27
11.214	154.644
11.2206	153.073
11.2273	151.574
11.234	150.115
11.2406	148.666
11.2473	147.214
11.2539	145.784
11.2606	144.387
11.2673	143.018
11.2739	141.681
11.2806	140.374
11.2873	139.112
11.294	137.886
11.3006	136.688
11.3073	135.511
11.314	134.343
11.3206	133.177
11.3273	131.989
11.3339	130.8
11.3406	129.624
11.3473	128.468
11.3539	127.35
11.3606	126.276
11.3673	125.273
11.374	124.325
11.3806	123.416
11.3873	122.522
11.394	121.626
11.4006	120.711
11.4073	119.75
11.4139	118.744
11.4206	117.723
11.4273	116.733
11.4339	115.809
11.4406	114.953
11.4473	114.152
11.454	113.364
11.4606	112.57
11.4673	111.762
11.474	110.952
11.4806	110.15
11.4873	109.34
11.4939	108.547
11.5006	107.765
11.5073	106.997
11.5139	106.235
11.5206	105.472
11.5273	104.748
11.534	104.031
11.5406	103.315
11.5473	102.592
11.554	101.88
11.5606	101.184
11.5673	100.479
11.5739	99.7925
11.5806	99.1478
11.5873	98.5532
11.5939	97.9557
11.6006	97.3225
11.6073	96.6768
11.614	96.0541
11.6206	95.448
11.6273	94.8381
11.634	94.2535
11.6406	93.729
11.6473	93.2426
11.654	92.7515
11.6606	92.2284
11.6673	91.6948
11.6739	91.1407
11.6806	90.5633
11.6873	89.9754
11.6939	89.3946
11.7006	88.8362
11.7073	88.2792
11.714	87.728
11.7206	87.1987
11.7273	86.6981
11.734	86.206
11.7406	85.7253
11.7473	85.2666
11.7539	84.8379
11.7606	84.3973
11.7673	83.9238
11.7739	83.4265
11.7806	82.9253
11.7873	82.4404
11.794	81.9507
11.8006	81.459
11.8073	80.9875
11.814	80.5626
11.8206	80.152
11.8273	79.72
11.8339	79.2689
11.8406	78.8312
11.8473	78.4211
11.8539	78.0177
11.8606	77.6081
11.8673	77.198
11.874	76.807
11.8806	76.4489
11.8873	76.0913
11.894	75.7136
11.9006	75.3136
11.9073	74.9078
11.9139	74.501
11.9206	74.0714
11.9273	73.6246
11.9339	73.1711
11.9406	72.7534
11.9473	72.3534
11.954	71.959
11.9606	71.569
11.9673	71.1966
11.974	70.8413
11.9806	70.4842
11.9873	70.1361
11.9939	69.7923
12.0006	69.4332
12.0073	69.047
12.0139	68.6789
12.0206	68.3436
12.0273	68.0385
12.034	67.7466
12.0406	67.4825
12.0473	67.2674
12.054	67.0528
12.0606	66.8259
12.0673	66.5674
12.0739	66.299
12.0806	66.0415
12.0873	65.7959
12.0939	65.5847
12.1006	65.3768
12.1073	65.1841
12.114	65.0187
12.1206	64.8818
12.1273	64.7426
12.134	64.5776
12.1406	64.4178
12.1473	64.2819
12.154	64.1623
12.1606	64.0121
12.1673	63.8218
12.1739	63.6182
12.1806	63.4365
12.1873	63.2896
12.1939	63.1495
12.2006	63.0164
12.2073	62.9086
12.214	62.8366
12.2206	62.7656
12.2273	62.6612
12.234	62.5291
12.2406	62.3918
12.2473	62.2687
12.2539	62.1285
12.2606	61.9826
12.2673	61.8143
12.2739	61.6169
12.2806	61.3923
12.2873	61.1358
12.294	60.8802
12.3006	60.606
12.3073	60.3404
12.314	60.1063
12.3206	59.9089
12.3273	59.7134
12.3339	59.4926
12.3406	59.2542
12.3473	59.0014
12.3539	58.7306
12.3606	58.4388
12.3673	58.1555
12.374	57.889
12.3806	57.6291
12.3873	57.3573
12.394	57.0698
12.4006	56.797
12.4073	56.5357
12.4139	56.2625
12.4206	55.9802
12.4273	55.717
12.4339	55.4862
12.4406	55.2578
12.4473	55.0213
12.454	54.7957
12.4606	54.5864
12.4673	54.39
12.474	54.1964
12.4806	54.0128
12.4873	53.8492
12.4939	53.7024
12.5006	53.5564
12.5073	53.401
12.5139	53.2446
12.5206	53.0801
12.5273	52.9008
12.534	52.7043
12.5406	52.5165
12.5473	52.3376
12.554	52.1803
12.5606	52.0539
12.5673	51.9547
12.5739	51.8756
12.5806	51.8217
12.5873	51.8017
12.5939	51.7864
12.6006	51.7478
12.6073	51.6896
12.614	51.6238
12.6206	51.5509
12.6273	51.4574
12.634	51.3606
12.6406	51.2714
12.6473	51.1842
12.654	51.0683
12.6606	50.8943
12.6673	50.6845
12.6739	50.4656
12.6806	50.2601
12.6873	50.0703
12.6939	49.9015
12.7006	49.7546
12.7073	49.5815
12.714	49.3484
12.7206	49.0618
12.7273	48.7576
12.734	48.4653
12.7406	48.1887
12.7473	47.935
12.7539	47.6823
12.7606	47.4033
12.7673	47.0901
12.7739	46.7544
12.7806	46.4091
12.7873	46.0649
12.794	45.7435
12.8006	45.4564
12.8073	45.187
12.814	44.9085
12.8206	44.6196
12.8273	44.3478
12.8339	44.0941
12.8406	43.8447
12.8473	43.5696
12.8539	43.2744
12.8606	42.9916
12.8673	42.717
12.874	42.4528
12.8806	42.181
12.8873	41.9245
12.894	41.6965
12.9006	41.4691
12.9073	41.223
12.9139	40.9412
12.9206	40.6685
12.9273	40.4396
12.9339	40.2412
12.9406	40.0653
12.9473	39.9032
12.954	39.773
12.9606	39.6705
12.9673	39.5489
12.974	39.3977
12.9806	39.2203
12.9873	39.0615
12.9939	38.9171
13.0006	38.7692
13.0073	38.6353
13.0139	38.5351
13.0206	38.4736
13.0273	38.4002
13.034	38.3196
13.0406	38.2624
13.0473	38.229
13.054	38.1913
13.0606	38.137
13.0673	38.0964
13.0739	38.0688
13.0806	38.0354
13.0873	37.992
13.0939	37.9815
13.1006	38.0034
13.1073	38.0254
13.114	38.0263
13.1206	38.0044
13.1273	37.9825
13.134	37.9295
13.1406	37.8537
13.1473	37.7722
13.154	37.6983
13.1606	37.6492
13.1673	37.6167
13.1739	37.6086
13.1806	37.6086
13.1873	37.611
13.1939	37.6267
13.2006	37.6296
13.2073	37.5929
13.214	37.5242
13.2206	37.4613
13.2273	37.4022
13.234	37.3168
13.2406	37.1976
13.2473	37.0803
13.2539	36.9687
13.2606	36.8681
13.2673	36.7985
13.2739	36.7508
13.2806	36.7131
13.2873	36.654
13.294	36.5486
13.3006	36.406
13.3073	36.2434
13.314	36.1042
13.3206	35.9797
13.3273	35.8558
[truncated: 4,000 more rows]

## Sheet: 65
0.00208333	0.0677109
0.00875	0.0534058
0.0154167	0.0309944
0.0220833	-0.0171661
0.02875	-0.0967979
0.0354167	-0.175953
0.0420833	-0.222683
0.04875	-0.256538
0.0554167	-0.252247
0.0620833	-0.205517
0.06875	-0.123978
0.0754167	-0.0543594
0.0820833	-0.0138283
0.08875	0.0114441
0.0954167	0.0257492
0.102083	0.0424385
0.10875	0.0634193
0.115417	0.109196
0.122083	0.163078
0.12875	0.208378
0.135417	0.208855
0.142083	0.171185
0.14875	0.122547
0.155417	0.0805855
0.162083	0.0443459
0.16875	0.00619888
0.175417	-0.0114441
0.182083	-0.0190735
0.18875	-0.0300407
0.195417	-0.0452995
0.202083	-0.0452995
0.20875	-0.0133514
0.215417	0.0395775
0.222083	0.0858307
0.22875	0.12207
0.235417	0.136375
0.242083	0.132084
0.24875	0.102043
0.255417	0.0514984
0.262083	-0.00476837
0.26875	-0.0524521
0.275417	-0.0796318
0.282083	-0.100613
0.28875	-0.126362
0.295417	-0.165462
0.302083	-0.19598
0.30875	-0.216007
0.315417	-0.226021
0.322083	-0.231266
0.32875	-0.226974
0.335417	-0.216007
0.342083	-0.195026
0.34875	-0.172138
0.355417	-0.15831
0.362083	-0.152588
0.36875	-0.156403
0.375417	-0.153542
0.382083	-0.157833
0.38875	-0.166893
0.395417	-0.175953
0.402083	-0.1688
0.40875	-0.13113
0.415417	-0.0867844
0.422083	-0.0572205
0.42875	-0.0414848
0.435417	-0.0267029
0.442083	-0.00238419
0.44875	0.0133514
0.455417	0.0281334
0.462083	0.0505447
0.46875	0.0691414
0.475417	0.0667572
0.482083	0.0319481
0.48875	-0.0267029
0.495417	-0.0939369
0.502083	-0.135899
0.50875	-0.150681
0.515417	-0.133991
0.522083	-0.110626
0.52875	-0.0758171
0.535417	-0.0391006
0.542083	-0.0114441
0.54875	0.0171661
0.555417	0.0252724
0.562083	0.0133514
0.56875	-0.0209808
0.575417	-0.0424385
0.582083	-0.0534058
0.58875	-0.0834465
0.595417	-0.128269
0.602083	-0.153542
0.60875	-0.144958
0.615417	-0.136375
0.622083	-0.147343
0.62875	-0.144958
0.635417	-0.11158
0.642083	-0.0720024
0.64875	-0.0495911
0.655417	-0.0600815
0.662083	-0.0724792
0.66875	-0.0891685
0.675417	-0.099659
0.682083	-0.109196
0.68875	-0.134468
0.695417	-0.151157
0.702083	-0.16737
0.70875	-0.185966
0.715417	-0.222206
0.722083	-0.273705
0.72875	-0.32711
0.735417	-0.378609
0.742083	-0.409603
0.74875	-0.411034
0.755417	-0.397682
0.762083	-0.378132
0.76875	-0.333309
0.775417	-0.258446
0.782083	-0.191689
0.78875	-0.151634
0.795417	-0.116348
0.802083	-0.0600815
0.80875	-0.00953674
0.815417	-0.0100136
0.822083	-0.0429153
0.82875	-0.082016
0.835417	-0.120163
0.842083	-0.166416
0.84875	-0.206947
0.855417	-0.205517
0.862083	-0.181198
0.86875	-0.162601
0.875417	-0.154495
0.882083	-0.148296
0.88875	-0.129223
0.895417	-0.128746
0.902083	-0.144958
0.90875	-0.182629
0.915417	-0.225067
0.922083	-0.256538
0.92875	-0.275135
0.935417	-0.281334
0.942083	-0.280857
0.94875	-0.254631
0.955417	-0.224113
0.962083	-0.211716
0.96875	-0.235081
0.975417	-0.244141
0.982083	-0.241756
0.98875	-0.24128
0.995417	-0.240803
1.00208	-0.233173
1.00875	-0.211239
1.01542	-0.211716
1.02208	-0.215054
1.02875	-0.207424
1.03542	-0.198841
1.04208	-0.195026
1.04875	-0.196934
1.05542	-0.184536
1.06208	-0.172138
1.06875	-0.168324
1.07542	-0.159264
1.08208	-0.146389
1.08875	-0.132561
1.09542	-0.12064
1.10208	-0.114918
1.10875	-0.11158
1.11542	-0.132084
1.12208	-0.160694
1.12875	-0.187397
1.13542	-0.203133
1.14208	-0.187397
1.14875	-0.156879
1.15542	-0.100613
1.16208	-0.0405312
1.16875	0.0133514
1.17542	0.038147
1.18208	0.0257492
1.18875	0.00476837
1.19542	-0.0252724
1.20208	-0.0648499
1.20875	-0.115395
1.21542	-0.157833
1.22208	-0.165939
1.22875	-0.145435
1.23542	-0.0977516
1.24208	-0.0524521
1.24875	-0.0157356
1.25542	0.0038147
1.26208	-0.0109673
1.26875	-0.0567436
1.27542	-0.113487
1.28208	-0.153542
1.28875	-0.168324
1.29542	-0.176907
1.30208	-0.169754
1.30875	-0.156879
1.31542	-0.137329
1.32208	-0.107765
1.32875	-0.0872612
1.33542	-0.0739098
1.34208	-0.087738
1.34875	-0.107288
1.35542	-0.124931
1.36208	-0.14019
1.36875	-0.139236
1.37542	-0.114441
1.38208	-0.0600815
1.38875	-0.00143051
1.39542	0.0290871
1.40208	0.020504
1.40875	-0.00905991
1.41542	-0.038147
1.42208	-0.0696182
1.42875	-0.12207
1.43542	-0.164509
1.44208	-0.176907
1.44875	-0.149727
1.45542	-0.117779
1.46208	-0.0963211
1.46875	-0.0629425
1.47542	-0.0433922
1.48208	-0.0252724
1.48875	-0.0209808
1.49542	0.00286102
1.50208	0.0662804
1.50875	0.133514
1.51542	0.19598
1.52208	0.206947
1.52875	0.183582
1.53542	0.116825
1.54208	0.0247955
1.54875	-0.0715256
1.55542	-0.15974
1.56208	-0.219822
1.56875	-0.246048
1.57542	-0.232697
1.58208	-0.205517
1.58875	-0.174046
1.59542	-0.141144
1.60208	-0.0953674
1.60875	-0.0705719
1.61542	-0.0753403
1.62208	-0.0982285
1.62875	-0.116348
1.63542	-0.128746
1.64208	-0.146866
1.64875	-0.165939
1.65542	-0.169277
1.66208	-0.151157
1.66875	-0.105858
1.67542	-0.0538826
1.68208	-0.00333786
1.68875	0.041008
1.69542	0.0686646
1.70208	0.0658035
1.70875	0.0333786
1.71542	0.00238419
1.72208	-0.0190735
1.72875	-0.0376701
1.73542	-0.0724792
1.74208	-0.0948906
1.74875	-0.0810623
1.75542	-0.0543594
1.76208	-0.0333786
1.76875	-0.0200272
1.77542	0.00858307
1.78208	0.0329018
1.78875	0.00858307
1.79542	-0.0433922
1.80208	-0.0920296
1.80875	-0.109196
1.81542	-0.125885
1.82208	-0.161171
1.82875	-0.201225
1.83542	-0.229836
1.84208	-0.24128
1.84875	-0.248909
1.85542	-0.235558
1.86208	-0.195026
1.86875	-0.129223
1.87542	-0.0634193
1.88208	-0.020504
1.88875	-0.00476837
1.89542	-0.00524521
1.90208	-0.0338554
1.90875	-0.0777245
1.91542	-0.137806
1.92208	-0.181198
1.92875	-0.198364
1.93542	-0.201702
1.94208	-0.175476
1.94875	-0.135422
1.95542	-0.0767708
1.96208	-0.041008
1.96875	-0.0352859
1.97542	-0.0343323
1.98208	-0.0309944
1.98875	-0.00810623
1.99542	0.00619888
2.00208	0.0252724
2.00875	0.0267029
2.01542	-0.00286102
2.02208	-0.0462532
2.02875	-0.0958443
2.03542	-0.121117
2.04208	-0.133991
2.04875	-0.136852
2.05542	-0.1297
2.06208	-0.124931
2.06875	-0.130177
2.07542	-0.158787
2.08208	-0.180244
2.08875	-0.173569
2.09542	-0.155926
2.10208	-0.152111
2.10875	-0.166416
2.11542	-0.17786
2.12208	-0.192642
2.12875	-0.201225
2.13542	-0.201702
2.14208	-0.192165
2.14875	-0.194073
2.15542	-0.2141
2.16208	-0.23222
2.16875	-0.225544
2.17542	-0.181675
2.18208	-0.136375
2.18875	-0.0934601
2.19542	-0.0572205
2.20208	-0.0376701
2.20875	-0.0519753
2.21542	-0.10252
2.22208	-0.14782
2.22875	-0.170708
2.23542	-0.161171
2.24208	-0.1297
2.24875	-0.100613
2.25542	-0.0710487
2.26208	-0.0429153
2.26875	-0.0228882
2.27542	-0.0429153
2.28208	-0.0896454
2.28875	-0.119209
2.29542	-0.123501
2.30208	-0.109673
2.30875	-0.0729561
2.31542	-0.00572205
2.32208	0.0662804
2.32875	0.0882149
2.33542	0.0514984
2.34208	-0.0109673
2.34875	-0.0762939
2.35542	-0.124931
2.36208	-0.162601
2.36875	-0.166416
2.37542	-0.145912
2.38208	-0.118732
2.38875	-0.099659
2.39542	-0.0991821
2.40208	-0.115395
2.40875	-0.139713
2.41542	-0.155449
2.42208	-0.162601
2.42875	-0.164032
2.43542	-0.15974
2.44208	-0.12207
2.44875	-0.0653267
2.45542	-0.0181198
2.46208	0.0200272
2.46875	0.0462532
2.47542	0.0653267
2.48208	0.0524521
2.48875	0.0171661
2.49542	-0.0109673
2.50208	-0.0414848
2.50875	-0.0724792
2.51542	-0.116825
2.52208	-0.162601
2.52875	-0.206947
2.53542	-0.24271
2.54208	-0.259399
2.54875	-0.259399
2.55542	-0.246525
2.56208	-0.21553
2.56875	-0.164509
2.57542	-0.124454
2.58208	-0.101566
2.58875	-0.110149
2.59542	-0.113964
2.60208	-0.117302
2.60875	-0.109196
2.61542	-0.0953674
2.62208	-0.0853539
2.62875	-0.0691414
2.63542	-0.0567436
2.64208	-0.043869
2.64875	-0.0333786
2.65542	-0.0343323
2.66208	-0.0557899
2.66875	-0.0977516
2.67542	-0.137806
2.68208	-0.174046
2.68875	-0.222683
2.69542	-0.252247
2.70208	-0.246048
2.70875	-0.208378
2.71542	-0.164986
2.72208	-0.126839
2.72875	-0.0872612
2.73542	-0.0700951
2.74208	-0.0767708
2.74875	-0.0982285
2.75542	-0.13113
2.76208	-0.161648
2.76875	-0.187874
2.77542	-0.198364
2.78208	-0.196934
2.78875	-0.177383
2.79542	-0.141621
2.80208	-0.102997
2.80875	-0.0653267
2.81542	-0.0424385
2.82208	-0.0295639
2.82875	-0.0247955
2.83542	-0.0247955
2.84208	-0.0214577
2.84875	-0.0157356
2.85542	0.00476837
2.86208	0.0343323
2.86875	0.0476837
2.87542	0.0314713
2.88208	-0.0190735
2.88875	-0.0829697
2.89542	-0.142097
2.90208	-0.188828
2.90875	-0.224113
2.91542	-0.257015
2.92208	-0.261307
2.92875	-0.234604
2.93542	-0.198364
2.94208	-0.174522
2.94875	-0.150681
2.95542	-0.12207
2.96208	-0.115395
2.96875	-0.142097
2.97542	-0.170708
2.98208	-0.169754
2.98875	-0.143051
2.99542	-0.0920296
3.00208	-0.0433922
3.00875	-0.0114441
3.01542	-0.00762939
3.02208	-0.026226
3.02875	-0.0557899
3.03542	-0.0944138
3.04208	-0.108719
3.04875	-0.0934601
3.05542	-0.0677109
3.06208	-0.0491142
3.06875	-0.0367165
3.07542	-0.0228882
3.08208	-0.0295639
3.08875	-0.0557899
3.09542	-0.0925064
3.10208	-0.109196
3.10875	-0.102997
3.11542	-0.0886917
3.12208	-0.0882149
3.12875	-0.0925064
3.13542	-0.0729561
3.14208	-0.0514984
3.14875	-0.0600815
3.15542	-0.0905991
3.16208	-0.112057
3.16875	-0.11158
3.17542	-0.126362
3.18208	-0.164986
3.18875	-0.201702
3.19542	-0.221729
3.20208	-0.204563
3.20875	-0.174522
3.21542	-0.132561
3.22208	-0.0882149
3.22875	-0.0514984
3.23542	-0.0357628
3.24208	-0.0624657
3.24875	-0.103951
3.25542	-0.145435
3.26208	-0.169277
3.26875	-0.203609
3.27542	-0.236034
3.28208	-0.247478
3.28875	-0.23222
3.29542	-0.208855
3.30208	-0.200272
3.30875	-0.161171
3.31542	-0.102997
3.32208	-0.0553131
3.32875	-0.0500679
3.33542	-0.0762939
3.34208	-0.113487
3.34875	-0.152111
3.35542	-0.184059
3.36208	-0.204086
3.36875	-0.225067
3.37542	-0.247955
3.38208	-0.260353
3.38875	-0.261784
3.39542	-0.247955
3.40208	-0.22459
3.40875	-0.186443
3.41542	-0.136852
3.42208	-0.0858307
3.42875	-0.0543594
3.43542	-0.0519753
3.44208	-0.0648499
3.44875	-0.0729561
3.45542	-0.0743866
3.46208	-0.0801086
3.46875	-0.0858307
3.47542	-0.0896454
3.48208	-0.103951
3.48875	-0.124454
3.49542	-0.127316
3.50208	-0.102997
3.50875	-0.0653267
3.51542	-0.0357628
3.52208	-0.00429153
3.52875	0.0143051
3.53542	0.00619888
3.54208	-0.0281334
3.54875	-0.0624657
3.55542	-0.0686646
3.56208	-0.0519753
3.56875	-0.0219345
3.57542	-0.00619888
3.58208	-0.00143051
3.58875	-0.0157356
3.59542	-0.0514984
3.60208	-0.102043
3.60875	-0.134945
3.61542	-0.124454
3.62208	-0.0853539
3.62875	-0.0343323
3.63542	0.0224113
3.64208	0.0872612
3.64875	0.125885
3.65542	0.132084
3.66208	0.0963211
3.66875	0.0395775
3.67542	-0.0247955
3.68208	-0.0805855
3.68875	-0.111103
3.69542	-0.144958
3.70208	-0.178814
3.70875	-0.210285
3.71542	-0.225544
3.72208	-0.229359
3.72875	-0.24128
3.73542	-0.259399
3.74208	-0.268936
3.74875	-0.262737
3.75542	-0.244141
3.76208	-0.222683
3.76875	-0.195026
3.77542	-0.164032
3.78208	-0.146866
3.78875	-0.14019
3.79542	-0.148773
3.80208	-0.172615
3.80875	-0.207901
3.81542	-0.221252
3.82208	-0.204086
3.82875	-0.180721
3.83542	-0.169754
3.84208	-0.185966
3.84875	-0.205517
3.85542	-0.205517
3.86208	-0.171661
3.86875	-0.12064
3.87542	-0.0872612
3.88208	-0.0572205
3.88875	-0.038147
3.89542	-0.0567436
3.90208	-0.119686
3.90875	-0.193596
3.91542	-0.229359
3.92208	-0.234604
3.92875	-0.22459
3.93542	-0.213146
3.94208	-0.205517
3.94875	-0.203609
3.95542	-0.203609
3.96208	-0.20504
3.96875	-0.193119
3.97542	-0.165462
3.98208	-0.12207
3.98875	-0.0829697
3.99542	-0.0491142
4.00208	-0.0133514
4.00875	0.0185966
4.01542	0.0386238
4.02208	0.0524521
4.02875	0.0729561
4.03542	0.0839233
4.04208	0.0715256
4.04875	0.0414848
4.05542	0.020504
4.06208	0.00667572
4.06875	-0.00810623
4.07542	-0.0267029
4.08208	-0.0500679
4.08875	-0.0829697
4.09542	-0.133991
4.10208	-0.195503
4.10875	-0.240803
4.11542	-0.266075
4.12208	-0.277519
4.12875	-0.287056
4.13542	-0.288963
4.14208	-0.277519
4.14875	-0.267506
4.15542	-0.259399
4.16208	-0.242233
4.16875	-0.216484
4.17542	-0.208855
4.18208	-0.207901
4.18875	-0.213623
4.19542	-0.21553
4.20208	-0.232697
4.20875	-0.247955
4.21542	-0.235558
4.22208	-0.234604
4.22875	-0.241756
4.23542	-0.270844
4.24208	-0.271797
4.24875	-0.243187
4.25542	-0.19455
4.26208	-0.12064
4.26875	-0.0553131
4.27542	0.00286102
4.28208	0.0195503
4.28875	-0.00429153
4.29542	-0.0491142
4.30208	-0.0896454
4.30875	-0.101089
4.31542	-0.0977516
4.32208	-0.0972748
4.32875	-0.087738
4.33542	-0.0720024
4.34208	-0.0543594
4.34875	-0.0457764
4.35542	-0.0324249
4.36208	-0.00429153
4.36875	0.020504
4.37542	0.0338554
4.38208	0.0357628
4.38875	0.0538826
4.39542	0.0772476
4.40208	0.109196
4.40875	0.147343
4.41542	0.179291
4.42208	0.185966
4.42875	0.14019
4.43542	0.0715256
4.44208	0.0128746
4.44875	-0.0138283
4.45542	-0.0138283
4.46208	0.0038147
4.46875	0.0247955
4.47542	0.043869
4.48208	0.0405312
4.48875	-0.00286102
4.49542	-0.0600815
4.50208	-0.11301
4.50875	-0.139713
4.51542	-0.157833
4.52208	-0.168324
4.52875	-0.165939
4.53542	-0.181198
4.54208	-0.200748
4.54875	-0.218391
4.55542	-0.208855
4.56208	-0.199318
4.56875	-0.202179
4.57542	-0.212193
4.58208	-0.228882
4.58875	-0.237465
4.59542	-0.249863
4.60208	-0.25177
4.60875	-0.249863
4.61542	-0.234604
4.62208	-0.218868
4.62875	-0.205517
4.63542	-0.19598
4.64208	-0.192642
4.64875	-0.199318
4.65542	-0.220299
4.66208	-0.226974
4.66875	-0.221252
4.67542	-0.213623
4.68208	-0.2141
4.68875	-0.209332
4.69542	-0.192642
4.70208	-0.188351
4.70875	-0.20647
4.71542	-0.232697
4.72208	-0.229836
4.72875	-0.187874
4.73542	-0.125885
4.74208	-0.064373
4.74875	-0.0104904
4.75542	0.0414848
4.76208	0.0653267
4.76875	0.0524521
4.77542	0.0309944
4.78208	0.0214577
4.78875	0.0309944
4.79542	0.00953674
4.80208	-0.0352859
4.80875	-0.0805855
4.81542	-0.110626
4.82208	-0.133991
4.82875	-0.173092
4.83542	-0.192642
4.84208	-0.174999
4.84875	-0.133514
4.85542	-0.107765
4.86208	-0.0834465
4.86875	-0.0462532
4.87542	0.000476837
4.88208	0.0324249
4.88875	0.0376701
4.89542	0.0376701
4.90208	0.0157356
4.90875	-0.0224113
4.91542	-0.0710487
4.92208	-0.110626
4.92875	-0.137806
4.93542	-0.167847
4.94208	-0.192642
4.94875	-0.187874
4.95542	-0.145912
4.96208	-0.104427
4.96875	-0.0796318
4.97542	-0.0867844
4.98208	-0.108719
4.98875	-0.155926
4.99542	-0.221729
5.00208	-0.266552
5.00875	-0.273705
5.01542	-0.237465
5.02208	-0.202179
5.02875	-0.168324
5.03542	-0.132561
5.04208	-0.108242
5.04875	-0.115871
5.05542	-0.143528
5.06208	-0.143051
5.06875	-0.116825
5.07542	-0.0977516
5.08208	-0.099659
5.08875	-0.109673
5.09542	-0.13113
5.10208	-0.179291
5.10875	-0.234604
5.11542	-0.265598
5.12208	-0.253201
5.12875	-0.207901
5.13542	-0.128269
5.14208	-0.0190735
5.14875	0.0653267
5.15542	0.108719
5.16208	0.0929832
5.16875	0.0543594
5.17542	0.0038147
5.18208	-0.0514984
5.18875	-0.0829697
5.19542	-0.0905991
5.20208	-0.0858307
5.20875	-0.0882149
5.21542	-0.106335
5.22208	-0.116348
5.22875	-0.12207
5.23542	-0.136375
5.24208	-0.125885
5.24875	-0.0925064
5.25542	-0.04673
5.26208	-0.0281334
5.26875	-0.0395775
5.27542	-0.0529289
5.28208	-0.0796318
5.28875	-0.11158
5.29542	-0.142574
5.30208	-0.166893
5.30875	-0.176907
5.31542	-0.171661
5.32208	-0.158787
5.32875	-0.165939
5.33542	-0.190735
5.34208	-0.215054
5.34875	-0.216007
5.35542	-0.208378
5.36208	-0.201225
5.36875	-0.197411
5.37542	-0.195026
5.38208	-0.185966
5.38875	-0.187397
5.39542	-0.19598
5.40208	-0.207424
5.40875	-0.216961
5.41542	-0.219822
5.42208	-0.216007
5.42875	-0.201702
5.43542	-0.189781
5.44208	-0.189304
5.44875	-0.172615
5.45542	-0.151634
5.46208	-0.154018
5.46875	-0.182152
5.47542	-0.218868
5.48208	-0.232697
5.48875	-0.247955
5.49542	-0.25177
5.50208	-0.247478
5.50875	-0.24271
5.51542	-0.254631
5.52208	-0.299931
5.52875	-0.345707
5.53542	-0.367165
5.54208	-0.327587
5.54875	-0.253677
5.55542	-0.187874
5.56208	-0.119209
5.56875	-0.0386238
5.57542	0.0500679
5.58208	0.0963211
5.58875	0.101566
5.59542	0.0901222
5.60208	0.0677109
5.60875	0.0300407
5.61542	-0.0281334
5.62208	-0.084877
5.62875	-0.125408
5.63542	-0.144482
5.64208	-0.150681
5.64875	-0.148773
5.65542	-0.139236
5.66208	-0.126839
5.66875	-0.130177
5.67542	-0.127316
5.68208	-0.115395
5.68875	-0.114441
5.69542	-0.136852
5.70208	-0.172615
5.70875	-0.181675
5.71542	-0.185013
5.72208	-0.206947
5.72875	-0.236511
5.73542	-0.255108
5.74208	-0.261307
5.74875	-0.276089
5.75542	-0.298977
5.76208	-0.309467
5.76875	-0.314713
5.77542	-0.329971
5.78208	-0.357628
5.78875	-0.377655
5.79542	-0.365734
5.80208	-0.337124
5.80875	-0.299454
5.81542	-0.246048
5.82208	-0.188828
5.82875	-0.14782
5.83542	-0.144482
5.84208	-0.14782
5.84875	-0.147343
5.85542	-0.14019
5.86208	-0.138283
5.86875	-0.14782
5.87542	-0.164032
5.88208	-0.176907
5.88875	-0.174522
5.89542	-0.177383
5.90208	-0.183105
5.90875	-0.191212
5.91542	-0.190735
5.92208	-0.176907
5.92875	-0.144958
5.93542	-0.103951
5.94208	-0.067234
5.94875	-0.0476837
5.95542	-0.0443459
5.96208	-0.079155
5.96875	-0.135899
5.97542	-0.179768
5.98208	-0.2141
5.98875	-0.238895
5.99542	-0.250816
6.00208	-0.209808
6.00875	-0.150204
6.01542	-0.111103
6.02208	-0.099659
6.02875	-0.0963211
6.03542	-0.0696182
6.04208	-0.061512
6.04875	-0.0696182
6.05542	-0.0987053
6.06208	-0.113487
6.06875	-0.113487
6.07542	-0.123501
6.08208	-0.148773
6.08875	-0.180721
6.09542	-0.19455
6.10208	-0.19598
6.10875	-0.192642
6.11542	-0.203609
6.12208	-0.22459
6.12875	-0.255108
6.13542	-0.278473
6.14208	-0.285149
6.14875	-0.277042
6.15542	-0.258923
6.16208	-0.231743
6.16875	-0.201225
6.17542	-0.18692
6.18208	-0.197411
6.18875	-0.21553
6.19542	-0.238419
6.20208	-0.273705
6.20875	-0.333309
6.21542	-0.392914
6.22208	-0.433922
6.22875	-0.455379
6.23542	-0.451088
6.24208	-0.436783
6.24875	-0.408173
6.25542	-0.379086
6.26208	-0.356197
6.26875	-0.336647
6.27542	-0.323296
6.28208	-0.299931
6.28875	-0.273705
6.29542	-0.256538
6.30208	-0.263691
6.30875	-0.290871
6.31542	-0.308514
6.32208	-0.292301
6.32875	-0.238419
6.33542	-0.169754
6.34208	-0.100613
6.34875	-0.0448227
6.35542	-0.023365
6.36208	-0.0548363
6.36875	-0.129223
6.37542	-0.19455
6.38208	-0.227928
6.38875	-0.220299
6.39542	-0.188351
6.40208	-0.144005
6.40875	-0.0920296
6.41542	-0.0510216
6.42208	-0.0214577
6.42875	-0.026226
6.43542	-0.0534058
6.44208	-0.0834465
6.44875	-0.115395
6.45542	-0.154972
6.46208	-0.203133
6.46875	-0.23222
6.47542	-0.229359
6.48208	-0.218868
6.48875	-0.230312
6.49542	-0.253201
6.50208	-0.26226
6.50875	-0.267029
6.51542	-0.298977
6.52208	-0.341892
6.52875	-0.353813
6.53542	-0.32568
6.54208	-0.292301
6.54875	-0.266075
6.55542	-0.231266
6.56208	-0.194073
6.56875	-0.169277
6.57542	-0.15974
6.58208	-0.150204
6.58875	-0.127792
6.59542	-0.0886917
6.60208	-0.0462532
6.60875	-0.00762939
6.61542	0.0100136
6.62208	0.00572205
6.62875	-0.0143051
6.63542	-0.0519753
6.64208	-0.0910759
6.64875	-0.12207
6.65542	-0.134945
6.66208	-0.153065
6.66875	-0.171185
6.67542	-0.18692
6.68208	-0.206947
6.68875	-0.247002
6.69542	-0.295162
6.70208	-0.318527
6.70875	-0.323772
6.71542	-0.324249
6.72208	-0.311852
6.72875	-0.275612
6.73542	-0.235558
6.74208	-0.203609
6.74875	-0.185013
6.75542	-0.171185
6.76208	-0.172615
6.76875	-0.187874
6.77542	-0.203133
6.78208	-0.222683
6.78875	-0.239372
6.79542	-0.240326
6.80208	-0.216484
6.80875	-0.184059
6.81542	-0.165462
6.82208	-0.162125
6.82875	-0.15831
6.83542	-0.159264
6.84208	-0.18692
6.84875	-0.226021
6.85542	-0.249863
6.86208	-0.246048
6.86875	-0.249386
6.87542	-0.277996
6.88208	-0.307083
6.88875	-0.322342
6.89542	-0.320911
6.90208	-0.32568
6.90875	-0.353813
6.91542	-0.388145
6.92208	-0.406265
6.92875	-0.412941
6.93542	-0.436783
6.94208	-0.464916
6.94875	-0.463486
6.95542	-0.422955
6.96208	-0.394344
6.96875	-0.381947
6.97542	-0.369072
6.98208	-0.346661
6.98875	-0.317574
6.99542	-0.292301
7.00208	-0.259399
7.00875	-0.249386
7.01542	-0.262737
7.02208	-0.306129
7.02875	-0.342846
7.03542	-0.370502
7.04208	-0.39196
7.04875	-0.393391
7.05542	-0.386238
7.06208	-0.362873
7.06875	-0.349522
7.07542	-0.338078
7.08208	-0.333309
7.08875	-0.355721
7.09542	-0.370026
7.10208	-0.351906
7.10875	-0.329018
7.11542	-0.334263
7.12208	-0.360489
7.12875	-0.340462
7.13542	-0.303745
7.14208	-0.289917
7.14875	-0.313759
7.15542	-0.346661
7.16208	-0.362873
7.16875	-0.366688
7.17542	-0.345707
7.18208	-0.324726
7.18875	-0.285149
7.19542	-0.236034
7.20208	-0.189304
7.20875	-0.188828
7.21542	-0.241756
7.22208	-0.303745
7.22875	-0.339508
7.23542	-0.335693
7.24208	-0.312328
7.24875	-0.269413
7.25542	-0.21553
7.26208	-0.177383
7.26875	-0.190258
7.27542	-0.25177
7.28208	-0.319004
7.28875	-0.365257
7.29542	-0.384808
7.30208	-0.377178
7.30875	-0.331879
7.31542	-0.264168
7.32208	-0.200272
7.32875	-0.1688
7.33542	-0.181198
7.34208	-0.219822
7.34875	-0.268936
7.35542	-0.309944
7.36208	-0.350475
7.36875	-0.378609
7.37542	-0.375271
7.38208	-0.350475
7.38875	-0.322342
7.39542	-0.306129
7.40208	-0.301838
7.40875	-0.312805
7.41542	-0.323772
7.42208	-0.330448
7.42875	-0.328541
7.43542	-0.335217
7.44208	-0.340939
7.44875	-0.334263
7.45542	-0.31805
7.46208	-0.295639
7.46875	-0.294209
7.47542	-0.28801
7.48208	-0.282764
7.48875	-0.274658
7.49542	-0.305653
7.50208	-0.358105
7.50875	-0.385761
7.51542	-0.371456
7.52208	-0.318527
7.52875	-0.275135
7.53542	-0.243664
7.54208	-0.224113
7.54875	-0.213146
7.55542	-0.21553
7.56208	-0.229836
7.56875	-0.224113
7.57542	-0.189304
7.58208	-0.148773
7.58875	-0.123978
7.59542	-0.12064
7.60208	-0.124454
7.60875	-0.132561
7.61542	-0.13876
7.62208	-0.146389
7.62875	-0.161648
7.63542	-0.180721
7.64208	-0.193119
7.64875	-0.188828
7.65542	-0.175953
7.66208	-0.15831
7.66875	-0.132084
7.67542	-0.100136
7.68208	-0.084877
7.68875	-0.102043
7.69542	-0.121117
7.70208	-0.118732
7.70875	-0.109673
7.71542	-0.10252
7.72208	-0.0853539
7.72875	-0.0557899
7.73542	-0.0543594
7.74208	-0.0796318
7.74875	-0.105381
7.75542	-0.137806
7.76208	-0.203609
7.76875	-0.287056
7.77542	-0.350475
7.78208	-0.394821
7.78875	-0.42963
7.79542	-0.459671
7.80208	-0.475883
7.80875	-0.492096
7.81542	-0.491619
7.82208	-0.457287
7.82875	-0.411987
7.83542	-0.386238
7.84208	-0.38147
7.84875	-0.375748
7.85542	-0.369072
7.86208	-0.388145
7.86875	-0.426769
7.87542	-0.445366
7.88208	-0.425339
7.88875	-0.385761
7.89542	-0.357628
7.90208	-0.331879
7.90875	-0.306606
7.91542	-0.292778
7.92208	-0.298977
7.92875	-0.309467
7.93542	-0.324249
7.94208	-0.350952
7.94875	-0.370979
7.95542	-0.372887
7.96208	-0.385284
7.96875	-0.421524
7.97542	-0.442982
7.98208	-0.4282
7.98875	-0.41008
7.99542	-0.418663
8.00208	-0.406742
8.00875	-0.357151
8.01542	-0.294209
8.02208	-0.249863
8.02875	-0.209332
8.03542	-0.163078
8.04208	-0.128746
8.04875	-0.114441
8.05542	-0.12207
8.06208	-0.144482
8.06875	-0.164986
8.07542	-0.17643
8.08208	-0.184059
8.08875	-0.209332
8.09542	-0.245571
8.10208	-0.281334
8.10875	-0.328064
8.11542	-0.387669
8.12208	-0.448227
8.12875	-0.481606
8.13542	-0.485897
8.14208	-0.465393
8.14875	-0.442505
8.15542	-0.410557
8.16208	-0.368118
8.16875	-0.307083
8.17542	-0.252724
8.18208	-0.234604
8.18875	-0.24271
8.19542	-0.266075
8.20208	-0.286102
8.20875	-0.310898
8.21542	-0.341892
8.22208	-0.383854
8.22875	-0.424862
8.23542	-0.440598
8.24208	-0.431538
8.24875	-0.423908
8.25542	-0.430107
8.26208	-0.413895
8.26875	-0.349045
8.27542	-0.264168
8.28208	-0.202179
8.28875	-0.186443
8.29542	-0.189781
8.30208	-0.196457
8.30875	-0.218868
8.31542	-0.26083
8.32208	-0.311375
8.32875	-0.344753
8.33542	-0.370979
8.34208	-0.399113
8.34875	-0.415802
8.35542	-0.410557
8.36208	-0.405788
8.36875	-0.405788
8.37542	-0.39196
8.38208	-0.353336
8.38875	-0.321865
8.39542	-0.320435
8.40208	-0.323772
8.40875	-0.318527
8.41542	-0.302792
8.42208	-0.292778
8.42875	-0.292778
8.43542	-0.284195
8.44208	-0.27132
8.44875	-0.237465
8.45542	-0.183582
8.46208	-0.126362
8.46875	-0.0634193
8.47542	-0.0214577
8.48208	0.0119209
8.48875	-0.0100136
8.49542	-0.0944138
8.50208	-0.209808
8.50875	-0.321865
8.51542	-0.41008
8.52208	-0.49305
8.52875	-0.536442
8.53542	-0.510216
8.54208	-0.430107
8.54875	-0.335693
8.55542	-0.245094
8.56208	-0.156879
8.56875	-0.0844002
8.57542	-0.064373
8.58208	-0.0915527
8.58875	-0.152111
8.59542	-0.226974
8.60208	-0.312328
8.60875	-0.385761
8.61542	-0.422478
8.62208	-0.41914
8.62875	-0.381947
8.63542	-0.324726
8.64208	-0.258923
8.64875	-0.209332
8.65542	-0.190735
8.66208	-0.212669
8.66875	-0.279427
8.67542	-0.359535
8.68208	-0.406742
8.68875	-0.388145
8.69542	-0.351906
8.70208	-0.330925
8.70875	-0.301361
8.71542	-0.245094
8.72208	-0.186443
8.72875	-0.166893
8.73542	-0.152588
8.74208	-0.0991821
8.74875	-0.0305176
8.75542	0.00810623
8.76208	0.0209808
8.76875	0.0157356
8.77542	0.00429153
8.78208	-0.0357628
8.78875	-0.0724792
8.79542	-0.0815392
8.80208	-0.0796318
8.80875	-0.0715256
8.81542	-0.067234
8.82208	-0.043869
8.82875	-0.026226
8.83542	-0.0247955
8.84208	-0.0319481
8.84875	-0.0267029
8.85542	-0.0333786
8.86208	-0.0710487
8.86875	-0.116348
8.87542	-0.146866
8.88208	-0.159264
8.88875	-0.171661
8.89542	-0.150681
8.90208	-0.103951
8.90875	-0.058651
8.91542	-0.0252724
8.92208	-0.0100136
8.92875	-0.00238419
8.93542	-0.00953674
8.94208	-0.0209808
8.94875	-0.0386238
8.95542	-0.0610352
8.96208	-0.0743866
8.96875	-0.0605583
8.97542	-0.0247955
8.98208	0.0295639
8.98875	0.108719
8.99542	0.187397
9.00208	0.256062
9.00875	0.308037
9.01542	0.369072
9.02208	0.453949
9.02875	0.552654
9.03542	0.673294
9.04208	0.804901
9.04875	0.938416
9.05542	1.05858
9.06208	1.17445
9.06875	1.29795
9.07542	1.41573
9.08208	1.53494
9.08875	1.67036
9.09542	1.83964
9.10208	2.0175
9.10875	2.18153
9.11542	2.34795
9.12208	2.53057
9.12875	2.73085
9.13542	2.92778
9.14208	3.11804
9.14875	3.3164
9.15542	3.52859
9.16208	3.73363
9.16875	3.90959
9.17542	4.08077
9.18208	4.26483
9.18875	4.47369
9.19542	4.67777
9.20208	4.8728
9.20875	5.08213
9.21542	5.30481
9.22208	5.54752
9.22875	5.78213
9.23542	6.01387
9.24208	6.25706
9.24875	6.50167
9.25542	6.73723
9.26208	6.94704
9.26875	7.14684
9.27542	7.35378
9.28208	7.5717
9.28875	7.78294
9.29542	7.96509
9.30208	8.11625
9.30875	8.25787
9.31542	8.40569
9.32208	8.56352
9.32875	8.73899
9.33542	8.93307
9.34208	9.14526
9.34875	9.35602
9.35542	9.55391
9.36208	9.72795
9.36875	9.88007
9.37542	10.0236
9.38208	10.1781
9.38875	10.3436
9.39542	10.4966
9.40208	10.6392
9.40875	10.7923
9.41542	10.9758
9.42208	11.1642
9.42875	11.3478
9.43542	11.5647
9.44208	11.8232
9.44875	12.0869
9.45542	12.3205
9.46208	12.538
9.46875	12.7621
9.47542	12.9766
9.48208	13.1712
9.48875	13.3591
9.49542	13.5446
9.50208	13.7215
9.50875	13.8898
9.51542	14.0657
9.52208	14.2508
9.52875	14.4401
9.53542	14.6418
9.54208	14.8678
9.54875	15.11
9.55542	15.3461
9.56208	15.5783
9.56875	15.8172
9.57542	16.0785
9.58208	16.3646
9.58875	16.6693
9.59542	16.9888
9.60208	17.3163
9.60875	17.6487
9.61542	17.9682
9.62208	18.2638
9.62875	18.5533
9.63542	18.8766
9.64208	19.2318
9.64875	19.6161
9.65542	20.0224
9.66208	20.4487
9.66875	20.8626
9.67542	21.2293
9.68208	21.5859
9.68875	21.9512
9.69542	22.3184
9.70208	22.6665
9.70875	23.0103
9.71542	23.3908
9.72208	23.7994
9.72875	24.2152
9.73542	24.6387
9.74208	25.0983
9.74875	25.6019
9.75542	26.1192
9.76208	26.6042
9.76875	27.0672
9.77542	27.5402
9.78208	28.0218
9.78875	28.5082
9.79542	29.0031
9.80208	29.5362
9.80875	30.0937
9.81542	30.6501
9.82208	31.2104
9.82875	31.7783
9.83542	32.3544
9.84208	32.9313
9.84875	33.5269
9.85542	34.1449
9.86208	34.7733
9.86875	35.4047
9.87542	36.0451
9.88208	36.6831
9.88875	37.2868
9.89542	37.8699
9.90208	38.4607
9.90875	39.0821
9.91542	39.7196
9.92208	40.3733
9.92875	41.0566
9.93542	41.7504
9.94208	42.4418
9.94875	43.1366
9.95542	43.8471
9.96208	44.5886
9.96875	45.3606
9.97542	46.165
9.98208	46.9851
9.98875	47.7872
9.99542	48.5716
10.0021	49.3541
10.0087	50.139
10.0154	50.9477
10.0221	51.8012
10.0288	52.6977
10.0354	53.5965
10.0421	54.4577
10.0488	55.2783
10.0554	56.0532
10.0621	56.7875
10.0687	57.5242
10.0754	58.2929
10.0821	59.1125
10.0887	59.9742
10.0954	60.8664
10.1021	61.7781
10.1088	62.6845
10.1154	63.6039
10.1221	64.528
10.1288	65.4845
10.1354	66.4749
10.1421	67.4787
10.1487	68.4705
10.1554	69.4427
10.1621	70.4312
10.1687	71.4312
10.1754	72.4292
10.1821	73.422
10.1888	74.43
10.1954	75.4356
10.2021	76.4055
10.2088	77.3239
10.2154	78.2328
10.2221	79.1726
10.2287	80.1468
10.2354	81.1553
10.2421	82.1943
10.2487	83.2725
10.2554	84.362
10.2621	85.4411
10.2688	86.5088
10.2754	87.5645
10.2821	88.613
10.2888	89.6368
10.2954	90.641
10.3021	91.6295
10.3087	92.607
10.3154	93.5793
10.3221	94.5697
10.3287	95.572
10.3354	96.581
10.3421	97.5823
10.3488	98.6075
10.3554	99.6499
10.3621	100.698
10.3688	101.769
10.3754	102.872
10.3821	104.005
10.3887	105.096
10.3954	106.16
10.4021	107.245
10.4087	108.342
10.4154	109.421
10.4221	110.446
10.4288	111.468
10.4354	112.48
10.4421	113.48
10.4488	114.476
10.4554	115.458
10.4621	116.465
10.4688	117.487
10.4754	118.544
10.4821	119.586
10.4887	120.63
10.4954	121.717
10.5021	122.856
10.5087	124.043
10.5154	125.235
10.5221	126.414
10.5288	127.597
10.5354	128.817
10.5421	130.084
10.5488	131.348
10.5554	132.618
10.5621	133.949
10.5687	135.359
10.5754	136.815
10.5821	138.289
10.5887	139.818
10.5954	141.436
10.6021	143.128
10.6088	144.87
10.6154	146.679
10.6221	148.601
10.6288	150.643
10.6354	152.796
10.6421	155.049
10.6487	157.416
10.6554	159.897
10.6621	162.466
10.6687	165.124
10.6754	167.881
10.6821	170.788
10.6888	173.832
10.6954	177.001
10.7021	180.287
10.7088	183.719
10.7154	187.303
10.7221	190.99
10.7287	194.76
10.7354	198.583
10.7421	202.444
10.7487	206.297
10.7554	210.095
10.7621	213.799
10.7688	217.365
10.7754	220.759
10.7821	223.897
10.7888	226.674
10.7954	229.006
10.8021	230.853
10.8087	232.163
10.8154	232.873
10.8221	232.999
10.8287	232.51
10.8354	231.348
10.8421	229.433
10.8488	226.76
10.8554	223.398
10.8621	219.37
10.8688	214.752
10.8754	209.649
10.8821	204.19
10.8887	198.486
10.8954	192.552
10.9021	186.412
10.9087	180.159
10.9154	173.884
10.9221	167.686
10.9288	161.599
10.9354	155.719
10.9421	150.158
10.9488	144.946
10.9554	140.075
10.9621	135.512
10.9688	131.247
10.9754	127.273
10.9821	123.575
10.9887	120.145
10.9954	116.977
11.0021	114.038
11.0087	111.326
11.0154	108.824
11.0221	106.49
11.0288	104.279
11.0354	102.18
11.0421	100.261
11.0488	98.5174
11.0554	96.8895
11.0621	95.3574
11.0687	93.9341
11.0754	92.6132
11.0821	91.321
11.0887	90.014
11.0954	88.7423
11.1021	87.5511
11.1088	86.4553
11.1154	85.4411
11.1221	84.4784
11.1288	83.5891
11.1354	82.7394
11.1421	81.8882
11.1487	81.0261
11.1554	80.1744
11.1621	79.3881
11.1687	78.6247
11.1754	77.8584
11.1821	77.0969
11.1888	76.3769
11.1954	75.696
11.2021	75.0332
11.2088	74.3961
11.2154	73.8177
11.2221	73.2908
11.2287	72.7582
11.2354	72.1998
11.2421	71.6324
11.2487	71.094
11.2554	70.5767
11.2621	70.0617
11.2688	69.5577
11.2754	69.0784
11.2821	68.6078
11.2888	68.1334
11.2954	67.6503
11.3021	67.1911
11.3087	66.7596
11.3154	66.3347
11.3221	65.9027
11.3287	65.4454
11.3354	64.981
11.3421	64.5113
11.3488	64.0507
11.3554	63.6044
11.3621	63.19
11.3688	62.8257
11.3754	62.4733
11.3821	62.1047
11.3887	61.7132
11.3954	61.3332
11.4021	60.9808
11.4087	60.6394
11.4154	60.3194
11.4221	60.0095
11.4288	59.7005
11.4354	59.3748
11.4421	59.0162
11.4488	58.6514
11.4554	58.3038
11.4621	57.9967
11.4688	57.7359
11.4754	57.5142
11.4821	57.3192
11.4887	57.1132
11.4954	56.8628
11.5021	56.5724
11.5087	56.2434
11.5154	55.8944
11.5221	55.5444
11.5288	55.2025
11.5354	54.883
11.5421	54.6012
11.5488	54.3685
11.5554	54.1515
11.5621	53.9122
11.5687	53.668
11.5754	53.4434
11.5821	53.2341
11.5887	53.0243
11.5954	52.8107
11.6021	52.5994
11.6088	52.3982
11.6154	52.1865
11.6221	51.9638
11.6288	51.7058
11.6354	51.4417
11.6421	51.198
11.6487	50.9715
11.6554	50.7565
11.6621	50.5176
11.6687	50.282
11.6754	50.0498
11.6821	49.8314
11.6888	49.623
11.6954	49.4132
11.7021	49.2201
11.7088	49.0384
11.7154	48.872
11.7221	48.7127
11.7287	48.5263
11.7354	48.327
11.7421	48.1253
11.7487	47.9379
11.7554	47.7428
11.7621	47.5225
11.7688	47.3084
11.7754	47.1196
11.7821	46.9499
11.7888	46.7811
11.7954	46.6018
11.8021	46.4201
11.8087	46.2537
11.8154	46.1121
11.8221	46.0153
11.8287	45.9361
11.8354	45.8608
11.8421	45.7726
11.8488	45.6543
11.8554	45.4941
11.8621	45.2843
11.8688	45.0773
11.8754	44.9119
11.8821	44.8003
11.8887	44.7059
11.8954	44.6105
11.9021	44.5414
11.9087	44.498
11.9154	44.4369
11.9221	44.3296
11.9288	44.1957
11.9354	44.0826
11.9421	43.983
11.9488	43.8576
11.9554	43.7055
11.9621	43.5562
11.9688	43.438
11.9754	43.3493
11.9821	43.2343
11.9887	43.0946
11.9954	42.9597
12.0021	42.8481
12.0087	42.7551
12.0154	42.6369
12.0221	42.5301
12.0288	42.4547
12.0354	42.3956
12.0421	42.3303
12.0488	42.253
12.0554	42.1767
12.0621	42.1081
12.0687	42.0408
12.0754	41.9865
12.0821	41.9421
12.0887	41.904
12.0954	41.8673
12.1021	41.8172
12.1088	41.7528
12.1154	41.6808
12.1221	41.6064
12.1288	41.5249
12.1354	41.4462
12.1421	41.388
12.1487	41.348
12.1554	41.3361
12.1621	41.3532
12.1687	41.4104
12.1754	41.4896
12.1821	41.5788
12.1888	41.676
12.1954	41.7581
12.2021	41.8196
12.2088	41.851
12.2154	41.8663
12.2221	41.8706
12.2287	41.8653
12.2354	41.8439
12.2421	41.8243
12.2487	41.8277
12.2554	41.8591
12.2621	41.904
12.2688	41.945
12.2754	41.997
12.2821	42.0461
12.2888	42.0809
12.2954	42.0914
12.3021	42.0809
12.3087	42.0823
12.3154	42.0918
12.3221	42.1214
12.3287	42.1691
12.3354	42.2373
12.3421	42.3045
12.3488	42.3522
12.3554	42.3975
12.3621	42.46
12.3688	42.5434
12.3754	42.6512
12.3821	42.7871
12.3887	42.9463
12.3954	43.107
12.4021	43.2601
12.4087	43.3989
12.4154	43.5171
12.4221	43.6611
12.4288	43.8409
12.4354	44.0888
12.4421	44.4012
12.4488	44.8017
12.4554	45.2943
12.4621	45.8384
12.4688	46.4392
12.4754	47.0858
12.4821	47.8001
12.4887	48.5859
12.4954	49.4781
12.5021	50.4885
12.5087	51.5952
12.5154	52.7911
12.5221	54.0514
12.5288	55.3808
12.5354	56.7284
12.5421	58.1069
12.5488	59.5541
12.5554	61.0785
12.5621	62.674
12.5687	64.2838
12.5754	65.918
12.5821	67.555
12.5887	69.1667
12.5954	70.7364
12.6021	72.2518
12.6088	73.7181
12.6154	75.1052
12.6221	76.4055
12.6288	77.5862
12.6354	78.63
12.6421	79.5336
12.6487	80.3061
12.6554	80.9488
12.6621	81.4366
12.6687	81.7728
12.6754	81.944
12.6821	81.9511
12.6888	81.7914
12.6954	81.4734
12.7021	81.0022
12.7088	80.3962
12.7154	79.6824
12.7221	78.8569
12.7287	77.9204
12.7354	76.869
12.7421	75.7346
12.7487	74.5239
12.7554	73.2331
12.7621	71.8837
12.7688	70.4799
12.7754	69.0656
12.7821	67.6575
12.7888	66.2527
12.7954	64.8518
12.8021	63.4489
12.8087	62.078
12.8154	60.7228
12.8221	59.3615
12.8287	58.0111
12.8354	56.6974
12.8421	55.4547
12.8488	54.2712
12.8554	53.1397
12.8621	52.0663
12.8688	51.0364
12.8754	50.0579
12.8821	49.1133
12.8887	48.2063
12.8954	47.3428
12.9021	46.5274
12.9087	45.7768
12.9154	45.074
12.9221	44.3978
12.9288	43.7326
12.9354	43.0918
12.9421	42.4871
12.9488	41.923
12.9554	41.3661
12.9621	40.8258
12.9688	40.3295
12.9754	39.886
12.9821	39.4735
12.9887	39.0635
12.9954	38.6839
13.0021	38.3596
13.0087	38.0812
13.0154	37.8118
13.0221	37.5428
13.0288	37.2849
13.0354	37.0517
13.0421	36.8299
13.0488	36.6039
13.0554	36.3832
13.0621	36.1762
13.0687	36.0012
13.0754	35.8477
13.0821	35.7037
13.0887	35.5697
13.0954	35.4428
13.1021	35.3231
13.1088	35.202
13.1154	35.0752
13.1221	34.9555
13.1288	34.8458
13.1354	34.7333
13.1421	34.6179
13.1487	34.4968
13.1554	34.3909
13.1621	34.2956
13.1687	34.2054
13.1754	34.1148
13.1821	34.0157
13.1888	33.9184
13.1954	33.8087
13.2021	33.668
13.2088	33.4907
13.2154	33.3095
13.2221	33.1621
13.2287	33.0253
13.2354	32.8937
13.2421	32.7702
13.2487	32.6643
13.2554	32.5575
13.2621	32.423
13.2688	32.2847
13.2754	32.1479
13.2821	32.022
13.2888	31.9004
13.2954	31.7802
13.3021	31.6715
13.3087	31.5857
13.3154	31.4994
13.3221	31.3921
13.3287	31.2648
[truncated: 4,000 more rows]

## Sheet: FINAL
WPI						pH 65							pH 7							pH 7.5							pH 8							pH 8.5
0.00583333	0.0238419					0.00208333	0.0677109						0.00145	0.138283						0.000616667	0.122547						0.0002	0.0162125						0.00645	0.0810623
0.0125	0.0166893					0.00875	0.0534058						0.00811667	0.171185						0.00728333	0.14925						0.00686667	0.0567436						0.0131167	0.0872612
0.0191667	0.0162125					0.0154167	0.0309944						0.0147833	0.198841						0.01395	0.170708						0.0135333	0.0972748						0.0197833	0.0743866
0.0258333	0.0276566					0.0220833	-0.0171661						0.02145	0.197887						0.0206167	0.178814						0.0202	0.123978						0.02645	0.0414848
0.0325	0.0500679					0.02875	-0.0967979						0.0281167	0.215054						0.0272833	0.185966						0.0268667	0.133038						0.0331167	0.00333786
0.0391667	0.0667572					0.0354167	-0.175953						0.0347833	0.283718						0.03395	0.201225						0.0335333	0.114918						0.0397833	-0.0152588
0.0458333	0.0796318					0.0420833	-0.222683						0.04145	0.333309						0.0406167	0.210285						0.0402	0.0734329						0.04645	-0.0371933
0.0525	0.0853539					0.04875	-0.256538						0.0481167	0.32711						0.0472833	0.215054						0.0468667	0.0133514						0.0531167	-0.0553131
0.0591667	0.0810623					0.0554167	-0.252247						0.0547833	0.277519						0.05395	0.219822						0.0535333	-0.041008						0.0597833	-0.0472069
0.0658333	0.0572205					0.0620833	-0.205517						0.06145	0.230312						0.0606167	0.248909						0.0602	-0.0748634						0.06645	-0.0195503
0.0725	0.0267029					0.06875	-0.123978						0.0681167	0.199318						0.0672833	0.279427						0.0668667	-0.0915527						0.0731167	0.0114441
0.0791667	0.00572205					0.0754167	-0.0543594						0.0747833	0.160217						0.07395	0.285149						0.0735333	-0.0953674						0.0797833	0.038147
0.0858333	-0.00619888					0.0820833	-0.0138283						0.08145	0.131607						0.0806167	0.283718						0.0802	-0.084877						0.08645	0.0724792
0.0925	-0.0128746					0.08875	0.0114441						0.0881167	0.11301						0.0872833	0.291348						0.0868667	-0.0686646						0.0931167	0.109673
0.0991667	-0.0128746					0.0954167	0.0257492						0.0947833	0.110149						0.09395	0.32568						0.0935333	-0.079155						0.0997833	0.125408
0.105833	0.000953674					0.102083	0.0424385						0.10145	0.121593						0.100617	0.357151						0.1002	-0.124454						0.10645	0.121593
0.1125	0.0181198					0.10875	0.0634193						0.108117	0.132561						0.107283	0.367641						0.106867	-0.188828						0.113117	0.112057
0.119167	0.0305176					0.115417	0.109196						0.114783	0.13113						0.11395	0.375748						0.113533	-0.228882						0.119783	0.107288
0.125833	0.0338554					0.122083	0.163078						0.12145	0.0967979						0.120617	0.375271						0.1202	-0.25177						0.12645	0.099659
0.1325	0.0295639					0.12875	0.208378						0.128117	0.061512						0.127283	0.352383						0.126867	-0.254631						0.133117	0.0796318
0.139167	0.026226					0.135417	0.208855						0.134783	0.0457764						0.13395	0.305653						0.133533	-0.235081						0.139783	0.0853539
0.145833	0.0190735					0.142083	0.171185						0.14145	0.0457764						0.140617	0.268459						0.1402	-0.191689						0.14645	0.128746
0.1525	0.0114441					0.14875	0.122547						0.148117	0.0581741						0.147283	0.264645						0.146867	-0.141144						0.153117	0.196457
0.159167	0.00238419					0.155417	0.0805855						0.154783	0.0896454						0.15395	0.263214						0.153533	-0.11301						0.159783	0.239372
0.165833	-0.0038147					0.162083	0.0443459						0.16145	0.137806						0.160617	0.256538						0.1602	-0.109196						0.16645	0.25177
0.1725	-0.00333786					0.16875	0.00619888						0.168117	0.174999						0.167283	0.268459						0.166867	-0.118732						0.173117	0.259399
0.179167	-0.00572205					0.175417	-0.0114441						0.174783	0.193119						0.17395	0.290394						0.173533	-0.123501						0.179783	0.239372
0.185833	-0.00476837					0.182083	-0.0190735						0.18145	0.189304						0.180617	0.290394						0.1802	-0.116348						0.18645	0.182152
0.1925	-0.00190735					0.18875	-0.0300407						0.188117	0.159264						0.187283	0.256062						0.186867	-0.100613						0.193117	0.102043
0.199167	-0.00143051					0.195417	-0.0452995						0.194783	0.0987053						0.19395	0.221252						0.193533	-0.103474						0.199783	0.0348091
0.205833	-0.00524521					0.202083	-0.0452995						0.20145	0.0510216						0.200617	0.216484						0.2002	-0.110149						0.20645	-0.014782
0.2125	-0.0114441					0.20875	-0.0133514						0.208117	0.0419617						0.207283	0.225067						0.206867	-0.104904						0.213117	-0.0419617
0.219167	-0.0100136					0.215417	0.0395775						0.214783	0.0486374						0.21395	0.236511						0.213533	-0.0829697						0.219783	-0.0267029
0.225833	-0.00619888					0.222083	0.0858307						0.22145	0.0543594						0.220617	0.25177						0.2202	-0.0591278						0.22645	0.023365
0.2325	0					0.22875	0.12207						0.228117	0.0581741						0.227283	0.268459						0.226867	-0.0576973						0.233117	0.0557899
0.239167	0.0128746					0.235417	0.136375						0.234783	0.0829697						0.23395	0.279427						0.233533	-0.0696182						0.239783	0.0629425
0.245833	0.0338554					0.242083	0.132084						0.24145	0.101089						0.240617	0.284672						0.2402	-0.0920296						0.24645	0.061512
0.2525	0.061512					0.24875	0.102043						0.248117	0.099659						0.247283	0.276089						0.246867	-0.112057						0.253117	0.0429153
0.259167	0.0772476					0.255417	0.0514984						0.254783	0.100136						0.25395	0.259876						0.253533	-0.13113						0.259783	0.0100136
0.265833	0.0753403					0.262083	-0.00476837						0.26145	0.101089						0.260617	0.24128						0.2602	-0.146389						0.26645	-0.0224113
0.2725	0.0624657					0.26875	-0.0524521						0.268117	0.0972748						0.267283	0.216961						0.266867	-0.146866						0.273117	-0.0133514
0.279167	0.0491142					0.275417	-0.0796318						0.274783	0.0715256						0.27395	0.185966						0.273533	-0.12207						0.279783	0.0286102
0.285833	0.0371933					0.282083	-0.100613						0.28145	0.0452995						0.280617	0.130177						0.2802	-0.103474						0.28645	0.0853539
0.2925	0.0209808					0.28875	-0.126362						0.288117	0.0138283						0.287283	0.0720024						0.286867	-0.105381						0.293117	0.140667
0.299167	0.00905991					0.295417	-0.165462						0.294783	-0.0386238						0.29395	0.0247955						0.293533	-0.105381						0.299783	0.163555
0.305833	0.00762939					0.302083	-0.19598						0.30145	-0.0977516						0.300617	-0.0143051						0.3002	-0.0910759						0.30645	0.156403
0.3125	0.0157356					0.30875	-0.216007						0.308117	-0.130177						0.307283	-0.0286102						0.306867	-0.0729561						0.313117	0.153065
0.319167	0.026226					0.315417	-0.226021						0.314783	-0.115871						0.31395	-0.0228882						0.313533	-0.0538826						0.319783	0.171661
0.325833	0.0329018					0.322083	-0.231266						0.32145	-0.0939369						0.320617	-0.00476837						0.3202	-0.0166893						0.32645	0.203609
0.3325	0.0309944					0.32875	-0.226974						0.328117	-0.0801086						0.327283	0.00667572						0.326867	0.0491142						0.333117	0.230312
0.339167	0.0214577					0.335417	-0.216007						0.334783	-0.0700951						0.33395	0.0214577						0.333533	0.115871						0.339783	0.263691
0.345833	0.0109673					0.342083	-0.195026						0.34145	-0.0386238						0.340617	0.0519753						0.3402	0.158787						0.34645	0.300407
0.3525	0.00762939					0.34875	-0.172138						0.348117	-0.00190735						0.347283	0.0824928						0.346867	0.186443						0.353117	0.310421
0.359167	0.0104904					0.355417	-0.15831						0.354783	0.017643						0.35395	0.101566						0.353533	0.19598						0.359783	0.288963
0.365833	0.0171661					0.362083	-0.152588						0.36145	0.0295639						0.360617	0.115871						0.3602	0.203609						0.36645	0.25177
0.3725	0.0290871					0.36875	-0.156403						0.368117	0.0553131						0.367283	0.128269						0.366867	0.176907						0.373117	0.226498
0.379167	0.0457764					0.375417	-0.153542						0.374783	0.10252						0.37395	0.124454						0.373533	0.115871						0.379783	0.208378
0.385833	0.064373					0.382083	-0.157833						0.38145	0.131607						0.380617	0.107765						0.3802	0.0476837						0.38645	0.190258
0.3925	0.0815392					0.38875	-0.166893						0.388117	0.126362						0.387283	0.0925064						0.386867	0.00762939						0.393117	0.187397
0.399167	0.0963211					0.395417	-0.175953						0.394783	0.0967979						0.39395	0.0810623						0.393533	0						0.399783	0.191212
0.405833	0.107765					0.402083	-0.1688						0.40145	0.0667572						0.400617	0.0720024						0.4002	-0.000476837						0.40645	0.183582
0.4125	0.11301					0.40875	-0.13113						0.408117	0.0553131						0.407283	0.0844002						0.406867	-0.000476837						0.413117	0.153542
0.419167	0.114918					0.415417	-0.0867844						0.414783	0.0543594						0.41395	0.119686						0.413533	-0.00143051						0.419783	0.121117
0.425833	0.110149					0.422083	-0.0572205						0.42145	0.0758171						0.420617	0.170708						0.4202	-0.00333786						0.42645	0.0915527
0.4325	0.0915527					0.42875	-0.0414848						0.428117	0.114918						0.427283	0.2141						0.426867	-0.0133514						0.433117	0.0510216
0.439167	0.0629425					0.435417	-0.0267029						0.434783	0.161648						0.43395	0.249863						0.433533	-0.0357628						0.439783	0.0104904
0.445833	0.038147					0.442083	-0.00238419						0.44145	0.199795						0.440617	0.277519						0.4402	-0.0715256						0.44645	-0.00715256
0.4525	0.0329018					0.44875	0.0133514						0.448117	0.193596						0.447283	0.294209						0.446867	-0.0958443						0.453117	-0.0128746
0.459167	0.041008					0.455417	0.0281334						0.454783	0.163078						0.45395	0.307083						0.453533	-0.0853539						0.459783	-0.00953674
0.465833	0.058651					0.462083	0.0505447						0.46145	0.116825						0.460617	0.314236						0.4602	-0.0524521						0.46645	0.0238419
0.4725	0.0801086					0.46875	0.0691414						0.468117	0.0767708						0.467283	0.332355						0.466867	-0.0338554						0.473117	0.0886917
0.479167	0.101566					0.475417	0.0667572						0.474783	0.0686646						0.47395	0.353336						0.473533	-0.0386238						0.479783	0.140667
0.485833	0.11301					0.482083	0.0319481						0.48145	0.0853539						0.480617	0.363827						0.4802	-0.0414848						0.48645	0.149727
0.4925	0.107765					0.48875	-0.0267029						0.488117	0.127792						0.487283	0.351429						0.486867	-0.0429153						0.493117	0.157833
0.499167	0.0925064					0.495417	-0.0939369						0.494783	0.179768						0.49395	0.309944						0.493533	-0.0648499						0.499783	0.177383
0.505833	0.0715256					0.502083	-0.135899						0.50145	0.247955						0.500617	0.252247						0.5002	-0.112057						0.50645	0.184059
0.5125	0.0481606					0.50875	-0.150681						0.508117	0.302792						0.507283	0.189781						0.506867	-0.13876						0.513117	0.164032
0.519167	0.0243187					0.515417	-0.133991						0.514783	0.319958						0.51395	0.14782						0.513533	-0.114441						0.519783	0.156879
0.525833	0.0104904					0.522083	-0.110626						0.52145	0.322819						0.520617	0.136375						0.5202	-0.0715256						0.52645	0.180244
0.5325	0.00953674					0.52875	-0.0758171						0.528117	0.339031						0.527283	0.143051						0.526867	-0.0400543						0.533117	0.195026
0.539167	0.020504					0.535417	-0.0391006						0.534783	0.348091						0.53395	0.157356						0.533533	-0.0343323						0.539783	0.18692
0.545833	0.0371933					0.542083	-0.0114441						0.54145	0.316143						0.540617	0.153542						0.5402	-0.023365						0.54645	0.153065
0.5525	0.0534058					0.54875	0.0171661						0.548117	0.27895						0.547283	0.130177						0.546867	-0.0109673						0.553117	0.120163
0.559167	0.0624657					0.555417	0.0252724						0.554783	0.264168						0.55395	0.0967979						0.553533	-0.0143051						0.559783	0.0934601
0.565833	0.0572205					0.562083	0.0133514						0.56145	0.247002						0.560617	0.084877						0.5602	-0.0352859						0.56645	0.0739098
0.5725	0.041008					0.56875	-0.0209808						0.568117	0.198364						0.567283	0.107288						0.566867	-0.0638962						0.573117	0.0882149
0.579167	0.0190735					0.575417	-0.0424385						0.574783	0.144005						0.57395	0.15974						0.573533	-0.0920296						0.579783	0.107288
0.585833	0.00286102					0.582083	-0.0534058						0.58145	0.125885						0.580617	0.235558						0.5802	-0.124454						0.58645	0.134945
0.5925	-0.00762939					0.58875	-0.0834465						0.588117	0.131607						0.587283	0.309944						0.586867	-0.166893						0.593117	0.147343
0.599167	-0.0123978					0.595417	-0.128269						0.594783	0.130177						0.59395	0.352383						0.593533	-0.228882						0.599783	0.143528
0.605833	-0.0123978					0.602083	-0.153542						0.60145	0.110149						0.600617	0.350952						0.6002	-0.298023						0.60645	0.134468
0.6125	-0.00524521					0.60875	-0.144958						0.608117	0.0925064						0.607283	0.320435						0.606867	-0.349045						0.613117	0.101566
0.619167	0.000476837					0.615417	-0.136375						0.614783	0.0839233						0.61395	0.282288						0.613533	-0.351429						0.619783	0.0758171
0.625833	-0.00858307					0.622083	-0.147343						0.62145	0.0691414						0.620617	0.25034						0.6202	-0.325203						0.62645	0.064373
0.6325	-0.0252724					0.62875	-0.144958						0.628117	0.0305176						0.627283	0.228882						0.626867	-0.29707						0.633117	0.058651
0.639167	-0.0357628					0.635417	-0.11158						0.634783	0						0.63395	0.228882						0.633533	-0.271797						0.639783	0.0491142
0.645833	-0.0324249					0.642083	-0.0720024						0.64145	0.0119209						0.640617	0.237942						0.6402	-0.246525						0.64645	0.0357628
0.6525	-0.0314713					0.64875	-0.0495911						0.648117	0.0462532						0.647283	0.243187						0.646867	-0.222206						0.653117	0.0448227
0.659167	-0.0357628					0.655417	-0.0600815						0.654783	0.0481606						0.65395	0.220776						0.653533	-0.216484						0.659783	0.0658035
0.665833	-0.0391006					0.662083	-0.0724792						0.66145	0.014782						0.660617	0.189304						0.6602	-0.224113						0.66645	0.0882149
0.6725	-0.038147					0.66875	-0.0891685						0.668117	-0.0038147						0.667283	0.171661						0.666867	-0.228882						0.673117	0.119209
0.679167	-0.0357628					0.675417	-0.099659						0.674783	-0.0190735						0.67395	0.165939						0.673533	-0.218868						0.679783	0.161171
0.685833	-0.0338554					0.682083	-0.109196						0.68145	-0.0534058						0.680617	0.160694						0.6802	-0.179291						0.68645	0.189781
0.6925	-0.0290871					0.68875	-0.134468						0.688117	-0.0891685						0.687283	0.142097						0.686867	-0.127316						0.693117	0.198364
0.699167	-0.0209808					0.695417	-0.151157						0.694783	-0.0720024						0.69395	0.142097						0.693533	-0.0696182						0.699783	0.202179
0.705833	-0.00762939					0.702083	-0.16737						0.70145	-0.00190735						0.700617	0.146389						0.7002	-0.0238419						0.70645	0.211239
0.7125	0.00333786					0.70875	-0.185966						0.708117	0.0514984						0.707283	0.134468						0.706867	-0.00858307						0.713117	0.223637
0.719167	0.00810623					0.715417	-0.222206						0.714783	0.0896454						0.71395	0.117302						0.713533	-0.0109673						0.719783	0.230312
0.725833	0.00190735					0.722083	-0.273705						0.72145	0.127792						0.720617	0.112534						0.7202	-0.043869						0.72645	0.244141
0.7325	-0.00333786					0.72875	-0.32711						0.728117	0.170231						0.727283	0.139236						0.726867	-0.0777245						0.733117	0.242233
0.739167	-0.00762939					0.735417	-0.378609						0.734783	0.184536						0.73395	0.175476						0.733533	-0.110149						0.739783	0.210285
0.745833	-0.0104904					0.742083	-0.409603						0.74145	0.164509						0.740617	0.200272						0.7402	-0.119686						0.74645	0.15974
0.7525	-0.00619888					0.74875	-0.411034						0.748117	0.141621						0.747283	0.221252						0.746867	-0.101566						0.753117	0.108719
0.759167	0.00143051					0.755417	-0.397682						0.754783	0.111103						0.75395	0.222206						0.753533	-0.0710487						0.759783	0.082016
0.765833	0.00524521					0.762083	-0.378132						0.76145	0.0815392						0.760617	0.216007						0.7602	-0.026226						0.76645	0.0901222
0.7725	-0.00238419					0.76875	-0.333309						0.768117	0.0524521						0.767283	0.202656						0.766867	0.00572205						0.773117	0.136375
0.779167	-0.0109673					0.775417	-0.258446						0.774783	0.0543594						0.77395	0.191689						0.773533	0.0166893						0.779783	0.212193
0.785833	-0.0185966					0.782083	-0.191689						0.78145	0.0624657						0.780617	0.205994						0.7802	0.00858307						0.78645	0.282764
0.7925	-0.0343323					0.78875	-0.151634						0.788117	0.082016						0.787283	0.242233						0.786867	-0.00572205						0.793117	0.332355
0.799167	-0.0505447					0.795417	-0.116348						0.794783	0.100613						0.79395	0.291824						0.793533	-0.0190735						0.799783	0.361919
0.805833	-0.0543594					0.802083	-0.0600815						0.80145	0.116348						0.800617	0.329971						0.8002	-0.0357628						0.80645	0.365734
0.8125	-0.0443459					0.80875	-0.00953674						0.808117	0.132084						0.807283	0.340939						0.806867	-0.0419617						0.813117	0.352383
0.819167	-0.0367165					0.815417	-0.0100136						0.814783	0.141144						0.81395	0.336647						0.813533	-0.0352859						0.819783	0.32568
0.825833	-0.041008					0.822083	-0.0429153						0.82145	0.14925						0.820617	0.311375						0.8202	-0.043869						0.82645	0.331402
0.8325	-0.04673					0.82875	-0.082016						0.828117	0.141621						0.827283	0.276089						0.826867	-0.0805855						0.833117	0.363827
0.839167	-0.0500679					0.835417	-0.120163						0.834783	0.141144						0.83395	0.246525						0.833533	-0.137806						0.839783	0.399113
0.845833	-0.0567436					0.842083	-0.166416						0.84145	0.156403						0.840617	0.219822						0.8402	-0.188351						0.84645	0.41914
0.8525	-0.0648499					0.84875	-0.206947						0.848117	0.157833						0.847283	0.202656						0.846867	-0.219822						0.853117	0.430584
0.859167	-0.0648499					0.855417	-0.205517						0.854783	0.134468						0.85395	0.189304						0.853533	-0.224113						0.859783	0.445366
0.865833	-0.0505447					0.862083	-0.181198						0.86145	0.108719						0.860617	0.196934						0.8602	-0.205994						0.86645	0.422001
0.8725	-0.0309944					0.86875	-0.162601						0.868117	0.100613						0.867283	0.227451						0.866867	-0.168324						0.873117	0.363827
0.879167	-0.0190735					0.875417	-0.154495						0.874783	0.0953674						0.87395	0.278473						0.873533	-0.116825						0.879783	0.291824
0.885833	-0.0143051					0.882083	-0.148296						0.88145	0.0653267						0.880617	0.360966						0.8802	-0.0762939						0.88645	0.267029
0.8925	-0.014782					0.88875	-0.129223						0.888117	0.020504						0.887283	0.46587						0.886867	-0.0710487						0.893117	0.26989
0.899167	-0.0228882					0.895417	-0.128746						0.894783	-0.0219345						0.89395	0.545502						0.893533	-0.110626						0.899783	0.267982
0.905833	-0.0362396					0.902083	-0.144958						0.90145	-0.0452995						0.900617	0.566959						0.9002	-0.143051						0.90645	0.243187
0.9125	-0.0514984					0.90875	-0.182629						0.908117	-0.0433922						0.907283	0.530243						0.906867	-0.155926						0.913117	0.228405
0.919167	-0.058651					0.915417	-0.225067						0.914783	-0.0352859						0.91395	0.452995						0.913533	-0.164509						0.919783	0.239372
0.925833	-0.0619888					0.922083	-0.256538						0.92145	-0.026226						0.920617	0.356197						0.9202	-0.169754						0.92645	0.224113
0.9325	-0.061512					0.92875	-0.275135						0.928117	-0.00524521						0.927283	0.258923						0.926867	-0.149727						0.933117	0.176907
0.939167	-0.058651					0.935417	-0.281334						0.934783	0.0166893						0.93395	0.202656						0.933533	-0.0882149						0.939783	0.116348
0.945833	-0.0548363					0.942083	-0.280857						0.94145	0.023365						0.940617	0.170231						0.9402	-0.0290871						0.94645	0.108242
0.9525	-0.0500679					0.94875	-0.254631						0.948117	-0.00476837						0.947283	0.153065						0.946867	0.0133514						0.953117	0.12207
0.959167	-0.0457764					0.955417	-0.224113						0.954783	-0.0429153						0.95395	0.155449						0.953533	0.0357628						0.959783	0.132561
0.965833	-0.0367165					0.962083	-0.211716						0.96145	-0.0686646						0.960617	0.169277						0.9602	0.0338554						0.96645	0.139236
0.9725	-0.0309944					0.96875	-0.235081						0.968117	-0.0810623						0.967283	0.172138						0.966867	-0.0109673						0.973117	0.165939
0.979167	-0.0295639					0.975417	-0.244141						0.974783	-0.0724792						0.97395	0.13876						0.973533	-0.0801086						0.979783	0.218391
0.985833	-0.0300407					0.982083	-0.241756						0.98145	-0.0500679						0.980617	0.11158						0.9802	-0.153542						0.98645	0.267982
0.9925	-0.0209808					0.98875	-0.24128						0.988117	-0.0276566						0.987283	0.106335						0.986867	-0.228882						0.993117	0.297546
0.999167	-0.00953674					0.995417	-0.240803						0.994783	-0.0138283						0.99395	0.120163						0.993533	-0.29707						0.999783	0.28944
1.00583	-0.00953674					1.00208	-0.233173						1.00145	-0.00905991						1.00062	0.134945						1.0002	-0.331402						1.00645	0.234127
1.0125	-0.0166893					1.00875	-0.211239						1.00812	-0.0114441						1.00728	0.133514						1.00687	-0.304699						1.01312	0.145435
1.01917	-0.0219345					1.01542	-0.211716						1.01478	-0.0228882						1.01395	0.121117						1.01353	-0.263214						1.01978	0.0495911
1.02583	-0.0247955					1.02208	-0.215054						1.02145	-0.041008						1.02062	0.103474						1.0202	-0.242233						1.02645	-0.0543594
1.0325	-0.0343323					1.02875	-0.207424						1.02812	-0.0391006						1.02728	0.0844002						1.02687	-0.229359						1.03312	-0.13876
1.03917	-0.041008					1.03542	-0.198841						1.03478	-0.0219345						1.03395	0.0500679						1.03353	-0.192642						1.03978	-0.182629
1.04583	-0.0309944					1.04208	-0.195026						1.04145	-0.017643						1.04062	-0.00429153						1.0402	-0.142574						1.04645	-0.151157
1.0525	-0.00953674					1.04875	-0.196934						1.04812	-0.020504						1.04728	-0.038147						1.04687	-0.102997						1.05312	-0.0724792
1.05917	0.00572205					1.05542	-0.184536						1.05478	-0.0319481						1.05395	-0.0329018						1.05353	-0.0748634						1.05978	0.0185966
1.06583	0.00953674					1.06208	-0.172138						1.06145	-0.0362396						1.06062	-0.0243187						1.0602	-0.0519753						1.06645	0.101566
1.0725	0.00572205					1.06875	-0.168324						1.06812	-0.0419617						1.06728	-0.0324249						1.06687	-0.0281334						1.07312	0.160694
1.07917	-0.0038147					1.07542	-0.159264						1.07478	-0.0452995						1.07395	-0.0472069						1.07353	-0.026226						1.07978	0.189781
1.08583	-0.0219345					1.08208	-0.146389						1.08145	-0.0333786						1.08062	-0.0305176						1.0802	-0.0376701						1.08645	0.183105
1.0925	-0.0462532					1.08875	-0.132561						1.08812	-0.0338554						1.08728	0.00619888						1.08687	-0.0762939						1.09312	0.142574
1.09917	-0.0648499					1.09542	-0.12064						1.09478	-0.0395775						1.09395	0.0252724						1.09353	-0.119686						1.09978	0.0767708
1.10583	-0.0700951					1.10208	-0.114918						1.10145	-0.0452995						1.10062	0.0209808						1.1002	-0.12207						1.10645	0.0038147
1.1125	-0.0581741					1.10875	-0.11158						1.10812	-0.0400543						1.10728	0.0123978						1.10687	-0.0972748						1.11312	-0.0557899
1.11917	-0.0419617					1.11542	-0.132084						1.11478	-0.0224113						1.11395	0.0271797						1.11353	-0.0653267						1.11978	-0.0839233
1.12583	-0.0247955					1.12208	-0.160694						1.12145	-0.00762939						1.12062	0.0476837						1.1202	-0.0591278						1.12645	-0.0944138
1.1325	-0.00572205					1.12875	-0.187397						1.12812	-0.000476837						1.12728	0.0386238						1.12687	-0.0462532						1.13312	-0.0982285
1.13917	0.0143051					1.13542	-0.203133						1.13478	-0.00429153						1.13395	0.0143051						1.13353	-0.0228882						1.13978	-0.104427
1.14583	0.023365					1.14208	-0.187397						1.14145	-0.0200272						1.14062	0.00905991						1.1402	-0.0238419						1.14645	-0.0925064
1.1525	0.014782					1.14875	-0.156879						1.14812	-0.04673						1.14728	0.0405312						1.14687	-0.0581741						1.15312	-0.0538826
1.15917	0					1.15542	-0.100613						1.15478	-0.0901222						1.15395	0.0686646						1.15353	-0.104904						1.15978	-0.00619888
1.16583	-0.0138283					1.16208	-0.0405312						1.16145	-0.133991						1.16062	0.0715256						1.1602	-0.135422						1.16645	0.0209808
1.1725	-0.0238419					1.16875	0.0133514						1.16812	-0.157833						1.16728	0.0858307						1.16687	-0.15974						1.17312	0.0324249
1.17917	-0.0276566					1.17542	0.038147						1.17478	-0.153065						1.17395	0.133038						1.17353	-0.191689						1.17978	0.0505447
1.18583	-0.0195503					1.18208	0.0257492						1.18145	-0.143051						1.18062	0.199318						1.1802	-0.22316						1.18645	0.0739098
1.1925	0.00143051					1.18875	0.00476837						1.18812	-0.126362						1.18728	0.242233						1.18687	-0.24271						1.19312	0.0905991
1.19917	0.0228882					1.19542	-0.0252724						1.19478	-0.0953674						1.19395	0.261784						1.19353	-0.235558						1.19978	0.0939369
1.20583	0.0395775					1.20208	-0.0648499						1.20145	-0.041008						1.20062	0.281334						1.2002	-0.216007						1.20645	0.114918
1.2125	0.0519753					1.20875	-0.115395						1.20812	0.0290871						1.20728	0.291348						1.20687	-0.200748						1.21312	0.15974
1.21917	0.0596046					1.21542	-0.157833						1.21478	0.0891685						1.21395	0.287056						1.21353	-0.193119						1.21978	0.207901
1.22583	0.0653267					1.22208	-0.165939						1.22145	0.14019						1.22062	0.257969						1.2202	-0.195503						1.22645	0.237465
1.2325	0.0638962					1.22875	-0.145435						1.22812	0.169277						1.22728	0.224113						1.22687	-0.196457						1.23312	0.235081
1.23917	0.0610352					1.23542	-0.0977516						1.23478	0.193596						1.23395	0.187874						1.23353	-0.202656						1.23978	0.228882
1.24583	0.0591278					1.24208	-0.0524521						1.24145	0.22316						1.24062	0.144482						1.2402	-0.200748						1.24645	0.242233
1.2525	0.0543594					1.24875	-0.0157356						1.24812	0.25177						1.24728	0.100613						1.24687	-0.196934						1.25312	0.292301
1.25917	0.0433922					1.25542	0.0038147						1.25478	0.26226						1.25395	0.0514984						1.25353	-0.202656						1.25978	0.360966
1.26583	0.020504					1.26208	-0.0109673						1.26145	0.263691						1.26062	0.0271797						1.2602	-0.219822						1.26645	0.432014
1.2725	-0.00476837					1.26875	-0.0567436						1.26812	0.254631						1.26728	0.00858307						1.26687	-0.246525						1.27312	0.498772
1.27917	-0.0314713					1.27542	-0.113487						1.27478	0.233173						1.27395	0.00524521						1.27353	-0.27895						1.27978	0.552654
1.28583	-0.0543594					1.28208	-0.153542						1.28145	0.180244						1.28062	0.0219345						1.2802	-0.321388						1.28645	0.557423
1.2925	-0.0658035					1.28875	-0.168324						1.28812	0.105381						1.28728	0.0553131						1.28687	-0.368595						1.29312	0.497818
1.29917	-0.0624657					1.29542	-0.176907						1.29478	0.0386238						1.29395	0.0839233						1.29353	-0.407219						1.29978	0.413418
1.30583	-0.0481606					1.30208	-0.169754						1.30145	-0.0157356						1.30062	0.0844002						1.3002	-0.422478						1.30645	0.340939
1.3125	-0.0333786					1.30875	-0.156879						1.30812	-0.0286102						1.30728	0.0934601						1.30687	-0.412941						1.31312	0.302792
1.31917	-0.0143051					1.31542	-0.137329						1.31478	-0.00905991						1.31395	0.121117						1.31353	-0.391483						1.31978	0.293732
1.32583	0.0114441					1.32208	-0.107765						1.32145	0.0200272						1.32062	0.13876						1.3202	-0.368118						1.32645	0.324249
1.3325	0.0352859					1.32875	-0.0872612						1.32812	0.0324249						1.32728	0.13876						1.32687	-0.334263						1.33312	0.379086
1.33917	0.0462532					1.33542	-0.0739098						1.33478	0.0314713						1.33395	0.131607						1.33353	-0.284195						1.33978	0.433445
1.34583	0.0457764					1.34208	-0.087738						1.34145	0.0267029						1.34062	0.1297						1.3402	-0.237942						1.34645	0.475407
1.3525	0.0419617					1.34875	-0.107288						1.34812	0.00619888						1.34728	0.121117						1.34687	-0.20504						1.35312	0.508308
1.35917	0.0362396					1.35542	-0.124931						1.35478	-0.0362396						1.35395	0.107288						1.35353	-0.185013						1.35978	0.511169
1.36583	0.0228882					1.36208	-0.14019						1.36145	-0.061512						1.36062	0.115395						1.3602	-0.157833						1.36645	0.478268
1.3725	0.000476837					1.36875	-0.139236						1.36812	-0.0596046						1.36728	0.137329						1.36687	-0.13876						1.37312	0.435352
1.37917	-0.020504					1.37542	-0.114441						1.37478	-0.0352859						1.37395	0.169754						1.37353	-0.137329						1.37978	0.403404
1.38583	-0.0333786					1.38208	-0.0600815						1.38145	-0.000476837						1.38062	0.206947						1.3802	-0.152111						1.38645	0.385284
1.3925	-0.0357628					1.38875	-0.00143051						1.38812	0.0228882						1.38728	0.238895						1.38687	-0.154495						1.39312	0.357151
1.39917	-0.0338554					1.39542	0.0290871						1.39478	0.0333786						1.39395	0.234604						1.39353	-0.127792						1.39978	0.323296
1.40583	-0.0338554					1.40208	0.020504						1.40145	0.00667572						1.40062	0.180244						1.4002	-0.10252						1.40645	0.273228
1.4125	-0.0300407					1.40875	-0.00905991						1.40812	-0.0286102						1.40728	0.106812						1.40687	-0.0963211						1.41312	0.204563
1.41917	-0.0224113					1.41542	-0.038147						1.41478	-0.0591278						1.41395	0.0376701						1.41353	-0.124454						1.41978	0.129223
1.42583	-0.0109673					1.42208	-0.0696182						1.42145	-0.0934601						1.42062	-0.0433922						1.4202	-0.148773						1.42645	0.067234
1.4325	-0.00238419					1.42875	-0.12207						1.42812	-0.128269						1.42728	-0.126839						1.42687	-0.169754						1.43312	0.0152588
1.43917	0.00143051					1.43542	-0.164509						1.43478	-0.164032						1.43395	-0.165939						1.43353	-0.185013						1.43978	-0.0185966
1.44583	0.00190735					1.44208	-0.176907						1.44145	-0.17643						1.44062	-0.14019						1.4402	-0.198841						1.44645	-0.0195503
1.4525	-0.00286102					1.44875	-0.149727						1.44812	-0.16737						1.44728	-0.0739098						1.44687	-0.198841						1.45312	0.0171661
1.45917	-0.00905991					1.45542	-0.117779						1.45478	-0.143051						1.45395	-0.0195503						1.45353	-0.152588						1.45978	0.0700951
1.46583	-0.0143051					1.46208	-0.0963211						1.46145	-0.104904						1.46062	0.0638962						1.4602	-0.0982285						1.46645	0.12064
1.4725	-0.0181198					1.46875	-0.0629425						1.46812	-0.0610352						1.46728	0.15974						1.46687	-0.058651						1.47312	0.191212
1.47917	-0.0214577					1.47542	-0.0433922						1.47478	-0.000953674						1.47395	0.22459						1.47353	-0.0510216						1.47978	0.28038
1.48583	-0.0200272					1.48208	-0.0252724						1.48145	0.061512						1.48062	0.216961						1.4802	-0.0557899						1.48645	0.379086
1.4925	-0.0185966					1.48875	-0.0209808						1.48812	0.118732						1.48728	0.15974						1.48687	-0.0681877						1.49312	0.457764
1.49917	-0.0166893					1.49542	0.00286102						1.49478	0.145435						1.49395	0.121593						1.49353	-0.104904						1.49978	0.5126
1.50583	-0.0104904					1.50208	0.0662804						1.50145	0.141621						1.50062	0.0805855						1.5002	-0.143528						1.50645	0.523567
1.5125	0.00190735					1.50875	0.133514						1.50812	0.113964						1.50728	0.0419617						1.50687	-0.169754						1.51312	0.491142
1.51917	0.0157356					1.51542	0.19598						1.51478	0.084877						1.51395	0.0123978						1.51353	-0.188351						1.51978	0.43726
1.52583	0.023365					1.52208	0.206947						1.52145	0.067234						1.52062	0.00905991						1.5202	-0.197887						1.52645	0.372887
1.5325	0.0367165					1.52875	0.183582						1.52812	0.0553131						1.52728	0.0281334						1.52687	-0.198841						1.53312	0.316143
1.53917	0.0505447					1.53542	0.116825						1.53478	0.0534058						1.53395	0.0519753						1.53353	-0.184536						1.53978	0.259399
1.54583	0.0462532					1.54208	0.0247955						1.54145	0.0720024						1.54062	0.0762939						1.5402	-0.16737						1.54645	0.226498
1.5525	0.0252724					1.54875	-0.0715256						1.54812	0.11301						1.54728	0.0948906						1.54687	-0.169277						1.55312	0.207424
1.55917	-0.000476837					1.55542	-0.15974						1.55478	0.133991						1.55395	0.135422						1.55353	-0.182629						1.55978	0.183105
1.56583	-0.0143051					1.56208	-0.219822						1.56145	0.113487						1.56062	0.197887						1.5602	-0.197887						1.56645	0.167847
1.5725	-0.0295639					1.56875	-0.246048						1.56812	0.0710487						1.56728	0.250816						1.56687	-0.192165						1.57312	0.149727
1.57917	-0.04673					1.57542	-0.232697						1.57478	0.0395775						1.57395	0.248909						1.57353	-0.166893						1.57978	0.140667
1.58583	-0.058651					1.58208	-0.205517						1.58145	0.00953674						1.58062	0.209808						1.5802	-0.141144						1.58645	0.133514
1.5925	-0.0619888					1.58875	-0.174046						1.58812	-0.0190735						1.58728	0.164986						1.58687	-0.124931						1.59312	0.127316
1.59917	-0.0562668					1.59542	-0.141144						1.59478	-0.0367165						1.59395	0.104904						1.59353	-0.118256						1.59978	0.124454
1.60583	-0.0524521					1.60208	-0.0953674						1.60145	-0.0391006						1.60062	0.0524521						1.6002	-0.117779						1.60645	0.109196
1.6125	-0.0457764					1.60875	-0.0705719						1.60812	-0.0457764						1.60728	0.020504						1.60687	-0.124931						1.61312	0.108242
1.61917	-0.0391006					1.61542	-0.0753403						1.61478	-0.0538826						1.61395	0.0343323						1.61353	-0.132084						1.61978	0.139713
1.62583	-0.0305176					1.62208	-0.0982285						1.62145	-0.0481606						1.62062	0.0629425						1.6202	-0.119686						1.62645	0.182629
1.6325	-0.023365					1.62875	-0.116348						1.62812	-0.0457764						1.62728	0.0844002						1.62687	-0.0767708						1.63312	0.256062
1.63917	-0.0247955					1.63542	-0.128746						1.63478	-0.064373						1.63395	0.0834465						1.63353	-0.026226						1.63978	0.343323
1.64583	-0.0348091					1.64208	-0.146866						1.64145	-0.0886917						1.64062	0.0500679						1.6402	-0.00858307						1.64645	0.422955
1.6525	-0.0510216					1.64875	-0.165939						1.64812	-0.0934601						1.64728	0.00667572						1.64687	-0.0343323						1.65312	0.477791
1.65917	-0.0662804					1.65542	-0.169277						1.65478	-0.0944138						1.65395	-0.0267029						1.65353	-0.0948906						1.65978	0.502586
1.66583	-0.0710487					1.66208	-0.151157						1.66145	-0.117302						1.66062	-0.0333786						1.6602	-0.164509						1.66645	0.528336
1.6725	-0.0729561					1.66875	-0.105858						1.66812	-0.144482						1.66728	-0.0195503						1.66687	-0.233173						1.67312	0.499249
1.67917	-0.0705719					1.67542	-0.0538826						1.67478	-0.13876						1.67395	0.0114441						1.67353	-0.285149						1.67978	0.435352
1.68583	-0.064373					1.68208	-0.00333786						1.68145	-0.0972748						1.68062	0.0481606						1.6802	-0.310898						1.68645	0.391483
1.6925	-0.0543594					1.68875	0.041008						1.68812	-0.0500679						1.68728	0.0648499						1.68687	-0.316143						1.69312	0.374794
1.69917	-0.041008					1.69542	0.0686646						1.69478	-0.0143051						1.69395	0.064373						1.69353	-0.308514						1.69978	0.357628
1.70583	-0.0376701					1.70208	0.0658035						1.70145	0.0362396						1.70062	0.0648499						1.7002	-0.30899						1.70645	0.303268
1.7125	-0.0405312					1.70875	0.0333786						1.70812	0.0972748						1.70728	0.0891685						1.70687	-0.321388						1.71312	0.258446
1.71917	-0.0500679					1.71542	0.00238419						1.71478	0.135899						1.71395	0.110626						1.71353	-0.356674						1.71978	0.221729
1.72583	-0.0600815					1.72208	-0.0190735						1.72145	0.128746						1.72062	0.107765						1.7202	-0.387669						1.72645	0.182629
1.7325	-0.064373					1.72875	-0.0376701						1.72812	0.0982285						1.72728	0.0939369						1.72687	-0.394344						1.73312	0.138283
1.73917	-0.061512					1.73542	-0.0724792						1.73478	0.0681877						1.73395	0.079155						1.73353	-0.368595						1.73978	0.104904
1.74583	-0.0510216					1.74208	-0.0948906						1.74145	0.0395775						1.74062	0.0610352						1.7402	-0.32711						1.74645	0.11301
1.7525	-0.0400543					1.74875	-0.0810623						1.74812	0.0171661						1.74728	0.0209808						1.74687	-0.295639						1.75312	0.145912
1.75917	-0.0309944					1.75542	-0.0543594						1.75478	0.00810623						1.75395	-0.00715256						1.75353	-0.261307						1.75978	0.183582
1.76583	-0.0247955					1.76208	-0.0333786						1.76145	0.0119209						1.76062	0.00715256						1.7602	-0.219822						1.76645	0.19598
1.7725	-0.0185966					1.76875	-0.0200272						1.76812	0.000476837						1.76728	0.0610352						1.76687	-0.187397						1.77312	0.185966
1.77917	-0.014782					1.77542	0.00858307						1.77478	-0.0224113						1.77395	0.141144						1.77353	-0.174046						1.77978	0.17643
1.78583	-0.0171661					1.78208	0.0329018						1.78145	-0.0476837						1.78062	0.225067						1.7802	-0.173092						1.78645	0.172138
1.7925	-0.0185966					1.78875	0.00858307						1.78812	-0.0572205						1.78728	0.295162						1.78687	-0.147343						1.79312	0.170231
1.79917	-0.0104904					1.79542	-0.0433922						1.79478	-0.0486374						1.79395	0.333786						1.79353	-0.117779						1.79978	0.167847
1.80583	0.00715256					1.80208	-0.0920296						1.80145	-0.0238419						1.80062	0.333309						1.8002	-0.104427						1.80645	0.163555
1.8125	0.023365					1.80875	-0.109196						1.80812	0.0114441						1.80728	0.306129						1.80687	-0.107765						1.81312	0.164509
1.81917	0.0257492					1.81542	-0.125885						1.81478	0.0405312						1.81395	0.247002						1.81353	-0.111103						1.81978	0.164509
1.82583	0.0166893					1.82208	-0.161171						1.82145	0.0433922						1.82062	0.143528						1.8202	-0.0953674						1.82645	0.143051
1.8325	0.00619888					1.82875	-0.201225						1.82812	0.0038147						1.82728	0.0271797						1.82687	-0.0839233						1.83312	0.118732
1.83917	-0.00143051					1.83542	-0.229836						1.83478	-0.0619888						1.83395	-0.0686646						1.83353	-0.0767708						1.83978	0.105858
1.84583	-0.00905991					1.84208	-0.24128						1.84145	-0.123024						1.84062	-0.121117						1.8402	-0.0715256						1.84645	0.115395
1.8525	-0.0190735					1.84875	-0.248909						1.84812	-0.146866						1.84728	-0.138283						1.84687	-0.0638962						1.85312	0.135422
1.85917	-0.0214577					1.85542	-0.235558						1.85478	-0.124454						1.85395	-0.126362						1.85353	-0.0543594						1.85978	0.14782
1.86583	-0.00762939					1.86208	-0.195026						1.86145	-0.0815392						1.86062	-0.067234						1.8602	-0.0476837						1.86645	0.156879
1.8725	0.00715256					1.86875	-0.129223						1.86812	-0.017643						1.86728	0.0143051						1.86687	-0.0314713						1.87312	0.143528
1.87917	0.0185966					1.87542	-0.0634193						1.87478	0.0524521						1.87395	0.0963211						1.87353	0.0152588						1.87978	0.115871
1.88583	0.0228882					1.88208	-0.020504						1.88145	0.105858						1.88062	0.171185						1.8802	0.0782013						1.88645	0.0944138
1.8925	0.0267029					1.88875	-0.00476837						1.88812	0.126362						1.88728	0.241756						1.88687	0.144958						1.89312	0.0748634
1.89917	0.0281334					1.89542	-0.00524521						1.89478	0.116825						1.89395	0.296593						1.89353	0.179291						1.89978	0.0767708
1.90583	0.017643					1.90208	-0.0338554						1.90145	0.12064						1.90062	0.315189						1.9002	0.174522						1.90645	0.0905991
1.9125	0.00238419					1.90875	-0.0777245						1.90812	0.123501						1.90728	0.297546						1.90687	0.136375						1.91312	0.115395
1.91917	-0.0166893					1.91542	-0.137806						1.91478	0.125408						1.91395	0.27895						1.91353	0.0720024						1.91978	0.141621
1.92583	-0.0295639					1.92208	-0.181198						1.92145	0.126362						1.92062	0.26226						1.9202	0.0200272						1.92645	0.162125
1.9325	-0.0367165					1.92875	-0.198364						1.92812	0.132561						1.92728	0.244617						1.92687	-0.0228882						1.93312	0.198841
1.93917	-0.0462532					1.93542	-0.201702						1.93478	0.132084						1.93395	0.221252						1.93353	-0.0519753						1.93978	0.218868
1.94583	-0.0548363					1.94208	-0.175476						1.94145	0.126839						1.94062	0.198364						1.9402	-0.0762939						1.94645	0.226021
1.9525	-0.0591278					1.94875	-0.135422						1.94812	0.127792						1.94728	0.18692						1.94687	-0.0948906						1.95312	0.236511
1.95917	-0.0534058					1.95542	-0.0767708						1.95478	0.135899						1.95395	0.161648						1.95353	-0.114918						1.95978	0.259399
1.96583	-0.0486374					1.96208	-0.041008						1.96145	0.137806						1.96062	0.142097						1.9602	-0.168324						1.96645	0.290394
1.9725	-0.0462532					1.96875	-0.0352859						1.96812	0.14925						1.96728	0.129223						1.96687	-0.237942						1.97312	0.314236
1.97917	-0.0429153					1.97542	-0.0343323						1.97478	0.17643						1.97395	0.13876						1.97353	-0.296116						1.97978	0.33474
1.98583	-0.0333786					1.98208	-0.0309944						1.98145	0.191689						1.98062	0.1688						1.9802	-0.335217						1.98645	0.336647
1.9925	-0.0219345					1.98875	-0.00810623						1.98812	0.174046						1.98728	0.212669						1.98687	-0.369072						1.99312	0.322819
1.99917	-0.0166893					1.99542	0.00619888						1.99478	0.1297						1.99395	0.274658						1.99353	-0.385284						1.99978	0.30756
2.00583	-0.0190735					2.00208	0.0252724						2.00145	0.0882149						2.00062	0.329971						2.0002	-0.358105						2.00645	0.309944
2.0125	-0.0247955					2.00875	0.0267029						2.00812	0.0419617						2.00728	0.373363						2.00687	-0.302792						2.01312	0.306606
2.01917	-0.0247955					2.01542	-0.00286102						2.01478	-0.0100136						2.01395	0.39196						2.01353	-0.240803						2.01978	0.313759
2.02583	-0.0195503					2.02208	-0.0462532						2.02145	-0.0457764						2.02062	0.393391						2.0202	-0.185013						2.02645	0.352383
2.0325	-0.0143051					2.02875	-0.0958443						2.02812	-0.058651						2.02728	0.391006						2.02687	-0.125408						2.03312	0.421047
2.03917	-0.00524521					2.03542	-0.121117						2.03478	-0.0495911						2.03395	0.38147						2.03353	-0.0734329						2.03978	0.489235
2.04583	0.0143051					2.04208	-0.133991						2.04145	-0.0405312						2.04062	0.355721						2.0402	-0.0662804						2.04645	0.524044
2.0525	0.0362396					2.04875	-0.136852						2.04812	-0.0395775						2.04728	0.314713						2.04687	-0.0896454						2.05312	0.527382
2.05917	0.0514984					2.05542	-0.1297						2.05478	-0.0462532						2.05395	0.288486						2.05353	-0.112534						2.05978	0.505924
2.06583	0.0600815					2.06208	-0.124931						2.06145	-0.0662804						2.06062	0.296116						2.0602	-0.0972748						2.06645	0.487328
2.0725	0.0691414					2.06875	-0.130177						2.06812	-0.0867844						2.06728	0.320911						2.06687	-0.0729561						2.07312	0.469685
2.07917	0.0720024					2.07542	-0.158787						2.07478	-0.113487						2.07395	0.326157						2.07353	-0.0729561						2.07978	0.439167
2.08583	0.0600815					2.08208	-0.180244						2.08145	-0.130653						2.08062	0.298977						2.0802	-0.0872612						2.08645	0.387669
2.0925	0.0386238					2.08875	-0.173569						2.08812	-0.13113						2.08728	0.26083						2.08687	-0.113487						2.09312	0.360966
2.09917	0.0114441					2.09542	-0.155926						2.09478	-0.119209						2.09395	0.234127						2.09353	-0.165462						2.09978	0.35429
2.10583	-0.0128746					2.10208	-0.152111						2.10145	-0.0991821						2.10062	0.215054						2.1002	-0.254631						2.10645	0.330448
2.1125	-0.0357628					2.10875	-0.166416						2.10812	-0.0705719						2.10728	0.183582						2.10687	-0.337601						2.11312	0.271797
2.11917	-0.0443459					2.11542	-0.17786						2.11478	-0.0314713						2.11395	0.133991						2.11353	-0.367165						2.11978	0.203609
2.12583	-0.0352859					2.12208	-0.192642						2.12145	0.00905991						2.12062	0.0891685						2.1202	-0.325203						2.12645	0.169277
2.1325	-0.0119209					2.12875	-0.201225						2.12812	0.0348091						2.12728	0.0600815						2.12687	-0.234604						2.13312	0.151157
2.13917	0.0100136					2.13542	-0.201702						2.13478	0.0443459						2.13395	0.0543594						2.13353	-0.118256						2.13978	0.144958
2.14583	0.0209808					2.14208	-0.192165						2.14145	0.0443459						2.14062	0.0600815						2.1402	-0.00905991						2.14645	0.137329
2.1525	0.026226					2.14875	-0.194073						2.14812	0.0338554						2.14728	0.0853539						2.14687	0.0619888						2.15312	0.141621
2.15917	0.0286102					2.15542	-0.2141						2.15478	0.0276566						2.15395	0.145435						2.15353	0.0863075						2.15978	0.174999
2.16583	0.0267029					2.16208	-0.23222						2.16145	0.0276566						2.16062	0.235558						2.1602	0.0634193						2.16645	0.227928
2.1725	0.0200272					2.16875	-0.225544						2.16812	0.0429153						2.16728	0.322819						2.16687	0.0209808						2.17312	0.276089
2.17917	0.0152588					2.17542	-0.181675						2.17478	0.0591278						2.17395	0.347137						2.17353	-0.020504						2.17978	0.300407
2.18583	0.0157356					2.18208	-0.136375						2.18145	0.0414848						2.18062	0.311375						2.1802	-0.0319481						2.18645	0.313759
2.1925	0.0171661					2.18875	-0.0934601						2.18812	0.00524521						2.18728	0.253201						2.18687	-0.0181198						2.19312	0.31805
2.19917	0.0143051					2.19542	-0.0572205						2.19478	-0.0367165						2.19395	0.204086						2.19353	-0.00524521						2.19978	0.298977
2.20583	0.0119209					2.20208	-0.0376701						2.20145	-0.0729561						2.20062	0.162125						2.2002	-0.0104904						2.20645	0.259399
2.2125	0.00524521					2.20875	-0.0519753						2.20812	-0.126362						2.20728	0.11158						2.20687	-0.0371933						2.21312	0.219822
2.21917	-0.0038147					2.21542	-0.10252						2.21478	-0.186443						2.21395	0.0853539						2.21353	-0.0710487						2.21978	0.193596
2.22583	-0.0100136					2.22208	-0.14782						2.22145	-0.204563						2.22062	0.0967979						2.2202	-0.115395						2.22645	0.178814
2.2325	-0.0038147					2.22875	-0.170708						2.22812	-0.185013						2.22728	0.127792						2.22687	-0.157356						2.23312	0.177383
2.23917	0.00762939					2.23542	-0.161171						2.23478	-0.172138						2.23395	0.143051						2.23353	-0.18549						2.23978	0.20647
2.24583	0.00762939					2.24208	-0.1297						2.24145	-0.182152						2.24062	0.141144						2.2402	-0.182629						2.24645	0.244141
2.2525	0.000476837					2.24875	-0.100613						2.24812	-0.181198						2.24728	0.155926						2.24687	-0.159264						2.25312	0.273705
2.25917	0.00190735					2.25542	-0.0710487						2.25478	-0.156879						2.25395	0.17786						2.25353	-0.116825						2.25978	0.274181
2.26583	0.00953674					2.26208	-0.0429153						2.26145	-0.131607						2.26062	0.184536						2.2602	-0.0696182						2.26645	0.249386
2.2725	0.0143051					2.26875	-0.0228882						2.26812	-0.113487						2.26728	0.153065						2.26687	-0.026226						2.27312	0.190735
2.27917	0.0109673					2.27542	-0.0429153						2.27478	-0.0815392						2.27395	0.125408						2.27353	0.00190735						2.27978	0.0982285
2.28583	0.0185966					2.28208	-0.0896454						2.28145	-0.0376701						2.28062	0.130653						2.2802	0.00190735						2.28645	0.0166893
2.2925	0.0314713					2.28875	-0.119209						2.28812	-0.00286102						2.28728	0.163078						2.28687	-0.0109673						2.29312	-0.0243187
2.29917	0.0400543					2.29542	-0.123501						2.29478	0.0109673						2.29395	0.206947						2.29353	-0.0329018						2.29978	-0.0324249
2.30583	0.0371933					2.30208	-0.109673						2.30145	0.00667572						2.30062	0.237465						2.3002	-0.0548363						2.30645	-0.0257492
2.3125	0.0281334					2.30875	-0.0729561						2.30812	-0.0138283						2.30728	0.278473						2.30687	-0.067234						2.31312	0.00953674
2.31917	0.0195503					2.31542	-0.00572205						2.31478	-0.0333786						2.31395	0.335217						2.31353	-0.0696182						2.31978	0.0619888
2.32583	0.0104904					2.32208	0.0662804						2.32145	-0.043869						2.32062	0.386238						2.3202	-0.0591278						2.32645	0.0782013
2.3325	0.0109673					2.32875	0.0882149						2.32812	-0.0448227						2.32728	0.400066						2.32687	-0.0495911						2.33312	0.0419617
2.33917	0.0138283					2.33542	0.0514984						2.33478	-0.0553131						2.33395	0.371456						2.33353	-0.038147						2.33978	-0.00667572
2.34583	0.020504					2.34208	-0.0109673						2.34145	-0.0729561						2.34062	0.333309						2.3402	-0.0238419						2.34645	-0.0166893
2.3525	0.0257492					2.34875	-0.0762939						2.34812	-0.0863075						2.34728	0.299454						2.34687	-0.0276566						2.35312	-0.00762939
2.35917	0.0286102					2.35542	-0.124931						2.35478	-0.0839233						2.35395	0.26083						2.35353	-0.0476837						2.35978	-0.00619888
2.36583	0.023365					2.36208	-0.162601						2.36145	-0.0734329						2.36062	0.215054						2.3602	-0.0653267						2.36645	0.00238419
2.3725	0.0119209					2.36875	-0.166416						2.36812	-0.0600815						2.36728	0.18549						2.36687	-0.0758171						2.37312	0.0281334
2.37917	0.00190735					2.37542	-0.145912						2.37478	-0.0524521						2.37395	0.179291						2.37353	-0.0958443						2.37978	0.064373
2.38583	-0.0114441					2.38208	-0.118732						2.38145	-0.0429153						2.38062	0.198841						2.3802	-0.127316						2.38645	0.0891685
2.3925	-0.0329018					2.38875	-0.099659						2.38812	-0.0247955						2.38728	0.21553						2.38687	-0.137806						2.39312	0.124931
2.39917	-0.0581741					2.39542	-0.0991821						2.39478	0.000476837						2.39395	0.217438						2.39353	-0.100613						2.39978	0.180244
2.40583	-0.0724792					2.40208	-0.115395						2.40145	0.0333786						2.40062	0.211716						2.4002	-0.0472069						2.40645	0.228405
2.4125	-0.0715256					2.40875	-0.139713						2.40812	0.0534058						2.40728	0.212193						2.40687	0.00572205						2.41312	0.249386
2.41917	-0.0629425					2.41542	-0.155449						2.41478	0.0753403						2.41395	0.236034						2.41353	0.0367165						2.41978	0.26989
2.42583	-0.0495911					2.42208	-0.162601						2.42145	0.0982285						2.42062	0.261784						2.4202	0.0391006						2.42645	0.294209
2.4325	-0.0305176					2.42875	-0.164032						2.42812	0.122547						2.42728	0.261784						2.42687	0.00715256						2.43312	0.301838
2.43917	-0.00429153					2.43542	-0.15974						2.43478	0.116348						2.43395	0.23365						2.43353	-0.0472069						2.43978	0.273705
2.44583	0.0171661					2.44208	-0.12207						2.44145	0.0739098						2.44062	0.223637						2.4402	-0.0939369						2.44645	0.24271
2.4525	0.0238419					2.44875	-0.0653267						2.44812	0.0376701						2.44728	0.245571						2.44687	-0.122547						2.45312	0.239849
2.45917	0.0209808					2.45542	-0.0181198						2.45478	0.0295639						2.45395	0.276089						2.45353	-0.123024						2.45978	0.24271
2.46583	0.0185966					2.46208	0.0200272						2.46145	0.041008						2.46062	0.295162						2.4602	-0.0982285						2.46645	0.228405
2.4725	0.0190735					2.46875	0.0462532						2.46812	0.0295639						2.46728	0.33617						2.46687	-0.0529289						2.47312	0.189304
2.47917	0.0162125					2.47542	0.0653267						2.47478	-0.00572205						2.47395	0.428677						2.47353	-0.0152588						2.47978	0.173092
2.48583	0.0100136					2.48208	0.0524521						2.48145	-0.0343323						2.48062	0.515938						2.4802	0.0152588						2.48645	0.19598
2.4925	0					2.48875	0.0171661						2.48812	-0.0529289						2.48728	0.556469						2.48687	0.0367165						2.49312	0.228405
2.49917	-0.0123978					2.49542	-0.0109673						2.49478	-0.0658035						2.49395	0.542164						2.49353	0.0491142						2.49978	0.228882
2.50583	-0.0257492					2.50208	-0.0414848						2.50145	-0.0853539						2.50062	0.517368						2.5002	0.0448227						2.50645	0.216007
2.5125	-0.0357628					2.50875	-0.0724792						2.50812	-0.0972748						2.50728	0.501633						2.50687	0.0309944						2.51312	0.221252
2.51917	-0.0419617					2.51542	-0.116825						2.51478	-0.0863075						2.51395	0.466824						2.51353	0.00762939						2.51978	0.229836
2.52583	-0.0476837					2.52208	-0.162601						2.52145	-0.0624657						2.52062	0.431538						2.5202	-0.0295639						2.52645	0.211716
2.5325	-0.04673					2.52875	-0.206947						2.52812	-0.0457764						2.52728	0.395775						2.52687	-0.0758171						2.53312	0.15974
2.53917	-0.0414848					2.53542	-0.24271						2.53478	-0.0619888						2.53395	0.39196						2.53353	-0.115395						2.53978	0.132561
2.54583	-0.0348091					2.54208	-0.259399						2.54145	-0.10252						2.54062	0.389576						2.5402	-0.127316						2.54645	0.133991
2.5525	-0.0343323					2.54875	-0.259399						2.54812	-0.134945						2.54728	0.366211						2.54687	-0.123024						2.55312	0.14925
2.55917	-0.0329018					2.55542	-0.246525						2.55478	-0.135422						2.55395	0.324249						2.55353	-0.103951						2.55978	0.148773
2.56583	-0.0290871					2.56208	-0.21553						2.56145	-0.110626						2.56062	0.254154						2.5602	-0.0743866						2.56645	0.122547
2.5725	-0.0267029					2.56875	-0.164509						2.56812	-0.084877						2.56728	0.181198						2.56687	-0.0419617						2.57312	0.106335
2.57917	-0.0224113					2.57542	-0.124454						2.57478	-0.0653267						2.57395	0.116825						2.57353	-0.00762939						2.57978	0.0905991
2.58583	-0.0185966					2.58208	-0.101566						2.58145	-0.0367165						2.58062	0.0882149						2.5802	0.0143051						2.58645	0.0810623
2.5925	-0.0104904					2.58875	-0.110149						2.58812	-0.00905991						2.58728	0.0963211						2.58687	0.0228882						2.59312	0.0662804
2.59917	-0.00333786					2.59542	-0.113964						2.59478	-0.0100136						2.59395	0.136375						2.59353	0.0190735						2.59978	0.0662804
2.60583	0.00286102					2.60208	-0.117302						2.60145	-0.0486374						2.60062	0.180244						2.6002	0.00524521						2.60645	0.0844002
2.6125	0.0100136					2.60875	-0.109196						2.60812	-0.0939369						2.60728	0.202179						2.60687	-0.00667572						2.61312	0.0867844
2.61917	0.0114441					2.61542	-0.0953674						2.61478	-0.105858						2.61395	0.196457						2.61353	-0.0190735						2.61978	0.0662804
2.62583	0.00953674					2.62208	-0.0853539						2.62145	-0.0853539						2.62062	0.19455						2.6202	-0.0324249						2.62645	0.0295639
2.6325	-0.00286102					2.62875	-0.0691414						2.62812	-0.0524521						2.62728	0.197411						2.62687	-0.0538826						2.63312	0.000476837
2.63917	-0.0247955					2.63542	-0.0567436						2.63478	-0.0185966						2.63395	0.194073						2.63353	-0.0834465						2.63978	-0.0224113
2.64583	-0.0472069					2.64208	-0.043869						2.64145	0.014782						2.64062	0.193119						2.6402	-0.112057						2.64645	-0.0195503
2.6525	-0.0610352					2.64875	-0.0333786						2.64812	0.0343323						2.64728	0.218868						2.64687	-0.128269						2.65312	0.0109673
2.65917	-0.0600815					2.65542	-0.0343323						2.65478	0.0247955						2.65395	0.255108						2.65353	-0.140667						2.65978	0.0538826
2.66583	-0.0505447					2.66208	-0.0557899						2.66145	-0.0114441						2.66062	0.270367						2.6602	-0.152111						2.66645	0.0758171
2.6725	-0.0367165					2.66875	-0.0977516						2.66812	-0.0486374						2.66728	0.26083						2.66687	-0.147343						2.67312	0.0624657
2.67917	-0.0162125					2.67542	-0.137806						2.67478	-0.0872612						2.67395	0.239372						2.67353	-0.114918						2.67978	0.0395775
2.68583	0.00715256					2.68208	-0.174046						2.68145	-0.121593						2.68062	0.222683						2.6802	-0.0710487						2.68645	0.00762939
2.6925	0.0276566					2.68875	-0.222683						2.68812	-0.135422						2.68728	0.205994						2.68687	-0.0286102						2.69312	-0.0185966
2.69917	0.0357628					2.69542	-0.252247						2.69478	-0.113487						2.69395	0.18549						2.69353	0.00286102						2.69978	-0.0219345
2.70583	0.0395775					2.70208	-0.246048						2.70145	-0.0629425						2.70062	0.155926						2.7002	0.0200272						2.70645	0.00858307
2.7125	0.0400543					2.70875	-0.208378						2.70812	-0.0185966						2.70728	0.126362						2.70687	0.00429153						2.71312	0.0724792
2.71917	0.0391006					2.71542	-0.164986						2.71478	0.00762939						2.71395	0.102997						2.71353	-0.0367165						2.71978	0.136375
2.72583	0.0348091					2.72208	-0.126839						2.72145	0.0314713						2.72062	0.0734329						2.7202	-0.0748634						2.72645	0.206947
2.7325	0.0252724					2.72875	-0.0872612						2.72812	0.0548363						2.72728	0.0200272						2.72687	-0.11158						2.73312	0.266075
2.73917	0.0152588					2.73542	-0.0700951						2.73478	0.0610352						2.73395	-0.0395775						2.73353	-0.132084						2.73978	0.287533
2.74583	0.00524521					2.74208	-0.0767708						2.74145	0.041008						2.74062	-0.0863075						2.7402	-0.116348						2.74645	0.266552
2.7525	0.00286102					2.74875	-0.0982285						2.74812	0.00858307						2.74728	-0.0991821						2.74687	-0.0529289						2.75312	0.221729
2.75917	0.00429153					2.75542	-0.13113						2.75478	-0.017643						2.75395	-0.0863075						2.75353	0.0329018						2.75978	0.193596
2.76583	0.00524521					2.76208	-0.161648						2.76145	-0.0414848						2.76062	-0.0524521						2.7602	0.0977516						2.76645	0.18549
2.7725	0.00619888					2.76875	-0.187874						2.76812	-0.0686646						2.76728	-0.00762939						2.76687	0.127316						2.77312	0.205517
2.77917	0.00524521					2.77542	-0.198364						2.77478	-0.0910759						2.77395	0.043869						2.77353	0.123978						2.77978	0.256538
2.78583	-0.000476837					2.78208	-0.196934						2.78145	-0.113964						2.78062	0.0948906						2.7802	0.099659						2.78645	0.329971
2.7925	-0.0109673					2.78875	-0.177383						2.78812	-0.137806						2.78728	0.121117						2.78687	0.0681877						2.79312	0.392437
2.79917	-0.017643					2.79542	-0.141621						2.79478	-0.150681						2.79395	0.113964						2.79353	0.0324249						2.79978	0.422001
2.80583	-0.0152588					2.80208	-0.102997						2.80145	-0.152111						2.80062	0.0734329						2.8002	-0.00953674						2.80645	0.409603
2.8125	-0.00858307					2.80875	-0.0653267						2.80812	-0.14019						2.80728	0.0338554						2.80687	-0.0600815						2.81312	0.380039
2.81917	0					2.81542	-0.0424385						2.81478	-0.117302						2.81395	0						2.81353	-0.0972748						2.81978	0.330448
2.82583	0.0133514					2.82208	-0.0295639						2.82145	-0.0743866						2.82062	-0.0295639						2.8202	-0.109196						2.82645	0.275612
2.8325	0.0271797					2.82875	-0.0247955						2.82812	-0.0376701						2.82728	-0.0596046						2.82687	-0.108242						2.83312	0.226498
2.83917	0.0324249					2.83542	-0.0247955						2.83478	-0.0400543						2.83395	-0.0638962						2.83353	-0.117302						2.83978	0.195026
2.84583	0.0333786					2.84208	-0.0214577						2.84145	-0.0567436						2.84062	-0.0329018						2.8402	-0.1297						2.84645	0.182152
2.8525	0.0371933					2.84875	-0.0157356						2.84812	-0.0715256						2.84728	0.000476837						2.84687	-0.133991						2.85312	0.194073
2.85917	0.041008					2.85542	0.00476837						2.85478	-0.0910759						2.85395	0.017643						2.85353	-0.126839						2.85978	0.238419
2.86583	0.043869					2.86208	0.0343323						2.86145	-0.127792						2.86062	0.0452995						2.8602	-0.116348						2.86645	0.305176
2.8725	0.043869					2.86875	0.0476837						2.86812	-0.154018						2.86728	0.117779						2.86687	-0.0886917						2.87312	0.368595
2.87917	0.0405312					2.87542	0.0314713						2.87478	-0.154972						2.87395	0.192165						2.87353	-0.0500679						2.87978	0.400066
2.88583	0.0290871					2.88208	-0.0190735						2.88145	-0.166416						2.88062	0.242233						2.8802	-0.0114441						2.88645	0.405788
2.8925	0.017643					2.88875	-0.0829697						2.88812	-0.188828						2.88728	0.283718						2.88687	0.0185966						2.89312	0.368118
2.89917	0.0195503					2.89542	-0.142097						2.89478	-0.194073						2.89395	0.340939						2.89353	0.0481606						2.89978	0.317097
2.90583	0.0290871					2.90208	-0.188828						2.90145	-0.169277						2.90062	0.388622						2.9002	0.0572205						2.90645	0.263214
2.9125	0.0376701					2.90875	-0.224113						2.90812	-0.139713						2.90728	0.366211						2.90687	0.0371933						2.91312	0.218868
2.91917	0.0472069					2.91542	-0.257015						2.91478	-0.115871						2.91395	0.293255						2.91353	0.020504						2.91978	0.187874
2.92583	0.0562668					2.92208	-0.261307						2.92145	-0.0867844						2.92062	0.210762						2.9202	0.0195503						2.92645	0.165462
2.9325	0.0538826					2.92875	-0.234604						2.92812	-0.0557899						2.92728	0.148296						2.92687	0.0414848						2.93312	0.165939
2.93917	0.0333786					2.93542	-0.198364						2.93478	-0.0329018						2.93395	0.0967979						2.93353	0.0581741						2.93978	0.1688
2.94583	0.00667572					2.94208	-0.174522						2.94145	-0.0329018						2.94062	0.0524521						2.9402	0.0705719						2.94645	0.1688
2.9525	-0.0143051					2.94875	-0.150681						2.94812	-0.0505447						2.94728	0.0553131						2.94687	0.0715256						2.95312	0.178814
2.95917	-0.0314713					2.95542	-0.12207						2.95478	-0.0710487						2.95395	0.123024						2.95353	0.0491142						2.95978	0.20647
2.96583	-0.0395775					2.96208	-0.115395						2.96145	-0.0829697						2.96062	0.228405						2.9602	0.0247955						2.96645	0.246048
2.9725	-0.0371933					2.96875	-0.142097						2.96812	-0.0925064						2.96728	0.316143						2.96687	0.00143051						2.97312	0.285625
2.97917	-0.0243187					2.97542	-0.170708						2.97478	-0.112534						2.97395	0.370979						2.97353	-0.00667572						2.97978	0.321388
2.98583	-0.0100136					2.98208	-0.169754						2.98145	-0.136852						2.98062	0.403404						2.9802	-0.00333786						2.98645	0.346184
2.9925	0.00667572					2.98875	-0.143051						2.98812	-0.154018						2.98728	0.413895						2.98687	0.00858307						2.99312	0.3438
2.99917	0.0271797					2.99542	-0.0920296						2.99478	-0.156403						2.99395	0.393867						2.99353	0.0243187						2.99978	0.315189
3.00583	0.0400543					3.00208	-0.0433922						3.00145	-0.145912						3.00062	0.333786						3.0002	0.0329018						3.00645	0.282764
3.0125	0.0414848					3.00875	-0.0114441						3.00812	-0.126362						3.00728	0.264168						3.00687	0.0357628						3.01312	0.236034
3.01917	0.0386238					3.01542	-0.00762939						3.01478	-0.109673						3.01395	0.212193						3.01353	0.00953674						3.01978	0.180244
3.02583	0.0352859					3.02208	-0.026226						3.02145	-0.0982285						3.02062	0.182152						3.0202	-0.0581741						3.02645	0.118732
3.0325	0.0286102					3.02875	-0.0557899						3.02812	-0.0867844						3.02728	0.164509						3.02687	-0.148773						3.03312	0.0863075
3.03917	0.0138283					3.03542	-0.0944138						3.03478	-0.0681877						3.03395	0.151157						3.03353	-0.226498						3.03978	0.0863075
3.04583	-0.000953674					3.04208	-0.108719						3.04145	-0.0462532						3.04062	0.162601						3.0402	-0.265598						3.04645	0.0967979
3.0525	-0.00762939					3.04875	-0.0934601						3.04812	-0.0181198						3.04728	0.203609						3.04687	-0.288486						3.05312	0.12064
3.05917	-0.0123978					3.05542	-0.0677109						3.05478	0						3.05395	0.248432						3.05353	-0.308514						3.05978	0.142097
3.06583	-0.0100136					3.06208	-0.0491142						3.06145	0.00667572						3.06062	0.279427						3.0602	-0.309944						3.06645	0.162125
3.0725	0.00524521					3.06875	-0.0367165						3.06812	0.0109673						3.06728	0.28801						3.06687	-0.284195						3.07312	0.175953
3.07917	0.0352859					3.07542	-0.0228882						3.07478	0.0171661						3.07395	0.26989						3.07353	-0.235558						3.07978	0.184059
3.08583	0.0691414					3.08208	-0.0295639						3.08145	0.0209808						3.08062	0.221252						3.0802	-0.204563						3.08645	0.197887
3.0925	0.0972748					3.08875	-0.0557899						3.08812	-0.00572205						3.08728	0.148296						3.08687	-0.184536						3.09312	0.19598
3.09917	0.117779					3.09542	-0.0925064						3.09478	-0.0400543						3.09395	0.0686646						3.09353	-0.161171						3.09978	0.185013
3.10583	0.126839					3.10208	-0.109196						3.10145	-0.0634193						3.10062	-0.00524521						3.1002	-0.136375						3.10645	0.17643
3.1125	0.122547					3.10875	-0.102997						3.10812	-0.0681877						3.10728	-0.0572205						3.10687	-0.124454						3.11312	0.174999
3.11917	0.100613					3.11542	-0.0886917						3.11478	-0.0600815						3.11395	-0.0729561						3.11353	-0.134468						3.11978	0.157833
3.12583	0.0720024					3.12208	-0.0882149						3.12145	-0.0548363						3.12062	-0.0419617						3.1202	-0.134468						3.12645	0.116348
3.1325	0.0486374					3.12875	-0.0925064						3.12812	-0.0357628						3.12728	-0.000476837						3.12687	-0.124454						3.13312	0.0762939
3.13917	0.0371933					3.13542	-0.0729561						3.13478	-0.0133514						3.13395	0.0352859						3.13353	-0.102043						3.13978	0.0591278
3.14583	0.0305176					3.14208	-0.0514984						3.14145	-0.00143051						3.14062	0.0476837						3.1402	-0.0581741						3.14645	0.0624657
3.1525	0.0214577					3.14875	-0.0600815						3.14812	0.00238419						3.14728	0.0319481						3.14687	0.0038147						3.15312	0.0629425
3.15917	0.0166893					3.15542	-0.0905991						3.15478	-0.0109673						3.15395	-0.00238419						3.15353	0.0548363						3.15978	0.0772476
3.16583	0.0143051					3.16208	-0.112057						3.16145	-0.00476837						3.16062	-0.0352859						3.1602	0.0600815						3.16645	0.107288
3.1725	0.00715256					3.16875	-0.11158						3.16812	0.00905991						3.16728	-0.0276566						3.16687	0.0462532						3.17312	0.149727
3.17917	-0.0114441					3.17542	-0.126362						3.17478	0.0267029						3.17395	0.0152588						3.17353	0.0371933						3.17978	0.183582
3.18583	-0.0324249					3.18208	-0.164986						3.18145	0.0391006						3.18062	0.0796318						3.1802	0.023365						3.18645	0.195026
3.1925	-0.041008					3.18875	-0.201702						3.18812	0.0271797						3.18728	0.152588						3.18687	-0.0171661						3.19312	0.191212
3.19917	-0.0391006					3.19542	-0.221729						3.19478	0.0138283						3.19395	0.22459						3.19353	-0.0681877						3.19978	0.170708
3.20583	-0.0314713					3.20208	-0.204563						3.20145	-0.0166893						3.20062	0.276566						3.2002	-0.0963211						3.20645	0.140667
3.2125	-0.020504					3.20875	-0.174522						3.20812	-0.0581741						3.20728	0.303745						3.20687	-0.106335						3.21312	0.113964
3.21917	-0.00810623					3.21542	-0.132561						3.21478	-0.106335						3.21395	0.305653						3.21353	-0.130653						3.21978	0.100613
3.22583	0.00476837					3.22208	-0.0882149						3.22145	-0.15974						3.22062	0.283241						3.2202	-0.172138						3.22645	0.116348
3.2325	0.00858307					3.22875	-0.0514984						3.22812	-0.189781						3.22728	0.255108						3.22687	-0.194073						3.23312	0.145435
3.23917	0.000953674					3.23542	-0.0357628						3.23478	-0.219345						3.23395	0.23222						3.23353	-0.185013						3.23978	0.18549
3.24583	-0.0109673					3.24208	-0.0624657						3.24145	-0.237465						3.24062	0.219822						3.2402	-0.159264						3.24645	0.226021
3.2525	-0.0209808					3.24875	-0.103951						3.24812	-0.230789						3.24728	0.207901						3.24687	-0.139236						3.25312	0.237942
3.25917	-0.014782					3.25542	-0.145435						3.25478	-0.206947						3.25395	0.19598						3.25353	-0.100136						3.25978	0.218391
3.26583	-0.00286102					3.26208	-0.169277						3.26145	-0.155449						3.26062	0.209808						3.2602	-0.0419617						3.26645	0.187874
3.2725	0.00905991					3.26875	-0.203609						3.26812	-0.111103						3.26728	0.222683						3.26687	0.0214577						3.27312	0.178337
3.27917	0.0152588					3.27542	-0.236034						3.27478	-0.0596046						3.27395	0.238419						3.27353	0.0700951						3.27978	0.168324
3.28583	0.0247955					3.28208	-0.247478						3.28145	-0.0166893						3.28062	0.237942						3.2802	0.0901222						3.28645	0.127316
3.2925	0.0376701					3.28875	-0.23222						3.28812	-0.00143051						3.28728	0.22459						3.28687	0.102043						3.29312	0.0653267
3.29917	0.0429153					3.29542	-0.208855						3.29478	0.00476837						3.29395	0.207901						3.29353	0.101089						3.29978	0.0181198
3.30583	0.0443459					3.30208	-0.200272						3.30145	0.00953674						3.30062	0.206947						3.3002	0.0948906						3.30645	-0.0114441
3.3125	0.0500679					3.30875	-0.161171						3.30812	0.0128746						3.30728	0.267506						3.30687	0.0767708						3.31312	-0.0219345
3.31917	0.0619888					3.31542	-0.102997						3.31478	-0.0104904						3.31395	0.360489						3.31353	0.0505447						3.31978	-0.0138283
3.32583	0.0658035					3.32208	-0.0553131						3.32145	-0.0553131						3.32062	0.462055						3.3202	0.0200272						3.32645	0.038147
3.3325	0.0562668					3.32875	-0.0500679						3.32812	-0.0853539						3.32728	0.522614						3.32687	-0.0276566						3.33312	0.123501
3.33917	0.0424385					3.33542	-0.0762939						3.33478	-0.0987053						3.33395	0.540257						3.33353	-0.0600815						3.33978	0.192642
3.34583	0.0333786					3.34208	-0.113487						3.34145	-0.100136						3.34062	0.52166						3.3402	-0.0591278						3.34645	0.227451
3.3525	0.0290871					3.34875	-0.152111						3.34812	-0.0762939						3.34728	0.459671						3.34687	-0.038147						3.35312	0.236988
3.35917	0.0267029					3.35542	-0.184059						3.35478	-0.0214577						3.35395	0.368118						3.35353	-0.0119209						3.35978	0.226021
3.36583	0.0238419					3.36208	-0.204086						3.36145	0.0338554						3.36062	0.261307						3.3602	0.023365						3.36645	0.184536
3.3725	0.0276566					3.36875	-0.225067						3.36812	0.0619888						3.36728	0.178337						3.36687	0.0901222						3.37312	0.123024
3.37917	0.0324249					3.37542	-0.247955						3.37478	0.0667572						3.37395	0.123501						3.37353	0.144958						3.37978	0.0910759
3.38583	0.0338554					3.38208	-0.260353						3.38145	0.0553131						3.38062	0.0987053						3.3802	0.142097						3.38645	0.104427
3.3925	0.0319481					3.38875	-0.261784						3.38812	0.0185966						3.38728	0.0948906						3.38687	0.0867844						3.39312	0.121593
3.39917	0.0395775					3.39542	-0.247955						3.39478	-0.0391006						3.39395	0.104904						3.39353	0.0281334						3.39978	0.153542
3.40583	0.0610352					3.40208	-0.22459						3.40145	-0.0915527						3.40062	0.137329						3.4002	-0.00762939						3.40645	0.198841
3.4125	0.0796318					3.40875	-0.186443						3.40812	-0.126362						3.40728	0.191689						3.40687	-0.0276566						3.41312	0.266075
3.41917	0.0867844					3.41542	-0.136852						3.41478	-0.142574						3.41395	0.257015						3.41353	-0.0424385						3.41978	0.319958
3.42583	0.0905991					3.42208	-0.0858307						3.42145	-0.152588						3.42062	0.276566						3.4202	-0.0514984						3.42645	0.348568
3.4325	0.0934601					3.42875	-0.0543594						3.42812	-0.153065						3.42728	0.235558						3.42687	-0.0491142						3.43312	0.37241
3.43917	0.0896454					3.43542	-0.0519753						3.43478	-0.14925						3.43395	0.15974						3.43353	-0.0543594						3.43978	0.389099
3.44583	0.0767708					3.44208	-0.0648499						3.44145	-0.139713						3.44062	0.0915527						3.4402	-0.0576973						3.44645	0.400066
3.4525	0.0677109					3.44875	-0.0729561						3.44812	-0.114918						3.44728	0.0491142						3.44687	-0.064373						3.45312	0.413895
3.45917	0.0677109					3.45542	-0.0743866						3.45478	-0.0767708						3.45395	0.0257492						3.45353	-0.0753403						3.45978	0.418663
3.46583	0.0681877					3.46208	-0.0801086						3.46145	-0.0414848						3.46062	0.0252724						3.4602	-0.0824928						3.46645	0.408173
3.4725	0.0653267					3.46875	-0.0858307						3.46812	-0.0166893						3.46728	0.0581741						3.46687	-0.0829697						3.47312	0.371456
3.47917	0.0596046					3.47542	-0.0896454						3.47478	0.00905991						3.47395	0.0967979						3.47353	-0.0686646						3.47978	0.314236
3.48583	0.0524521					3.48208	-0.103951						3.48145	0.0481606						3.48062	0.0967979						3.4802	-0.0762939						3.48645	0.244141
3.4925	0.0300407					3.48875	-0.124454						3.48812	0.0810623						3.48728	0.061512						3.48687	-0.117779						3.49312	0.180244
3.49917	-0.00238419					3.49542	-0.127316						3.49478	0.0958443						3.49395	0.023365						3.49353	-0.162125						3.49978	0.14782
3.50583	-0.0352859					3.50208	-0.102997						3.50145	0.115395						3.50062	0.0228882						3.5002	-0.171185						3.50645	0.146389
3.5125	-0.0634193					3.50875	-0.0653267						3.50812	0.144958						3.50728	0.00858307						3.50687	-0.126362						3.51312	0.158787
3.51917	-0.0872612					3.51542	-0.0357628						3.51478	0.154018						3.51395	-0.00333786						3.51353	-0.0715256						3.51978	0.173569
3.52583	-0.109196					3.52208	-0.00429153						3.52145	0.108242						3.52062	0.00619888						3.5202	-0.0357628						3.52645	0.207424
3.5325	-0.116348					3.52875	0.0143051						3.52812	0.0414848						3.52728	0.0319481						3.52687	-0.0190735						3.53312	0.22459
3.53917	-0.107765					3.53542	0.00619888						3.53478	-0.0238419						3.53395	0.0486374						3.53353	-0.0319481						3.53978	0.216484
3.54583	-0.0920296					3.54208	-0.0281334						3.54145	-0.0724792						3.54062	0.0514984						3.5402	-0.0562668						3.54645	0.183105
3.5525	-0.0772476					3.54875	-0.0624657						3.54812	-0.0953674						3.54728	0.0815392						3.54687	-0.0853539						3.55312	0.148296
3.55917	-0.0681877					3.55542	-0.0686646						3.55478	-0.0839233						3.55395	0.116348						3.55353	-0.0801086						3.55978	0.125408
3.56583	-0.0624657					3.56208	-0.0519753						3.56145	-0.0395775						3.56062	0.139236						3.5602	-0.0519753						3.56645	0.115871
3.5725	-0.0605583					3.56875	-0.0219345						3.56812	-0.0104904						3.56728	0.150204						3.56687	-0.0214577						3.57312	0.152111
3.57917	-0.0596046					3.57542	-0.00619888						3.57478	-0.00238419						3.57395	0.159264						3.57353	0.0190735						3.57978	0.210285
3.58583	-0.0553131					3.58208	-0.00143051						3.58145	-0.0257492						3.58062	0.160694						3.5802	0.0538826						3.58645	0.275135
3.5925	-0.0524521					3.58875	-0.0157356						3.58812	-0.0886917						3.58728	0.165462						3.58687	0.0619888						3.59312	0.340939
3.59917	-0.0457764					3.59542	-0.0514984						3.59478	-0.153065						3.59395	0.187874						3.59353	0.0123978						3.59978	0.397682
3.60583	-0.0352859					3.60208	-0.102043						3.60145	-0.185966						3.60062	0.206947						3.6002	-0.0414848						3.60645	0.441074
3.6125	-0.0257492					3.60875	-0.134945						3.60812	-0.163078						3.60728	0.200748						3.60687	-0.0691414						3.61312	0.436783
3.61917	-0.0243187					3.61542	-0.124454						3.61478	-0.113964						3.61395	0.175953						3.61353	-0.0920296						3.61978	0.402451
3.62583	-0.0333786					3.62208	-0.0853539						3.62145	-0.0734329						3.62062	0.160694						3.6202	-0.137329						3.62645	0.357628
3.6325	-0.043869					3.62875	-0.0343323						3.62812	-0.0452995						3.62728	0.143528						3.62687	-0.174999						3.63312	0.324726
3.63917	-0.0534058					3.63542	0.0224113						3.63478	-0.0486374						3.63395	0.109196						3.63353	-0.164509						3.63978	0.324249
3.64583	-0.0610352					3.64208	0.0872612						3.64145	-0.0886917						3.64062	0.0867844						3.6402	-0.145435						3.64645	0.329971
3.6525	-0.0596046					3.64875	0.125885						3.64812	-0.158787						3.64728	0.0925064						3.64687	-0.142097						3.65312	0.335693
3.65917	-0.0562668					3.65542	0.132084						3.65478	-0.232697						3.65395	0.107765						3.65353	-0.129223						3.65978	0.357628
3.66583	-0.0486374					3.66208	0.0963211						3.66145	-0.266552						3.66062	0.100613						3.6602	-0.0872612						3.66645	0.387192
3.6725	-0.0376701					3.66875	0.0395775						3.66812	-0.250816						3.66728	0.0982285						3.66687	-0.0572205						3.67312	0.408649
3.67917	-0.0185966					3.67542	-0.0247955						3.67478	-0.18692						3.67395	0.119209						3.67353	-0.0653267						3.67978	0.412464
3.68583	0.00190735					3.68208	-0.0805855						3.68145	-0.100136						3.68062	0.137806						3.6802	-0.0634193						3.68645	0.424385
3.6925	0.0128746					3.68875	-0.111103						3.68812	-0.023365						3.68728	0.143528						3.68687	-0.0367165						3.69312	0.45681
3.69917	0.0214577					3.69542	-0.144958						3.69478	0.0247955						3.69395	0.152588						3.69353	-0.00762939						3.69978	0.483036
3.70583	0.026226					3.70208	-0.178814						3.70145	0.0290871						3.70062	0.184059						3.7002	-0.00619888						3.70645	0.496864
3.7125	0.0290871					3.70875	-0.210285						3.70812	0.00810623						3.70728	0.189781						3.70687	-0.0133514						3.71312	0.513077
3.71917	0.0247955					3.71542	-0.225544						3.71478	-0.0429153						3.71395	0.153065						3.71353	-0.0104904						3.71978	0.549316
3.72583	0.0209808					3.72208	-0.229359						3.72145	-0.114918						3.72062	0.119209						3.7202	-0.0104904						3.72645	0.598431
3.7325	0.0252724					3.72875	-0.24128						3.72812	-0.165462						3.72728	0.114918						3.72687	-0.00524521						3.73312	0.641346
3.73917	0.0257492					3.73542	-0.259399						3.73478	-0.178814						3.73395	0.128269						3.73353	0.00762939						3.73978	0.650883
3.74583	0.0209808					3.74208	-0.268936						3.74145	-0.154972						3.74062	0.123024						3.7402	0.0309944						3.74645	0.630379
3.7525	0.0128746					3.74875	-0.262737						3.74812	-0.142097						3.74728	0.123978						3.74687	0.061512						3.75312	0.588417
3.75917	0.00953674					3.75542	-0.244141						3.75478	-0.139236						3.75395	0.142097						3.75353	0.100613						3.75978	0.529766
3.76583	0.0100136					3.76208	-0.222683						3.76145	-0.115871						3.76062	0.153065						3.7602	0.135899						3.76645	0.445843
3.7725	0.00810623					3.76875	-0.195026						3.76812	-0.0834465						3.76728	0.159264						3.76687	0.145435						3.77312	0.356674
3.77917	0.0123978					3.77542	-0.164032						3.77478	-0.0443459						3.77395	0.175476						3.77353	0.132084						3.77978	0.305653
3.78583	0.0119209					3.78208	-0.146866						3.78145	-0.0252724						3.78062	0.216961						3.7802	0.109673						3.78645	0.305653
3.7925	0.0038147					3.78875	-0.14019						3.78812	-0.00762939						3.78728	0.267029						3.78687	0.0863075						3.79312	0.329494
3.79917	-0.0128746					3.79542	-0.148773						3.79478	0.0309944						3.79395	0.319958						3.79353	0.0386238						3.79978	0.356674
3.80583	-0.0329018					3.80208	-0.172615						3.80145	0.0557899						3.80062	0.36478						3.8002	0.00238419						3.80645	0.377655
3.8125	-0.0562668					3.80875	-0.207901						3.80812	0.058651						3.80728	0.378609						3.80687	0.0038147						3.81312	0.385761
3.81917	-0.0801086					3.81542	-0.221252						3.81478	0.0290871						3.81395	0.357628						3.81353	0.0414848						3.81978	0.357628
3.82583	-0.0863075					3.82208	-0.204086						3.82145	0.0104904						3.82062	0.331402						3.8202	0.0834465						3.82645	0.312805
3.8325	-0.0739098					3.82875	-0.180721						3.82812	0.0138283						3.82728	0.299454						3.82687	0.113964						3.83312	0.277519
3.83917	-0.0557899					3.83542	-0.169754						3.83478	0.0123978						3.83395	0.262737						3.83353	0.162125						3.83978	0.252247
3.84583	-0.0457764					3.84208	-0.185966						3.84145	0.0119209						3.84062	0.198364						3.8402	0.197887						3.84645	0.24271
3.8525	-0.0352859					3.84875	-0.205517						3.84812	0.0238419						3.84728	0.12207						3.84687	0.203133						3.85312	0.251293
3.85917	-0.0247955					3.85542	-0.205517						3.85478	0.0715256						3.85395	0.0567436						3.85353	0.173092						3.85978	0.284672
3.86583	-0.0195503					3.86208	-0.171661						3.86145	0.135422						3.86062	0						3.8602	0.150681						3.86645	0.318527
3.8725	-0.0247955					3.86875	-0.12064						3.86812	0.198841						3.86728	-0.0338554						3.86687	0.128746						3.87312	0.331879
3.87917	-0.0324249					3.87542	-0.0872612						3.87478	0.25177						3.87395	-0.064373						3.87353	0.082016						3.87978	0.335217
3.88583	-0.0276566					3.88208	-0.0572205						3.88145	0.276566						3.88062	-0.0395775						3.8802	0.0123978						3.88645	0.339508
3.8925	-0.0171661					3.88875	-0.038147						3.88812	0.263691						3.88728	0.0452995						3.88687	-0.0481606						3.89312	0.3438
3.89917	-0.0038147					3.89542	-0.0567436						3.89478	0.20504						3.89395	0.144482						3.89353	-0.087738						3.89978	0.341415
3.90583	-0.000476837					3.90208	-0.119686						3.90145	0.123501						3.90062	0.208378						3.9002	-0.105381						3.90645	0.329494
3.9125	-0.00524521					3.90875	-0.193596						3.90812	0.0295639						3.90728	0.219822						3.90687	-0.0829697						3.91312	0.321865
3.91917	-0.00905991					3.91542	-0.229359						3.91478	-0.0605583						3.91395	0.233173						3.91353	-0.0171661						3.91978	0.318527
3.92583	-0.0119209					3.92208	-0.234604						3.92145	-0.123501						3.92062	0.253677						3.9202	0.0638962						3.92645	0.298023
3.9325	-0.014782					3.92875	-0.22459						3.92812	-0.156879						3.92728	0.266075						3.92687	0.125885						3.93312	0.254154
3.93917	-0.0138283					3.93542	-0.213146						3.93478	-0.156879						3.93395	0.276089						3.93353	0.171661						3.93978	0.213623
3.94583	-0.00190735					3.94208	-0.205517						3.94145	-0.160694						3.94062	0.294209						3.9402	0.186443						3.94645	0.207424
3.9525	0.023365					3.94875	-0.203609						3.94812	-0.155449						3.94728	0.34523						3.94687	0.15831						3.95312	0.226021
3.95917	0.0452995					3.95542	-0.203609						3.95478	-0.144482						3.95395	0.391483						3.95353	0.105381						3.95978	0.236511
3.96583	0.0529289					3.96208	-0.20504						3.96145	-0.121117						3.96062	0.404358						3.9602	0.0786781						3.96645	0.251293
3.9725	0.0491142					3.96875	-0.193119						3.96812	-0.087738						3.96728	0.365734						3.96687	0.0815392						3.97312	0.259876
3.97917	0.0367165					3.97542	-0.165462						3.97478	-0.067234						3.97395	0.291348						3.97353	0.0805855						3.97978	0.258446
3.98583	0.0214577					3.98208	-0.12207						3.98145	-0.0367165						3.98062	0.219345						3.9802	0.0548363						3.98645	0.231743
3.9925	0.00238419					3.98875	-0.0829697						3.98812	0.000953674						3.98728	0.153065						3.98687	0.0314713						3.99312	0.202179
3.99917	-0.0171661					3.99542	-0.0491142						3.99478	0.0505447						3.99395	0.109196						3.99353	0.000476837						3.99978	0.18692
4.00583	-0.0333786					4.00208	-0.0133514						4.00145	0.0758171						4.00062	0.0729561						4.0002	-0.0329018						4.00645	0.179768
4.0125	-0.0448227					4.00875	0.0185966						4.00812	0.0686646						4.00728	0.0576973						4.00687	-0.0705719						4.01312	0.197887
4.01917	-0.0457764					4.01542	0.0386238						4.01478	0.0510216						4.01395	0.0777245						4.01353	-0.0958443						4.01978	0.232697
4.02583	-0.0400543					4.02208	0.0524521						4.02145	0.0391006						4.02062	0.116825						4.0202	-0.101566						4.02645	0.274658
4.0325	-0.0338554					4.02875	0.0729561						4.02812	0.0181198						4.02728	0.145912						4.02687	-0.0982285						4.03312	0.293732
4.03917	-0.0305176					4.03542	0.0839233						4.03478	-0.0243187						4.03395	0.134468						4.03353	-0.0705719						4.03978	0.286102
4.04583	-0.0290871					4.04208	0.0715256						4.04145	-0.0495911						4.04062	0.110626						4.0402	-0.064373						4.04645	0.263691
4.0525	-0.0281334					4.04875	0.0414848						4.04812	-0.0553131						4.04728	0.102997						4.04687	-0.064373						4.05312	0.25034
4.05917	-0.0267029					4.05542	0.020504						4.05478	-0.0491142						4.05395	0.0929832						4.05353	-0.0696182						4.05978	0.274658
4.06583	-0.0314713					4.06208	0.00667572						4.06145	-0.061512						4.06062	0.0629425						4.0602	-0.0739098						4.06645	0.308037
4.0725	-0.0357628					4.06875	-0.00810623						4.06812	-0.0681877						4.06728	0.0224113						4.06687	-0.104904						4.07312	0.341415
4.07917	-0.0371933					4.07542	-0.0267029						4.07478	-0.0481606						4.07395	-0.00810623						4.07353	-0.157833						4.07978	0.37384
4.08583	-0.0309944					4.08208	-0.0500679						4.08145	-0.0181198						4.08062	-0.023365						4.0802	-0.185966						4.08645	0.415325
4.0925	-0.026226					4.08875	-0.0829697						4.08812	0.000953674						4.08728	-0.0386238						4.08687	-0.202656						4.09312	0.44775
4.09917	-0.0305176					4.09542	-0.133991						4.09478	0.0162125						4.09395	-0.0548363						4.09353	-0.208378						4.09978	0.439167
4.10583	-0.0357628					4.10208	-0.195503						4.10145	0.0314713						4.10062	-0.0677109						4.1002	-0.203133						4.10645	0.42057
4.1125	-0.041008					4.10875	-0.240803						4.10812	0.0362396						4.10728	-0.0705719						4.10687	-0.167847						4.11312	0.398159
4.11917	-0.0452995					4.11542	-0.266075						4.11478	0.00715256						4.11395	-0.0505447						4.11353	-0.125408						4.11978	0.376701
4.12583	-0.0548363					4.12208	-0.277519						4.12145	-0.0395775						4.12062	-0.00715256						4.1202	-0.115395						4.12645	0.358105
4.1325	-0.0653267					4.12875	-0.287056						4.12812	-0.0524521						4.12728	0.0510216						4.12687	-0.128269						4.13312	0.344276
4.13917	-0.0677109					4.13542	-0.288963						4.13478	-0.0443459						4.13395	0.101566						4.13353	-0.129223						4.13978	0.34523
4.14583	-0.0667572					4.14208	-0.277519						4.14145	-0.0290871						4.14062	0.14925						4.1402	-0.127316						4.14645	0.331402
4.1525	-0.0653267					4.14875	-0.267506						4.14812	-0.0166893						4.14728	0.200272						4.14687	-0.139713						4.15312	0.292778
4.15917	-0.0634193					4.15542	-0.259399						4.15478	0.0252724						4.15395	0.246048						4.15353	-0.17643						4.15978	0.239372
4.16583	-0.0538826					4.16208	-0.242233						4.16145	0.0863075						4.16062	0.257969						4.1602	-0.190735						4.16645	0.181198
4.1725	-0.0357628					4.16875	-0.216484						4.16812	0.102997						4.16728	0.238419						4.16687	-0.164032						4.17312	0.139236
4.17917	-0.0305176					4.17542	-0.208855						4.17478	0.0677109						4.17395	0.228882						4.17353	-0.150681						4.17978	0.0910759
4.18583	-0.0357628					4.18208	-0.207901						4.18145	0.0166893						4.18062	0.240326						4.1802	-0.154495						4.18645	0.0391006
4.1925	-0.0500679					4.18875	-0.213623						4.18812	-0.0295639						4.18728	0.258446						4.18687	-0.163078						4.19312	0.0190735
4.19917	-0.0629425					4.19542	-0.21553						4.19478	-0.082016						4.19395	0.262737						4.19353	-0.139236						4.19978	0.0376701
4.20583	-0.0810623					4.20208	-0.232697						4.20145	-0.142097						4.20062	0.253677						4.2002	-0.121593						4.20645	0.0882149
4.2125	-0.103951					4.20875	-0.247955						4.20812	-0.175476						4.20728	0.245571						4.20687	-0.143051						4.21312	0.127316
4.21917	-0.116825					4.21542	-0.235558						4.21478	-0.181675						4.21395	0.226021						4.21353	-0.181675						4.21978	0.158787
4.22583	-0.119686					4.22208	-0.234604						4.22145	-0.185013						4.22062	0.196934						4.2202	-0.199318						4.22645	0.181198
4.2325	-0.107765					4.22875	-0.241756						4.22812	-0.191212						4.22728	0.163078						4.22687	-0.180721						4.23312	0.185013
4.23917	-0.0910759					4.23542	-0.270844						4.23478	-0.188351						4.23395	0.148773						4.23353	-0.154018						4.23978	0.166893
4.24583	-0.0715256					4.24208	-0.271797						4.24145	-0.174046						4.24062	0.15831						4.2402	-0.121117						4.24645	0.108719
4.2525	-0.0581741					4.24875	-0.243187						4.24812	-0.165462						4.24728	0.164032						4.24687	-0.0839233						4.25312	0.0329018
4.25917	-0.0510216					4.25542	-0.19455						4.25478	-0.151634						4.25395	0.168324						4.25353	-0.0405312						4.25978	-0.0238419
4.26583	-0.0452995					4.26208	-0.12064						4.26145	-0.118732						4.26062	0.171185						4.2602	-0.0119209						4.26645	-0.0300407
[truncated: 5,361 more rows]

[truncated: 1 more sheets: Chromatogram]
