# Supplementary material for: Exploring the Use of a Modified High-Temperature, Short-Time Continuous Heat Exchanger with Extended Holding Time (HTST-EHT) for Thermal Inactivation of Trypsin Following Selective Enzymatic Hydrolysis of the β-Lactoglobulin Fraction in Whey Protein Isolate
Source: Foods. 2019 Aug 26;8(9):367. doi: 10.3390/foods8090367 (PMC6770502; doi:10.3390/foods8090367)
Supplement: Supplementary file 1 [file foods-08-00367-s001.zip › foods-571470-supplementary material/Table S1_RP-HPLC gradient.xlsx]

## Sheet: Hoja1
t (min)	% Acetonitrile
0	3.0
20	38.4
26	38.4
28	44.0
31	52.0
33	90.0
37	90.0
38	3.0
