# Supplementary material for: Exploring the Use of a Modified High-Temperature, Short-Time Continuous Heat Exchanger with Extended Holding Time (HTST-EHT) for Thermal Inactivation of Trypsin Following Selective Enzymatic Hydrolysis of the β-Lactoglobulin Fraction in Whey Protein Isolate
Source: Foods. 2019 Aug 26;8(9):367. doi: 10.3390/foods8090367 (PMC6770502; doi:10.3390/foods8090367)
Supplement: Supplementary file 1 [file foods-08-00367-s001.zip › foods-571470-supplementary material/table S2_HPLC-RP representation at different ratios.xlsx]

## Sheet: 130
0.00125	0.281811												0.00478333	0.500202											0.00416667	0.0495911											0.0052	0.223637										0.00583333	0.165462
0.00791667	0.252247												0.01145	0.517368											0.0108333	0.0333786											0.0118667	0.248909										0.0125	0.129223
0.0145833	0.219345												0.0181167	0.533581											0.0175	0.00762939											0.0185333	0.267029										0.0191667	0.0920296
0.02125	0.201702												0.0247833	0.55027											0.0241667	-0.0252724											0.0252	0.284195										0.0258333	0.0662804
0.0279167	0.196457												0.03145	0.56982											0.0308333	-0.0610352											0.0318667	0.306129										0.0325	0.0567436
0.0345833	0.203609												0.0381167	0.593185											0.0375	-0.0939369											0.0385333	0.326633										0.0391667	0.0495911
0.04125	0.218391												0.0447833	0.614643											0.0441667	-0.116825											0.0452	0.335693										0.0458333	0.0362396
0.0479167	0.229836												0.05145	0.630379											0.0508333	-0.123501											0.0518667	0.341415										0.0525	0.0143051
0.0545833	0.229359												0.0581167	0.641823											0.0575	-0.110626											0.0585333	0.356197										0.0591667	-0.0109673
0.06125	0.216484												0.0647833	0.645638											0.0641667	-0.0891685											0.0652	0.383854										0.0658333	-0.0433922
0.0679167	0.203133												0.07145	0.640392											0.0708333	-0.0696182											0.0718667	0.418186										0.0725	-0.0805855
0.0745833	0.190735												0.0781167	0.627041											0.0775	-0.0600815											0.0785333	0.451565										0.0791667	-0.116825
0.08125	0.181198												0.0847833	0.611782											0.0841667	-0.0519753											0.0852	0.486374										0.0858333	-0.147343
0.0879167	0.183582												0.09145	0.592709											0.0908333	-0.0448227											0.0918667	0.510693										0.0925	-0.165462
0.0945833	0.199795												0.0981167	0.576019											0.0975	-0.0424385											0.0985333	0.514507										0.0991667	-0.169754
0.10125	0.223637												0.104783	0.564575											0.104167	-0.04673											0.1052	0.498772										0.105833	-0.160217
0.107917	0.241756												0.11145	0.553131											0.110833	-0.0486374											0.111867	0.471592										0.1125	-0.142574
0.114583	0.249386												0.118117	0.533104											0.1175	-0.0400543											0.118533	0.44775										0.119167	-0.119686
0.12125	0.254631												0.124783	0.506401											0.124167	-0.0271797											0.1252	0.426769										0.125833	-0.0905991
0.127917	0.257969												0.13145	0.483036											0.130833	-0.0100136											0.131867	0.414371										0.1325	-0.058651
0.134583	0.257015												0.138117	0.455856											0.1375	0.00858307											0.138533	0.401497										0.139167	-0.0324249
0.14125	0.259876												0.144783	0.423908											0.144167	0.0348091											0.1452	0.383854										0.145833	-0.0166893
0.147917	0.276089												0.15145	0.389099											0.150833	0.0619888											0.151867	0.361443										0.1525	-0.00619888
0.154583	0.309944												0.158117	0.360489											0.1575	0.0915527											0.158533	0.339985										0.159167	0.00524521
0.16125	0.347614												0.164783	0.337124											0.164167	0.125885											0.1652	0.32568										0.165833	0.014782
0.167917	0.385761												0.17145	0.312805											0.170833	0.160217											0.171867	0.311375										0.1725	0.0214577
0.174583	0.432491												0.178117	0.288486											0.1775	0.188828											0.178533	0.294209										0.179167	0.0290871
0.18125	0.480175												0.184783	0.266075											0.184167	0.210762											0.1852	0.275612										0.185833	0.0529289
0.187917	0.513077												0.19145	0.249386											0.190833	0.234127											0.191867	0.255585										0.1925	0.0920296
0.194583	0.517845												0.198117	0.230312											0.1975	0.26083											0.198533	0.230789										0.199167	0.14019
0.20125	0.512123												0.204783	0.207901											0.204167	0.284195											0.2052	0.197887										0.205833	0.190735
0.207917	0.506878												0.21145	0.18692											0.210833	0.2985											0.211867	0.163555										0.2125	0.236511
0.214583	0.496864												0.218117	0.171185											0.2175	0.306606											0.218533	0.134468										0.219167	0.277519
0.22125	0.478745												0.224783	0.155449											0.224167	0.306129											0.2252	0.11158										0.225833	0.303268
0.227917	0.466824												0.23145	0.136375											0.230833	0.302792											0.231867	0.102043										0.2325	0.318527
0.234583	0.479221												0.238117	0.123978											0.2375	0.291824											0.238533	0.105381										0.239167	0.328064
0.24125	0.504494												0.244783	0.124931											0.244167	0.273228											0.2452	0.119209										0.245833	0.338078
0.247917	0.524998												0.25145	0.130177											0.250833	0.247955											0.251867	0.135899										0.2525	0.35429
0.254583	0.536919												0.258117	0.135422											0.2575	0.22459											0.258533	0.150681										0.259167	0.370026
0.26125	0.544548												0.264783	0.142097											0.264167	0.215054											0.2652	0.162125										0.265833	0.383854
0.267917	0.543118												0.27145	0.154495											0.270833	0.208855											0.271867	0.164986										0.2725	0.395298
0.274583	0.528336												0.278117	0.169277											0.2775	0.197887											0.278533	0.170231										0.279167	0.401497
0.28125	0.510693												0.284783	0.179768											0.284167	0.185966											0.2852	0.175953										0.285833	0.407219
0.287917	0.500679												0.29145	0.190735											0.290833	0.174522											0.291867	0.184536										0.2925	0.411987
0.294583	0.495911												0.298117	0.205994											0.2975	0.157356											0.298533	0.193596										0.299167	0.420094
0.30125	0.490189												0.304783	0.228405											0.304167	0.1297											0.3052	0.208378										0.305833	0.418186
0.307917	0.487804												0.31145	0.257969											0.310833	0.099659											0.311867	0.229836										0.3125	0.398636
0.314583	0.490665												0.318117	0.293732											0.3175	0.0739098											0.318533	0.250816										0.319167	0.363827
0.32125	0.491142												0.324783	0.329494											0.324167	0.0491142											0.3252	0.277042										0.325833	0.312328
0.327917	0.484467												0.33145	0.362873											0.330833	0.0243187											0.331867	0.304222										0.3325	0.248432
0.334583	0.469685												0.338117	0.391483											0.3375	0.00810623											0.338533	0.336647										0.339167	0.179768
0.34125	0.448227												0.344783	0.421524											0.344167	-0.00238419											0.3452	0.365734										0.345833	0.134468
0.347917	0.411987												0.35145	0.449657											0.350833	-0.0190735											0.351867	0.389099										0.3525	0.115871
0.354583	0.36335												0.358117	0.472069											0.3575	-0.0400543											0.358533	0.404835										0.359167	0.113487
0.36125	0.318527												0.364783	0.494957											0.364167	-0.064373											0.3652	0.415325										0.365833	0.111103
0.367917	0.290871												0.37145	0.518322											0.370833	-0.0839233											0.371867	0.430107										0.3725	0.103474
0.374583	0.27895												0.378117	0.535488											0.3775	-0.109196											0.378533	0.448704										0.379167	0.0853539
0.38125	0.271797												0.384783	0.536442											0.384167	-0.137806											0.3852	0.470161										0.385833	0.0529289
0.387917	0.272274												0.39145	0.527382											0.390833	-0.157356											0.391867	0.487328										0.3925	0.0162125
0.394583	0.279427												0.398117	0.519276											0.3975	-0.166893											0.398533	0.497818										0.399167	-0.0128746
0.40125	0.290871												0.404783	0.514984											0.404167	-0.166893											0.4052	0.505924										0.405833	-0.0338554
0.407917	0.29707												0.41145	0.514507											0.410833	-0.165462											0.411867	0.510216										0.4125	-0.0534058
0.414583	0.305176												0.418117	0.52166											0.4175	-0.159264											0.418533	0.503063										0.419167	-0.067234
0.42125	0.325203												0.424783	0.533104											0.424167	-0.143528											0.4252	0.48542										0.425833	-0.0753403
0.427917	0.352859												0.43145	0.543118											0.430833	-0.119209											0.431867	0.468254										0.4325	-0.0824928
0.434583	0.37384												0.438117	0.550747											0.4375	-0.0934601											0.438533	0.455379										0.439167	-0.0920296
0.44125	0.374794												0.444783	0.556469											0.444167	-0.0681877											0.4452	0.433922										0.445833	-0.0953674
0.447917	0.366688												0.45145	0.554562											0.450833	-0.041008											0.451867	0.405312										0.4525	-0.0844002
0.454583	0.356197												0.458117	0.544548											0.4575	-0.0109673											0.458533	0.379562										0.459167	-0.067234
0.46125	0.355721												0.464783	0.534534											0.464167	0.0152588											0.4652	0.360966										0.465833	-0.0481606
0.467917	0.359058												0.47145	0.533104											0.470833	0.0319481											0.471867	0.340462										0.4725	-0.0281334
0.474583	0.372887												0.478117	0.53072											0.4775	0.0472069											0.478533	0.31662										0.479167	-0.00905991
0.48125	0.404358												0.484783	0.518322											0.484167	0.0667572											0.4852	0.301361										0.485833	0.0143051
0.487917	0.448704												0.49145	0.499249											0.490833	0.0844002											0.491867	0.297546										0.4925	0.0424385
0.494583	0.49305												0.498117	0.474453											0.4975	0.100613											0.498533	0.298977										0.499167	0.0796318
0.50125	0.52166												0.504783	0.449657											0.504167	0.122547											0.5052	0.29707										0.505833	0.115871
0.507917	0.547409												0.51145	0.424385											0.510833	0.15831											0.511867	0.28944										0.5125	0.142574
0.514583	0.576973												0.518117	0.406265											0.5175	0.195026											0.518533	0.276566										0.519167	0.159264
0.52125	0.602245												0.524783	0.392437											0.524167	0.220776											0.5252	0.255108										0.525833	0.171661
0.527917	0.620842												0.53145	0.376225											0.530833	0.241756											0.531867	0.229359										0.5325	0.184536
0.534583	0.635147												0.538117	0.360012											0.5375	0.266552											0.538533	0.211239										0.539167	0.198364
0.54125	0.648499												0.544783	0.342369											0.544167	0.28801											0.5452	0.202656										0.545833	0.215054
0.547917	0.651836												0.55145	0.320435											0.550833	0.299454											0.551867	0.203133										0.5525	0.237465
0.554583	0.643253												0.558117	0.291824											0.5575	0.303745											0.558533	0.207424										0.559167	0.259399
0.56125	0.631809												0.564783	0.267982											0.564167	0.308514											0.5652	0.210762										0.565833	0.273228
0.567917	0.617027												0.57145	0.255585											0.570833	0.308514											0.571867	0.207901										0.5725	0.275135
0.574583	0.603199												0.578117	0.25177											0.5775	0.301361											0.578533	0.191689										0.579167	0.265598
0.58125	0.595093												0.584783	0.249863											0.584167	0.28944											0.5852	0.167847										0.585833	0.252247
0.587917	0.592232												0.59145	0.254154											0.590833	0.272274											0.591867	0.142574										0.5925	0.245094
0.594583	0.588894												0.598117	0.264645											0.5975	0.25034											0.598533	0.123501										0.599167	0.249863
0.60125	0.58794												0.604783	0.280857											0.604167	0.230312											0.6052	0.122547										0.605833	0.263691
0.607917	0.588894												0.61145	0.304222											0.610833	0.217438											0.611867	0.139713										0.6125	0.279903
0.614583	0.583172												0.618117	0.333309											0.6175	0.205994											0.618533	0.169754										0.619167	0.294209
0.62125	0.565529												0.624783	0.368595											0.624167	0.183105											0.6252	0.204563										0.625833	0.306606
0.627917	0.54121												0.63145	0.39959											0.630833	0.157833											0.631867	0.247478										0.6325	0.311375
0.634583	0.517368												0.638117	0.426769											0.6375	0.142097											0.638533	0.293255										0.639167	0.309944
0.64125	0.486851												0.644783	0.44632											0.644167	0.130653											0.6452	0.331879										0.645833	0.301361
0.647917	0.451088												0.65145	0.466347											0.650833	0.114918											0.651867	0.359058										0.6525	0.288963
0.654583	0.419617												0.658117	0.492573											0.6575	0.0905991											0.658533	0.374794										0.659167	0.269413
0.66125	0.398159												0.664783	0.519276											0.664167	0.0686646											0.6652	0.383377										0.665833	0.24128
0.667917	0.38147												0.67145	0.544071											0.670833	0.0510216											0.671867	0.38147										0.6725	0.211239
0.674583	0.367641												0.678117	0.561237											0.6775	0.0309944											0.678533	0.379086										0.679167	0.176907
0.68125	0.355721												0.684783	0.571251											0.684167	0.00143051											0.6852	0.386715										0.685833	0.14019
0.687917	0.347137												0.69145	0.565529											0.690833	-0.0257492											0.691867	0.403404										0.6925	0.102997
0.694583	0.335693												0.698117	0.543594											0.6975	-0.0419617											0.698533	0.432491										0.699167	0.0772476
0.70125	0.317574												0.704783	0.521183											0.704167	-0.0472069											0.7052	0.465393										0.705833	0.0658035
0.707917	0.300407												0.71145	0.504494											0.710833	-0.0553131											0.711867	0.504494										0.7125	0.058651
0.714583	0.281334												0.718117	0.502586											0.7175	-0.0648499											0.718533	0.543118										0.719167	0.0500679
0.72125	0.265121												0.724783	0.516415											0.724167	-0.0648499											0.7252	0.576973										0.725833	0.0443459
0.727917	0.249386												0.73145	0.550747											0.730833	-0.0548363											0.731867	0.602722										0.7325	0.0486374
0.734583	0.238419												0.738117	0.591278											0.7375	-0.0424385											0.738533	0.613213										0.739167	0.0572205
0.74125	0.237942												0.744783	0.618458											0.744167	-0.0271797											0.7452	0.617027										0.745833	0.0567436
0.747917	0.24128												0.75145	0.628471											0.750833	-0.00572205											0.751867	0.61655										0.7525	0.0452995
0.754583	0.25034												0.758117	0.627041											0.7575	0.0224113											0.758533	0.612259										0.759167	0.0300407
0.76125	0.257015												0.764783	0.617504											0.764167	0.0472069											0.7652	0.597954										0.765833	0.0195503
0.767917	0.264645												0.77145	0.591755											0.770833	0.0677109											0.771867	0.582695										0.7725	0.00858307
0.774583	0.273228												0.778117	0.557423											0.7775	0.0925064											0.778533	0.577927										0.779167	-0.00524521
0.78125	0.282288												0.784783	0.524044											0.784167	0.124931											0.7852	0.585556										0.785833	-0.0138283
0.787917	0.292778												0.79145	0.497818											0.790833	0.162601											0.791867	0.598907										0.7925	-0.0104904
0.794583	0.304222												0.798117	0.475407											0.7975	0.199318											0.798533	0.60463										0.799167	0.00143051
0.80125	0.329971												0.804783	0.454426											0.804167	0.234604											0.8052	0.602245										0.805833	0.0157356
0.807917	0.366211												0.81145	0.432491											0.810833	0.265121											0.811867	0.592709										0.8125	0.0338554
0.814583	0.401497												0.818117	0.410557											0.8175	0.28801											0.818533	0.577927										0.819167	0.0619888
0.82125	0.431538												0.824783	0.396729											0.824167	0.301361											0.8252	0.552177										0.825833	0.0905991
0.827917	0.462532												0.83145	0.39053											0.830833	0.302315											0.831867	0.509262										0.8325	0.111103
0.834583	0.497818												0.838117	0.384331											0.8375	0.304699											0.838533	0.459194										0.839167	0.130177
0.84125	0.52166												0.844783	0.369549											0.844167	0.314713											0.8452	0.409126										0.845833	0.155926
0.847917	0.535965												0.85145	0.359535											0.850833	0.332355											0.851867	0.364304										0.8525	0.187397
0.854583	0.555992												0.858117	0.358582											0.8575	0.350952											0.858533	0.323296										0.859167	0.211239
0.86125	0.582695												0.864783	0.361919											0.864167	0.36478											0.8652	0.28801										0.865833	0.229836
0.867917	0.60463												0.87145	0.359058											0.870833	0.38147											0.871867	0.264645										0.8725	0.257015
0.874583	0.620842												0.878117	0.347614											0.8775	0.396729											0.878533	0.253201										0.879167	0.293732
0.88125	0.640392												0.884783	0.333309											0.884167	0.404835											0.8852	0.248909										0.885833	0.322342
0.887917	0.661373												0.89145	0.314713											0.890833	0.402927											0.891867	0.240326										0.8925	0.334263
0.894583	0.67234												0.898117	0.29707											0.8975	0.394344											0.898533	0.22459										0.899167	0.332832
0.90125	0.677109												0.904783	0.280857											0.904167	0.388145											0.9052	0.208855										0.905833	0.329494
0.907917	0.683784												0.91145	0.270367											0.910833	0.380993											0.911867	0.199318										0.9125	0.326633
0.914583	0.689983												0.918117	0.267982											0.9175	0.367641											0.918533	0.193596										0.919167	0.324249
0.92125	0.692368												0.924783	0.273705											0.924167	0.352859											0.9252	0.191212										0.925833	0.332832
0.927917	0.690937												0.93145	0.285149											0.930833	0.34523											0.931867	0.19455										0.9325	0.355244
0.934583	0.690937												0.938117	0.297546											0.9375	0.344276											0.938533	0.208378										0.939167	0.391483
0.94125	0.687122												0.944783	0.314236											0.944167	0.341892											0.9452	0.224113										0.945833	0.4282
0.947917	0.677109												0.95145	0.33474											0.950833	0.335217											0.951867	0.239372										0.9525	0.451088
0.954583	0.657082												0.958117	0.357628											0.9575	0.326633											0.958533	0.259399										0.959167	0.453949
0.96125	0.627041												0.964783	0.3829											0.964167	0.311852											0.9652	0.290871										0.965833	0.437737
0.967917	0.601292												0.97145	0.407696											0.970833	0.285149											0.971867	0.321388										0.9725	0.41008
0.974583	0.581264												0.978117	0.437737											0.9775	0.26083											0.978533	0.338554										0.979167	0.372887
0.98125	0.565052												0.984783	0.463963											0.984167	0.241756											0.9852	0.339985										0.985833	0.332355
0.987917	0.545979												0.99145	0.489712											0.990833	0.219822											0.991867	0.339031										0.9925	0.302315
0.994583	0.526428												0.998117	0.521183											0.9975	0.185966											0.998533	0.339508										0.999167	0.283241
1.00125	0.508308												1.00478	0.552654											1.00417	0.151634											1.0052	0.344753										1.00583	0.264168
1.00792	0.48542												1.01145	0.581264											1.01083	0.130653											1.01187	0.356197										1.0125	0.243187
1.01458	0.460148												1.01812	0.597477											1.0175	0.114441											1.01853	0.378132										1.01917	0.22316
1.02125	0.431538												1.02478	0.610352											1.02417	0.101566											1.0252	0.406265										1.02583	0.204086
1.02792	0.401497												1.03145	0.621319											1.03083	0.099659											1.03187	0.433445										1.0325	0.174522
1.03458	0.374794												1.03812	0.623703											1.0375	0.110626											1.03853	0.455379										1.03917	0.145912
1.04125	0.35429												1.04478	0.620842											1.04417	0.12064											1.0452	0.47493										1.04583	0.128269
1.04792	0.34523												1.05145	0.619888											1.05083	0.114441											1.05187	0.491619										1.0525	0.116825
1.05458	0.343323												1.05812	0.626087											1.0575	0.0920296											1.05853	0.506401										1.05917	0.104427
1.06125	0.35429												1.06478	0.637054											1.06417	0.0576973											1.0652	0.521183										1.06583	0.0915527
1.06792	0.377655												1.07145	0.644684											1.07083	0.0238419											1.07187	0.529289										1.0725	0.0872612
1.07458	0.404835												1.07812	0.650883											1.0775	-0.0038147											1.07853	0.529289										1.07917	0.0824928
1.08125	0.430107												1.08478	0.655651											1.08417	-0.0171661											1.0852	0.509739										1.08583	0.0758171
1.08792	0.434399												1.09145	0.657082											1.09083	-0.0138283											1.09187	0.478745										1.0925	0.0662804
1.09458	0.420094												1.09812	0.65136											1.0975	0.00524521											1.09853	0.450611										1.09917	0.0581741
1.10125	0.383377												1.10478	0.636578											1.10417	0.0343323											1.1052	0.432014										1.10583	0.0548363
1.10792	0.333786												1.11145	0.614643											1.11083	0.0629425											1.11187	0.427246										1.1125	0.0596046
1.11458	0.274181												1.11812	0.593185											1.1175	0.0896454											1.11853	0.424862										1.11917	0.0658035
1.12125	0.208378												1.12478	0.575066											1.12417	0.114918											1.1252	0.423431										1.12583	0.064373
1.12792	0.144005												1.13145	0.556469											1.13083	0.14019											1.13187	0.418663										1.1325	0.0581741
1.13458	0.0805855												1.13812	0.53215											1.1375	0.169754											1.13853	0.413418										1.13917	0.0510216
1.14125	0.0243187												1.14478	0.504971											1.14417	0.204563											1.1452	0.414371										1.14583	0.0510216
1.14792	-0.0209808												1.15145	0.481606											1.15083	0.249386											1.15187	0.421047										1.1525	0.0486374
1.15458	-0.0395775												1.15812	0.459671											1.1575	0.2985											1.15853	0.433445										1.15917	0.0505447
1.16125	-0.026226												1.16478	0.442505											1.16417	0.33617											1.1652	0.456333										1.16583	0.061512
1.16792	0.0190735												1.17145	0.438213											1.17083	0.351429											1.17187	0.492573										1.1725	0.0805855
1.17458	0.0891685												1.17812	0.454903											1.1775	0.348568											1.17853	0.52309										1.17917	0.0972748
1.18125	0.175476												1.18478	0.481606											1.18417	0.335217											1.1852	0.536919										1.18583	0.0939369
1.18792	0.272751												1.19145	0.506401											1.19083	0.311375											1.19187	0.534058										1.1925	0.0715256
1.19458	0.367641												1.19812	0.520229											1.1975	0.277042											1.19853	0.526905										1.19917	0.0371933
1.20125	0.450134												1.20478	0.516891											1.20417	0.245094											1.2052	0.514984										1.20583	-0.00476837
1.20792	0.518322												1.21145	0.487804											1.21083	0.229836											1.21187	0.485897										1.2125	-0.0514984
1.21458	0.570774												1.21812	0.429153											1.2175	0.227928											1.21853	0.439167										1.21917	-0.0963211
1.22125	0.613213												1.22478	0.353813											1.22417	0.230789											1.2252	0.376701										1.22583	-0.122547
1.22792	0.650406												1.23145	0.276566											1.23083	0.230312											1.23187	0.306129										1.2325	-0.121117
1.23458	0.69046												1.23812	0.202179											1.2375	0.23222											1.23853	0.23365										1.23917	-0.0963211
1.24125	0.73719												1.24478	0.128746											1.24417	0.247955											1.2452	0.162125										1.24583	-0.0510216
1.24792	0.791073												1.25145	0.0572205											1.25083	0.275135											1.25187	0.104427										1.2525	0.0162125
1.25458	0.844479												1.25812	-0.00524521											1.2575	0.308514											1.25853	0.0610352										1.25917	0.101566
1.26125	0.891685												1.26478	-0.0581741											1.26417	0.346661											1.2652	0.0319481										1.26583	0.195503
1.26792	0.919819												1.27145	-0.106812											1.27083	0.394821											1.27187	0.0119209										1.2725	0.285149
1.27458	0.930309												1.27812	-0.139236											1.2775	0.450611											1.27853	-0.00190735										1.27917	0.362873
1.28125	0.919819												1.28478	-0.146389											1.28417	0.497341											1.2852	-0.0109673										1.28583	0.42963
1.28792	0.89407												1.29145	-0.123978											1.29083	0.53215											1.29187	-0.0166893										1.2925	0.484467
1.29458	0.862122												1.29812	-0.0782013											1.2975	0.556946											1.29853	-0.0104904										1.29917	0.53072
1.30125	0.833035												1.30478	-0.0123978											1.30417	0.576496											1.3052	0.00810623										1.30583	0.571728
1.30792	0.815392												1.31145	0.0610352											1.31083	0.583172											1.31187	0.0343323										1.3125	0.604153
1.31458	0.803471												1.31812	0.130177											1.3175	0.573158											1.31853	0.0648499										1.31917	0.632763
1.32125	0.794411												1.32478	0.195503											1.32417	0.546932											1.3252	0.101089										1.32583	0.657558
1.32792	0.782967												1.33145	0.261307											1.33083	0.514507											1.33187	0.137806										1.3325	0.679493
1.33458	0.76437												1.33812	0.325203											1.3375	0.477791											1.33853	0.168324										1.33917	0.69046
1.34125	0.731468												1.34478	0.378609											1.34417	0.436306											1.3452	0.193596										1.34583	0.6814
1.34792	0.682831												1.35145	0.426292											1.35083	0.387669											1.35187	0.220299										1.3525	0.662804
1.35458	0.627518												1.35812	0.469685											1.3575	0.338078											1.35853	0.249863										1.35917	0.632763
1.36125	0.572205												1.36478	0.50354											1.36417	0.300407											1.3652	0.279427										1.36583	0.598431
1.36792	0.52166												1.37145	0.525475											1.37083	0.270367											1.37187	0.30899										1.3725	0.560284
1.37458	0.478268												1.37812	0.546455											1.3775	0.239372											1.37853	0.346661										1.37917	0.519753
1.38125	0.442982												1.38478	0.579357											1.38417	0.205994											1.3852	0.398159										1.38583	0.480652
1.38792	0.412464												1.39145	0.622272											1.39083	0.186443											1.39187	0.462532										1.3925	0.436783
1.39458	0.383854												1.39812	0.669956											1.3975	0.176907											1.39853	0.525951										1.39917	0.391006
1.40125	0.358582												1.40478	0.713825											1.40417	0.163555											1.4052	0.581741										1.40583	0.339985
1.40792	0.329494												1.41145	0.749588											1.41083	0.14019											1.41187	0.626564										1.4125	0.28801
1.41458	0.299931												1.41812	0.775337											1.4175	0.11158											1.41853	0.667095										1.41917	0.243187
1.42125	0.273705												1.42478	0.788689											1.42417	0.0839233											1.4252	0.699997										1.42583	0.206947
1.42792	0.257492												1.43145	0.789642											1.43083	0.0462532											1.43187	0.717163										1.4325	0.183582
1.43458	0.243187												1.43812	0.781536											1.4375	0.00143051											1.43853	0.723362										1.43917	0.173092
1.44125	0.220776												1.44478	0.774384											1.44417	-0.0405312											1.4452	0.725269										1.44583	0.169277
1.44792	0.19455												1.45145	0.77343											1.45083	-0.0767708											1.45187	0.729561										1.4525	0.151634
1.45458	0.169277												1.45812	0.768661											1.4575	-0.106812											1.45853	0.731945										1.45917	0.114441
1.46125	0.159264												1.46478	0.756741											1.46417	-0.132561											1.4652	0.729561										1.46583	0.0696182
1.46792	0.161648												1.47145	0.742435											1.47083	-0.14019											1.47187	0.724316										1.4725	0.0257492
1.47458	0.172615												1.47812	0.727654											1.4775	-0.12207											1.47853	0.713348										1.47917	-0.0133514
1.48125	0.197411												1.48478	0.707626											1.48417	-0.0882149											1.4852	0.700951										1.48583	-0.0443459
1.48792	0.24128												1.49145	0.675201											1.49083	-0.0452995											1.49187	0.688553										1.4925	-0.0591278
1.49458	0.299931												1.49812	0.645161											1.4975	0.00333786											1.49853	0.673294										1.49917	-0.0534058
1.50125	0.356674												1.50478	0.62418											1.50417	0.0600815											1.5052	0.646114										1.50583	-0.0314713
1.50792	0.407219												1.51145	0.60463											1.51083	0.113487											1.51187	0.611305										1.5125	-0.00619888
1.51458	0.453949												1.51812	0.58794											1.5175	0.155926											1.51853	0.576019										1.51917	0.0128746
1.52125	0.494957												1.52478	0.578403											1.52417	0.196457											1.5252	0.545025										1.52583	0.0267029
1.52792	0.531197												1.53145	0.576019											1.53083	0.253201											1.53187	0.516415										1.5325	0.0472069
1.53458	0.566959												1.53812	0.561237											1.5375	0.320435											1.53853	0.488758										1.53917	0.0743866
1.54125	0.607491												1.54478	0.524044											1.54417	0.383854											1.5452	0.463963										1.54583	0.103951
1.54792	0.654221												1.55145	0.483036											1.55083	0.438213											1.55187	0.438213										1.5525	0.136375
1.55458	0.713348												1.55812	0.441074											1.5575	0.485897											1.55853	0.414848										1.55917	0.174522
1.56125	0.776291												1.56478	0.387192											1.56417	0.517368											1.5652	0.376701										1.56583	0.205994
1.56792	0.819206												1.57145	0.297546											1.57083	0.504494											1.57187	0.302315										1.5725	0.197887
1.57458	0.804424												1.57812	0.132084											1.5775	0.406265											1.57853	0.138283										1.57917	0.0910759
1.58125	0.670433												1.58478	-0.182152											1.58417	0.14925											1.5852	-0.200272										1.58583	-0.217915
1.58792	0.310898												1.59145	-0.782967											1.59083	-0.38147											1.59187	-0.840664										1.5925	-0.864506
1.59458	-0.430584												1.59812	-1.80912											1.5975	-1.32561											1.59853	-1.91307										1.59917	-1.97935
1.60125	-1.68657												1.60478	-3.35503											1.60417	-2.78091											1.6052	-3.49426										1.60583	-3.62349
1.60792	-3.50714												1.61145	-5.39494											1.61083	-4.72832											1.61187	-5.54848										1.6125	-5.723
1.61458	-5.79405												1.61812	-7.70473											1.6175	-6.96325											1.61853	-7.84111										1.61917	-8.00276
1.62125	-8.22735												1.62478	-9.8896											1.62417	-9.09901											1.6252	-9.96351										1.62583	-10.0322
1.62792	-10.3216												1.63145	-11.4889											1.63083	-10.6993											1.63187	-11.4713										1.6325	-11.3797
1.63458	-11.5952												1.63812	-12.1655											1.6375	-11.4269											1.63853	-12.0564										1.63917	-11.7722
1.64125	-11.7769												1.64478	-11.7912											1.64417	-11.1499											1.6452	-11.6153										1.64583	-11.1442
1.64792	-10.8547												1.65145	-10.4594											1.65083	-9.94444											1.65187	-10.252										1.6525	-9.63926
1.65458	-9.03416												1.65812	-8.4672											1.6575	-8.0843											1.65853	-8.26502										1.65917	-7.5922
1.66125	-6.72054												1.66478	-6.23655											1.66417	-5.98669											1.6652	-6.07634										1.66583	-5.43356
1.66792	-4.40073												1.67145	-4.17566											1.67083	-4.04596											1.67187	-4.08077										1.6725	-3.52573
1.67458	-2.47431												1.67812	-2.5301											1.6775	-2.50673											1.67853	-2.50483										1.67917	-2.04945
1.68125	-1.10531												1.68478	-1.3504											1.68417	-1.41144											1.6852	-1.3876										1.68583	-1.0252
1.68792	-0.247478												1.69145	-0.552177											1.69083	-0.690937											1.69187	-0.647545										1.6925	-0.36478
1.69458	0.239849												1.69812	-0.00333786											1.6975	-0.228882											1.69853	-0.161648										1.69917	0.0543594
1.70125	0.514984												1.70478	0.418186											1.70417	0.0939369											1.7052	0.192165										1.70583	0.361443
1.70792	0.709534												1.71145	0.815392											1.71083	0.385284											1.71187	0.527859										1.7125	0.648975
1.71458	0.936508												1.71812	1.26934											1.7175	0.72813											1.71853	0.930786										1.71917	0.997066
1.72125	1.28603												1.72478	1.84345											1.72417	1.17683											1.7252	1.4596										1.72583	1.48058
1.72792	1.80864												1.73145	2.5692											1.73083	1.76859											1.73187	2.14911										1.7325	2.13671
1.73458	2.49338												1.73812	3.43227											1.7375	2.51532											1.73853	3.00837										1.73917	2.97213
1.74125	3.28588												1.74478	4.38976											1.74417	3.39031											1.7452	4.00925										1.74583	3.93343
1.74792	4.11034												1.75145	5.35536											1.75083	4.31395											1.75187	5.0621										1.7525	4.93574
1.75458	4.86708												1.75812	6.21319											1.7575	5.16844											1.75853	6.04439										1.75917	5.84126
1.76125	5.43308												1.76478	6.8388											1.76417	5.82743											1.7652	6.81686										1.76583	6.51073
1.76792	5.70965												1.77145	7.14731											1.77083	6.19745											1.77187	7.26318										1.7725	6.8388
1.77458	5.67675												1.77812	7.11441											1.7775	6.2294											1.77853	7.33089										1.77917	6.78301
1.78125	5.373												1.78478	6.76727											1.78417	5.92852											1.7852	7.03096										1.78583	6.37531
1.78792	4.85706												1.79145	6.17838											1.79083	5.36489											1.79187	6.44159										1.7925	5.69487
1.79458	4.20713												1.79812	5.44739											1.7975	4.64582											1.79853	5.67484										1.79917	4.87566
1.80125	3.52097												1.80478	4.69255											1.80417	3.90387											1.8052	4.87757										1.80583	4.05836
1.80792	2.89869												1.81145	4.0102											1.81083	3.24106											1.81187	4.17519										1.8125	3.36647
1.81458	2.40612												1.81812	3.46661											1.8175	2.72799											1.81853	3.63779										1.81917	2.85387
1.82125	2.0709												1.82478	3.07751											1.82417	2.38943											1.8252	3.27682										1.82583	2.51913
1.82792	1.89924												1.83145	2.83337											1.83083	2.21586											1.83187	3.06797										1.8325	2.34032
1.83458	1.85966												1.83812	2.70081											1.8375	2.17104											1.83853	2.97022										1.83917	2.26593
1.84125	1.90258												1.84478	2.6269											1.84417	2.1925											1.8452	2.91967										1.84583	2.23637
1.84792	1.97363												1.85145	2.55775											1.85083	2.2192											1.85187	2.86102										1.8525	2.18296
1.85458	2.02513												1.85812	2.44474											1.8575	2.2049											1.85853	2.74754										1.85917	2.07138
1.86125	2.0175												1.86478	2.25878											1.86417	2.12288											1.8652	2.54297										1.86583	1.87922
1.86792	1.89924												1.87145	1.91402											1.87083	1.89877											1.87187	2.16818										1.8725	1.5049
1.87458	1.55926												1.87812	1.16634											1.8775	1.30415											1.87853	1.36423										1.87917	0.62418
1.88125	0.684261												1.88478	-0.510693											1.88417	-0.172615											1.8852	-0.421047										1.88583	-1.39189
1.88792	-1.31798												1.89145	-3.81088											1.89083	-3.24106											1.89187	-3.91388										1.8925	-5.25427
1.89458	-5.1012												1.89812	-9.2268											1.8975	-8.44145											1.89853	-9.58633										1.89917	-11.3392
1.90125	-10.9663												1.90478	-16.6774											1.90417	-15.7633											1.9052	-17.3006										1.90583	-19.3672
1.90792	-18.5981												1.91145	-25.4259											1.91083	-24.5214											1.91187	-26.2752										1.9125	-28.43
1.91458	-27.1158												1.91812	-34.2717											1.9175	-33.5398											1.91853	-35.2755										1.91917	-37.2014
1.92125	-35.2912												1.92478	-41.7891											1.92417	-41.3833											1.9252	-42.8348										1.92583	-44.1995
1.92792	-41.7714												1.93145	-46.6614											1.93083	-46.6728											1.93187	-47.5998										1.9325	-48.1658
1.93458	-45.4268												1.93812	-48.0976											1.9375	-48.5249											1.93853	-48.7933										1.93917	-48.4934
1.94125	-45.7444												1.94478	-46.1221											1.94417	-46.8612											1.9452	-46.5045										1.94583	-45.444
1.94792	-43.0069												1.95145	-41.4953											1.95083	-42.3903											1.95187	-41.5559										1.9525	-39.9623
1.95458	-38.0974												1.95812	-35.3212											1.9575	-36.2253											1.95853	-35.0971										1.95917	-33.2298
1.96125	-32.0745												1.96478	-28.6541											1.96417	-29.4561											1.9652	-28.1992										1.96583	-26.268
1.96792	-25.836												1.97145	-22.2497											1.97083	-22.892											1.97187	-21.6293										1.9725	-19.7558
1.97458	-19.9666												1.97812	-16.5105											1.9775	-16.9773											1.97853	-15.7962										1.97917	-14.0214
1.98125	-14.7524												1.98478	-11.5504											1.98417	-11.8709											1.9852	-10.8027										1.98583	-9.13
1.98792	-10.2468												1.99145	-7.3204											1.99083	-7.52878											1.99187	-6.58083										1.9925	-4.98486
1.99458	-6.36387												1.99812	-3.69978											1.9975	-3.81231											1.99853	-2.98262										1.99917	-1.42527
2.00125	-2.98262												2.00478	-0.55027											2.00417	-0.568867											2.0052	0.146389										2.00583	1.70231
2.00792	-0.00905991												2.01145	2.21825											2.01083	2.30598											2.01187	2.93398										2.0125	4.50611
2.01458	2.58207												2.01812	4.60958											2.0175	4.82321											2.01853	5.42021										2.01917	6.99329
2.02125	4.73547												2.02478	6.52266											2.02417	6.89268											2.0252	7.50875										2.02583	9.02939
2.02792	6.32858												2.03145	7.83062											2.03083	8.35943											2.03187	9.01794										2.0325	10.4117
2.03458	7.24888												2.03812	8.44336											2.0375	9.09662											2.03853	9.80139										2.03917	10.9873
2.04125	7.47252												2.04478	8.37278											2.04417	9.08279											2.0452	9.82046										2.04583	10.745
2.04792	7.08532												2.05145	7.71904											2.05083	8.41427											2.05187	9.14574										2.0525	9.79757
2.05458	6.24275												2.05812	6.66428											2.0575	7.26795											2.05853	7.94506										2.05917	8.35037
2.06125	5.1446												2.06478	5.43499											2.06417	5.88274											2.0652	6.47593										2.06583	6.69909
2.06792	4.01497												2.07145	4.25625											2.07083	4.52137											2.07187	5.03111										2.0725	5.14936
2.07458	3.03602												2.07812	3.29256											2.0775	3.38507											2.07853	3.83377										2.07917	3.93867
2.08125	2.28596												2.08478	2.59781											2.08417	2.56538											2.0852	2.9974										2.08583	3.17144
2.08792	1.75142												2.09145	2.15673											2.09083	2.05469											2.09187	2.53916										2.0925	2.84576
2.09458	1.3814												2.09812	1.92022											2.0975	1.82295											2.09853	2.42758										2.09917	2.92635
2.10125	1.13249												2.10478	1.85585											2.10417	1.83535											2.1052	2.63119										2.10583	3.38554
2.10792	0.96941												2.11145	1.93405											2.11083	2.06232											2.11187	3.12567										2.1125	4.20713
2.11458	0.873566												2.11812	2.11525											2.1175	2.46716											2.11853	3.87859										2.11917	5.33199
2.12125	0.83065												2.12478	2.3551											2.12417	2.98262											2.1252	4.81415										2.12583	6.62565
2.12792	0.827789												2.13145	2.60878											2.13083	3.53146											2.13187	5.80597										2.1325	7.90071
2.13458	0.84877												2.13812	2.83575											2.1375	4.02689											2.13853	6.71864										2.13917	8.96168
2.14125	0.880241												2.14478	2.99597											2.14417	4.39596											2.1452	7.41768										2.14583	9.64212
2.14792	0.916481												2.15145	3.06511											2.15083	4.57716											2.15187	7.79963										2.1525	9.83572
2.15458	0.950813												2.15812	3.04127											2.1575	4.54903											2.15853	7.80916										2.15917	9.52864
2.16125	0.98753												2.16478	2.94018											2.16417	4.34065											2.1652	7.46346										2.16583	8.80241
2.16792	1.03521												2.17145	2.77996											2.17083	4.00972											2.17187	6.8512										2.1725	7.80487
2.17458	1.1034												2.17812	2.58875											2.1775	3.61347											2.17853	6.08206										2.17917	6.70719
2.18125	1.18303												2.18478	2.39038											2.18417	3.21293											2.1852	5.27										2.18583	5.66673
2.18792	1.25599												2.19145	2.21539											2.19083	2.87151											2.19187	4.52185										2.1925	4.8027
2.19458	1.31369												2.19812	2.08712											2.1975	2.64549											2.19853	3.93534										2.19917	4.19378
2.20125	1.35469												2.20478	2.02703											2.20417	2.5692											2.2052	3.57962										2.20583	3.89767
2.20792	1.37663												2.21145	2.04992											2.21083	2.6741											2.21187	3.49474										2.2125	3.95393
2.21458	1.37377												2.21812	2.17772											2.2175	2.99931											2.21853	3.71599										2.21917	4.38309
2.22125	1.34897												2.22478	2.42519											2.22417	3.56007											2.2252	4.26769										2.22583	5.17035
2.22792	1.3175												2.23145	2.78282											2.23083	4.3354											2.23187	5.1384										2.2325	6.26373
2.23458	1.28412												2.23812	3.20864											2.2375	5.2557											2.23853	6.25229										2.23917	7.54929
2.24125	1.24121												2.24478	3.64637											2.24417	6.22082											2.2452	7.47824										2.24583	8.84819
2.24792	1.1797												2.25145	4.04453											2.25083	7.09391											2.25187	8.64553										2.2525	9.95922
2.25458	1.10674												2.25812	4.33493											2.2575	7.73382											2.25853	9.56964										2.25917	10.7098
2.26125	1.02663												2.26478	4.45747											2.26417	8.03328											2.2652	10.0927										2.26583	10.9735
2.26792	0.946522												2.27145	4.3807											2.27083	7.9484											2.27187	10.1256										2.2725	10.6983
2.27458	0.865459												2.27812	4.12369											2.2775	7.50494											2.27853	9.67312										2.27917	9.93252
2.28125	0.785828												2.28478	3.7303											2.28417	6.78015											2.2852	8.82053										2.28583	8.80718
2.28792	0.705242												2.29145	3.25298											2.29083	5.88846											2.29187	7.70855										2.2925	7.50589
2.29458	0.613213												2.29812	2.74467											2.2975	4.94957											2.29853	6.48975										2.29917	6.18505
2.30125	0.519753												2.30478	2.26164											2.30417	4.05216											2.3052	5.31054										2.30583	4.96817
2.30792	0.438213												2.31145	1.84393											2.31083	3.25346											2.31187	4.2634										2.3125	3.93295
2.31458	0.375271												2.31812	1.50585											2.3175	2.5754											2.31853	3.39222										2.31917	3.10516
2.32125	0.319958												2.32478	1.24216											2.32417	2.0237											2.3252	2.7051										2.32583	2.48098
2.32792	0.269413												2.33145	1.04856											2.33083	1.58739											2.33187	2.18964										2.3325	2.01464
2.33458	0.23222												2.33812	0.921249											2.3375	1.24073											2.33853	1.82438										2.33917	1.66416
2.34125	0.199318												2.34478	0.842571											2.34417	0.968933											2.3452	1.56689										2.34583	1.40095
2.34792	0.154495												2.35145	0.79155											2.35083	0.764847											2.35187	1.39093										2.3525	1.19448
2.35458	0.0972748												2.35812	0.75531											2.3575	0.623226											2.35853	1.27125										2.35917	1.03283
2.36125	0.0495911												2.36478	0.733852											2.36417	0.527382											2.3652	1.18828										2.36583	0.901222
2.36792	0.0114441												2.37145	0.718594											2.37083	0.462532											2.37187	1.12295										2.3725	0.80061
2.37458	-0.0219345												2.37812	0.703812											2.3775	0.425816											2.37853	1.06382										2.37917	0.725269
2.38125	-0.0472069												2.38478	0.696182											2.38417	0.413418											2.3852	1.01566										2.38583	0.665188
2.38792	-0.0519753												2.39145	0.697613											2.39083	0.410557											2.39187	0.985622										2.3925	0.621319
2.39458	-0.0376701												2.39812	0.704765											2.3975	0.40102											2.39853	0.977039										2.39917	0.589371
2.40125	-0.0257492												2.40478	0.712395											2.40417	0.384331											2.4052	0.979424										2.40583	0.561237
2.40792	-0.0119209												2.41145	0.723839											2.41083	0.36478											2.41187	0.981331										2.4125	0.533104
2.41458	0.014782												2.41812	0.739098											2.4175	0.351429											2.41853	0.983238										2.41917	0.507355
2.42125	0.0538826												2.42478	0.749111											2.42417	0.347614											2.4252	0.985146										2.42583	0.489235
2.42792	0.0910759												2.43145	0.748634											2.43083	0.359535											2.43187	0.981808										2.4325	0.48399
2.43458	0.119209												2.43812	0.743866											2.4375	0.396252											2.43853	0.971317										2.43917	0.501633
2.44125	0.151157												2.44478	0.743389											2.44417	0.457764											2.4452	0.967979										2.44583	0.546455
2.44792	0.191689												2.45145	0.756264											2.45083	0.536442											2.45187	0.984669										2.4525	0.609398
2.45458	0.23222												2.45812	0.779629											2.4575	0.621319											2.45853	1.01423										2.45917	0.675201
2.46125	0.277042												2.46478	0.808239											2.46417	0.705242											2.4652	1.04666										2.46583	0.745296
2.46792	0.319958												2.47145	0.839233											2.47083	0.780106											2.47187	1.07718										2.4725	0.812531
2.47458	0.355721												2.47812	0.867367											2.4775	0.836372											2.47853	1.10579										2.47917	0.861168
2.48125	0.384808												2.48478	0.887394											2.48417	0.868797											2.4852	1.12057										2.48583	0.884533
2.48792	0.409126												2.49145	0.890255											2.49083	0.884056											2.49187	1.11008										2.4925	0.884533
2.49458	0.436306												2.49812	0.874519											2.4975	0.885487											2.49853	1.07384										2.49917	0.879288
2.50125	0.463963												2.50478	0.845909											2.50417	0.876904											2.5052	1.02139										2.50583	0.862122
2.50792	0.493526												2.51145	0.813484											2.51083	0.860214											2.51187	0.96035										2.5125	0.831127
2.51458	0.525475												2.51812	0.779152											2.5175	0.840664											2.51853	0.890255										2.51917	0.786304
2.52125	0.553131												2.52478	0.744343											2.52417	0.816345											2.5252	0.818253										2.52583	0.736713
2.52792	0.583649												2.53145	0.714779											2.53083	0.788212											2.53187	0.756741										2.5325	0.69952
2.53458	0.615597												2.53812	0.682831											2.5375	0.757694											2.53853	0.713825										2.53917	0.682354
2.54125	0.642776												2.54478	0.644207											2.54417	0.735283											2.5452	0.685692										2.54583	0.685692
2.54792	0.663757												2.55145	0.604153											2.55083	0.718117											2.55187	0.666142										2.5525	0.706196
2.55458	0.684738												2.55812	0.574589											2.5575	0.707626											2.55853	0.657082										2.55917	0.731468
2.56125	0.718117												2.56478	0.561237											2.56417	0.702381											2.5652	0.656605										2.56583	0.761986
2.56792	0.753403												2.57145	0.554085											2.57083	0.69952											2.57187	0.661373										2.5725	0.793457
2.57458	0.781536												2.57812	0.555992											2.5775	0.698566											2.57853	0.667095										2.57917	0.819206
2.58125	0.794411												2.58478	0.570774											2.58417	0.696659											2.5852	0.672817										2.58583	0.83828
2.58792	0.80061												2.59145	0.594139											2.59083	0.697613											2.59187	0.674725										2.5925	0.849247
2.59458	0.809193												2.59812	0.623703											2.5975	0.69809											2.59853	0.671387										2.59917	0.865459
2.60125	0.810146												2.60478	0.653744											2.60417	0.696659											2.6052	0.664234										2.60583	0.885963
2.60792	0.803471												2.61145	0.684738											2.61083	0.691414											2.61187	0.657082										2.6125	0.90456
2.61458	0.793934												2.61812	0.712872											2.6175	0.686169											2.61853	0.650406										2.61917	0.912189
2.62125	0.798225												2.62478	0.738621											2.62417	0.669003											2.6252	0.651836										2.62583	0.906944
2.62792	0.815868												2.63145	0.769615											2.63083	0.640392											2.63187	0.658512										2.6325	0.893116
2.63458	0.833511												2.63812	0.804424											2.6375	0.605583											2.63853	0.676155										2.63917	0.873089
2.64125	0.846386												2.64478	0.843525											2.64417	0.572205											2.6452	0.704288										2.64583	0.846863
2.64792	0.849724												2.65145	0.874519											2.65083	0.546455											2.65187	0.742912										2.6525	0.814438
2.65458	0.845432												2.65812	0.902653											2.6575	0.52166											2.65853	0.791073										2.65917	0.779152
2.66125	0.833035												2.66478	0.926495											2.66417	0.509739											2.6652	0.836372										2.66583	0.745296
2.66792	0.816345												2.67145	0.948429											2.67083	0.503063											2.67187	0.87595										2.6725	0.715733
2.67458	0.800133												2.67812	0.966549											2.6775	0.496864											2.67853	0.901699										2.67917	0.685215
2.68125	0.786781												2.68478	0.974178											2.68417	0.486374											2.6852	0.920296										2.68583	0.657082
2.68792	0.778675												2.69145	0.978947											2.69083	0.473499											2.69187	0.93174										2.6925	0.631809
2.69458	0.776291												2.69812	0.982285											2.6975	0.463009											2.69853	0.936031										2.69917	0.613689
2.70125	0.768185												2.70478	0.986099											2.70417	0.448704											2.7052	0.934124										2.70583	0.599861
2.70792	0.74482												2.71145	0.982761											2.71083	0.437737											2.71187	0.937462										2.7125	0.586033
2.71458	0.714779												2.71812	0.97847											2.7175	0.435352											2.71853	0.952721										2.71917	0.575542
2.72125	0.685692												2.72478	0.977039											2.72417	0.439167											2.7252	0.969887										2.72583	0.567436
2.72792	0.662327												2.73145	0.982761											2.73083	0.439167											2.73187	0.973701										2.7325	0.564575
2.73458	0.646114												2.73812	0.988007											2.7375	0.437737											2.73853	0.963211										2.73917	0.559807
2.74125	0.644207												2.74478	0.988007											2.74417	0.43726											2.7452	0.950336										2.74583	0.54884
2.74792	0.656605												2.75145	0.985146											2.75083	0.443935											2.75187	0.937939										2.7525	0.535965
2.75458	0.671864												2.75812	0.982761											2.7575	0.454426											2.75853	0.920296										2.75917	0.525475
2.76125	0.685692												2.76478	0.982285											2.76417	0.471592											2.7652	0.893593										2.76583	0.519276
2.76792	0.704765												2.77145	0.9799											2.77083	0.49448											2.77187	0.872135										2.7725	0.514984
2.77458	0.732899												2.77812	0.977993											2.7775	0.521183											2.77853	0.865936										2.77917	0.513077
2.78125	0.76437												2.78478	0.981808											2.78417	0.556469											2.7852	0.870705										2.78583	0.52166
2.78792	0.80061												2.79145	0.993729											2.79083	0.601292											2.79187	0.876904										2.7925	0.538826
2.79458	0.844955												2.79812	1.00994											2.7975	0.650406											2.79853	0.883579										2.79917	0.571251
2.80125	0.897884												2.80478	1.02425											2.80417	0.699043											2.8052	0.8955										2.80583	0.620842
2.80792	0.947952												2.81145	1.03283											2.81083	0.757694											2.81187	0.906944										2.8125	0.686646
2.81458	0.989914												2.81812	1.04237											2.8175	0.830173											2.81853	0.91362										2.81917	0.762463
2.82125	1.02377												2.82478	1.05619											2.82417	0.905514											2.8252	0.915051										2.82583	0.837803
2.82792	1.05953												2.83145	1.06955											2.83083	0.969887											2.83187	0.913143										2.8325	0.912189
2.83458	1.10102												2.83812	1.07908											2.8375	1.02758											2.83853	0.918388										2.83917	0.975132
2.84125	1.1487												2.84478	1.09053											2.84417	1.08767											2.8452	0.934124										2.84583	1.02472
2.84792	1.20401												2.85145	1.11294											2.85083	1.14965											2.85187	0.960827										2.8525	1.06668
2.85458	1.26791												2.85812	1.14441											2.8575	1.20735											2.85853	0.99802										2.85917	1.11389
2.86125	1.33228												2.86478	1.17636											2.86417	1.25742											2.8652	1.04141										2.86583	1.16777
2.86792	1.39046												2.87145	1.20401											2.87083	1.30653											2.87187	1.08385										2.8725	1.22499
2.87458	1.44482												2.87812	1.23072											2.8775	1.3566											2.87853	1.11628										2.87917	1.29271
2.88125	1.49632												2.88478	1.25265											2.88417	1.41096											2.8852	1.14775										2.88583	1.36948
2.88792	1.54305												2.89145	1.27316											2.89083	1.46914											2.89187	1.19209										2.8925	1.44434
2.89458	1.58453												2.89812	1.30033											2.8975	1.52397											2.89853	1.25027										2.89917	1.50871
2.90125	1.62792												2.90478	1.3442											2.90417	1.57499											2.9052	1.32036										2.90583	1.57261
2.90792	1.67322												2.91145	1.4143											2.91083	1.62172											2.91187	1.39999										2.9125	1.65081
2.91458	1.71852												2.91812	1.49918											2.9175	1.66845											2.91853	1.49107										2.91917	1.7333
2.92125	1.75524												2.92478	1.5955											2.92417	1.71518											2.9252	1.58262										2.92583	1.81293
2.92792	1.78385												2.93145	1.7004											2.93083	1.76525											2.93187	1.66988										2.9325	1.89495
2.93458	1.8115												2.93812	1.80626											2.9375	1.82486											2.93853	1.75953										2.93917	1.98746
2.94125	1.84774												2.94478	1.90258											2.94417	1.89781											2.9452	1.85823										2.94583	2.10142
2.94792	1.89781												2.95145	1.97506											2.95083	1.9846											2.95187	1.97697										2.9525	2.23589
2.95458	1.95217												2.95812	2.04086											2.9575	2.07949											2.95853	2.12002										2.95917	2.39944
2.96125	2.0113												2.96478	2.11525											2.96417	2.18153											2.9652	2.29645										2.96583	2.59638
2.96792	2.07138												2.97145	2.20871											2.97083	2.28691											2.97187	2.50292										2.9725	2.82764
2.97458	2.12336												2.97812	2.31552											2.9775	2.39849											2.97853	2.73323										2.97917	3.08323
2.98125	2.16198												2.98478	2.42805											2.98417	2.51389											2.9852	2.97785										2.98583	3.33595
2.98792	2.18821												2.99145	2.54917											2.99083	2.62928											2.99187	3.22199										2.9925	3.56054
2.99458	2.21109												2.99812	2.67601											2.9975	2.74038											2.99853	3.44944										2.99917	3.74317
3.00125	2.23446												3.00478	2.79999											3.00417	2.83766											3.0052	3.64065										3.00583	3.87144
3.00792	2.26402												3.01145	2.90871											3.01083	2.90823											3.01187	3.78275										3.0125	3.93534
3.01458	2.30503												3.01812	2.99978											3.0175	2.94733											3.01853	3.86										3.01917	3.93343
3.02125	2.3551												3.02478	3.07703											3.02417	2.96211											3.0252	3.87621										3.02583	3.87764
3.02792	2.41375												3.03145	3.13902											3.03083	2.96497											3.03187	3.84665										3.0325	3.78847
3.03458	2.48337												3.03812	3.18575											3.0375	2.95877											3.03853	3.7961										3.03917	3.67737
3.04125	2.56681												3.04478	3.2196											3.04417	2.94828											3.0452	3.73602										3.04583	3.55577
3.04792	2.65932												3.05145	3.24726											3.05083	2.94542											3.05187	3.66735										3.0525	3.43895
3.05458	2.75326												3.05812	3.27015											3.0575	2.95687											3.05853	3.60441										3.05917	3.34024
3.06125	2.83813												3.06478	3.28827											3.06417	2.98262											3.0652	3.55721										3.06583	3.26967
3.06792	2.91014												3.07145	3.30639											3.07083	3.01647											3.07187	3.53479										3.0725	3.22151
3.07458	2.9726												3.07812	3.3226											3.0775	3.05557											3.07853	3.52383										3.07917	3.1929
3.08125	3.03173												3.08478	3.33977											3.08417	3.09896											3.0852	3.51858										3.08583	3.19719
3.08792	3.09563												3.09145	3.3536											3.09083	3.14522											3.09187	3.51858										3.0925	3.23296
3.09458	3.16572												3.09812	3.37362											3.0975	3.19529											3.09853	3.52573										3.09917	3.28922
3.10125	3.24726												3.10478	3.40319											3.10417	3.24583											3.1052	3.53622										3.10583	3.35026
3.10792	3.33309												3.11145	3.44467											3.11083	3.29828											3.11187	3.54052										3.1125	3.41177
3.11458	3.41892												3.11812	3.49617											3.1175	3.35693											3.11853	3.53622										3.11917	3.47757
3.12125	3.49998												3.12478	3.54767											3.12417	3.42083											3.1252	3.52716										3.12583	3.53861
3.12792	3.57294												3.13145	3.59917											3.13083	3.48234											3.13187	3.52001										3.1325	3.59488
3.13458	3.64113												3.13812	3.64733											3.1375	3.53479											3.13853	3.52573										3.13917	3.65162
3.14125	3.70264												3.14478	3.69883											3.14417	3.59011											3.1452	3.54242										3.14583	3.70932
3.14792	3.76797												3.15145	3.74174											3.15083	3.65019											3.15187	3.57437										3.1525	3.76892
3.15458	3.83568												3.15812	3.77417											3.1575	3.70979											3.15853	3.62015										3.15917	3.82233
3.16125	3.89481												3.16478	3.79896											3.16417	3.76129											3.1652	3.67355										3.16583	3.86572
3.16792	3.93772												3.17145	3.82566											3.17083	3.80611											3.17187	3.73602										3.1725	3.90053
3.17458	3.96681												3.17812	3.85952											3.1775	3.84617											3.17853	3.80659										3.17917	3.92818
3.18125	3.98827												3.18478	3.90196											3.18417	3.87192											3.1852	3.8867										3.18583	3.95346
3.18792	3.99828												3.19145	3.96252											3.19083	3.88718											3.19187	3.96013										3.1925	3.97825
3.19458	3.99303												3.19812	4.035											3.1975	3.90387											3.19853	4.01974										3.19917	4.00925
3.20125	3.98684												3.20478	4.1151											3.20417	3.92628											3.2052	4.07267										3.20583	4.0493
3.20792	3.99446												3.21145	4.1976											3.21083	3.95489											3.21187	4.1256										3.2125	4.09651
3.21458	4.01497												3.21812	4.2758											3.2175	3.99113											3.21853	4.17757										3.21917	4.13895
3.22125	4.03452												3.22478	4.33969											3.22417	4.03309											3.2252	4.22144										3.22583	4.17471
3.22792	4.0493												3.23145	4.38404											3.23083	4.07124											3.23187	4.25863										3.2325	4.20237
3.23458	4.0741												3.23812	4.42457											3.2375	4.10032											3.23853	4.30059										3.23917	4.22192
3.24125	4.10652												3.24478	4.4713											3.24417	4.12655											3.2452	4.36354										3.24583	4.23622
3.24792	4.13036												3.25145	4.52328											3.25083	4.15945											3.25187	4.44174										3.2525	4.24194
3.25458	4.14515												3.25812	4.58193											3.2575	4.19521											3.25853	4.51231										3.25917	4.24767
3.26125	4.16374												3.26478	4.64535											3.26417	4.22716											3.2652	4.56858										3.26583	4.25863
3.26792	4.18901												3.27145	4.71258											3.27083	4.25339											3.27187	4.62866										3.2725	4.27771
3.27458	4.21333												3.27812	4.7698											3.2775	4.27771											3.27853	4.69875										3.27917	4.30298
3.28125	4.22716												3.28478	4.81749											3.28417	4.31061											3.2852	4.76313										3.28583	4.32396
3.28792	4.2429												3.29145	4.86183											3.29083	4.35448											3.29187	4.81129										3.2925	4.35209
3.29458	4.27294												3.29812	4.90427											3.2975	4.40931											3.29853	4.85516										3.29917	4.39453
3.30125	4.32444												3.30478	4.94671											3.30417	4.47655											3.3052	4.9057										3.30583	4.45747
3.30792	4.38786												3.31145	4.99868											3.31083	4.56715											3.31187	4.96197										3.3125	4.54378
3.31458	4.45604												3.31812	5.06735											3.3175	4.68588											3.31853	5.02634										3.31917	4.65965
3.32125	4.53043												3.32478	5.14793											3.32417	4.82941											3.3252	5.11122										3.32583	4.81462
3.32792	4.60768												3.33145	5.2352											3.33083	4.98915											3.33187	5.23186										3.3325	5.00107
3.33458	4.68206												3.33812	5.33342											3.3375	5.16653											3.33853	5.39398										3.33917	5.21088
3.34125	4.74405												3.34478	5.45311											3.34417	5.36585											3.3452	5.58805										3.34583	5.43356
3.34792	4.80747												3.35145	5.58424											3.35083	5.5747											3.35187	5.795										3.3525	5.65815
3.35458	4.87232												3.35812	5.72777											3.3575	5.77116											3.35853	5.99337										3.35917	5.86605
3.36125	4.93622												3.36478	5.87511											3.36417	5.93996											3.3652	6.16741										3.36583	6.04105
3.36792	4.98962												3.37145	6.01768											3.37083	6.07681											3.37187	6.2933										3.3725	6.17218
3.37458	5.03635												3.37812	6.13642											3.3775	6.17456											3.37853	6.36387										3.37917	6.2418
3.38125	5.08022												3.38478	6.21319											3.38417	6.22177											3.3852	6.37865										3.38583	6.24752
3.38792	5.12075												3.39145	6.25324											3.39083	6.22225											3.39187	6.34909										3.3925	6.19888
3.39458	5.16558												3.39812	6.25658											3.3975	6.18887											3.39853	6.2809										3.39917	6.11591
3.40125	5.21374												3.40478	6.22606											3.40417	6.12879											3.4052	6.18124										3.40583	6.01482
3.40792	5.27287												3.41145	6.16503											3.41083	6.0544											3.41187	6.07109										3.4125	5.90897
3.41458	5.3339												3.41812	6.08826											3.4175	5.97382											3.41853	5.96619										3.41917	5.81837
3.42125	5.38778												3.42478	6.01959											3.42417	5.90181											3.4252	5.8732										3.42583	5.75018
3.42792	5.4307												3.43145	5.97											3.43083	5.83124											3.43187	5.79119										3.4325	5.70917
3.43458	5.46741												3.43812	5.93233											3.4375	5.76544											3.43853	5.73111										3.43917	5.67913
3.44125	5.51558												3.44478	5.90134											3.44417	5.70726											3.4452	5.69439										3.44583	5.64909
3.44792	5.57232												3.45145	5.88036											3.45083	5.65243											3.45187	5.67245										3.4525	5.61237
3.45458	5.6262												3.45812	5.867											3.4575	5.60236											3.45853	5.65338										3.45917	5.57232
3.46125	5.67293												3.46478	5.85604											3.46417	5.55468											3.4652	5.64718										3.46583	5.53656
3.46792	5.71346												3.47145	5.84602											3.47083	5.52368											3.47187	5.65624										3.4725	5.50699
3.47458	5.75304												3.47812	5.84459											3.4775	5.50604											3.47853	5.6653										3.47917	5.49316
3.48125	5.7807												3.48478	5.8589											3.48417	5.4965											3.4852	5.66721										3.48583	5.49793
3.48792	5.80025												3.49145	5.88131											3.49083	5.49173											3.49187	5.6715										3.4925	5.51844
3.49458	5.82504												3.49812	5.91326											3.4975	5.48697											3.49853	5.68724										3.49917	5.54848
3.50125	5.867												3.50478	5.9495											3.50417	5.47981											3.5052	5.70631										3.50583	5.57709
3.50792	5.92327												3.51145	5.98383											3.51083	5.47361											3.51187	5.71918										3.5125	5.59139
3.51458	5.97572												3.51812	6.00863											3.5175	5.47266											3.51853	5.73349										3.51917	5.59378
3.52125	6.01673												3.52478	6.01912											3.52417	5.47886											3.5252	5.75733										3.52583	5.59044
3.52792	6.05011												3.53145	6.02198											3.53083	5.48983											3.53187	5.78165										3.5325	5.59902
3.53458	6.08301												3.53812	6.02531											3.5375	5.50604											3.53853	5.79739										3.53917	5.61237
3.54125	6.11353												3.54478	6.0277											3.54417	5.53083											3.5452	5.80692										3.54583	5.62191
3.54792	6.13451												3.55145	6.02579											3.55083	5.55706											3.55187	5.81741										3.5525	5.6386
3.55458	6.15501												3.55812	6.01673											3.5575	5.57995											3.55853	5.82886										3.55917	5.66483
3.56125	6.17886												3.56478	6.00815											3.56417	5.6057											3.5652	5.83601										3.56583	5.70107
3.56792	6.19984												3.57145	6.01006											3.57083	5.63431											3.57187	5.84507										3.5725	5.73444
3.57458	6.20842												3.57812	6.02102											3.5775	5.66626											3.57853	5.85604										3.57917	5.76925
3.58125	6.20842												3.58478	6.0339											3.58417	5.69487											3.5852	5.86939										3.58583	5.80645
3.58792	6.21796												3.59145	6.05202											3.59083	5.723											3.59187	5.88036										3.5925	5.84555
3.59458	6.23226												3.59812	6.07443											3.5975	5.75256											3.59853	5.89228										3.59917	5.88703
3.60125	6.2499												3.60478	6.09779											3.60417	5.77831											3.6052	5.90754										3.60583	5.9309
3.60792	6.27089												3.61145	6.11305											3.61083	5.81217											3.61187	5.9185										3.6125	5.97239
3.61458	6.30522												3.61812	6.12211											3.6175	5.85508											3.61853	5.92756										3.61917	6.01053
3.62125	6.34146												3.62478	6.14309											3.62417	5.90515											3.6252	5.94616										3.62583	6.06155
3.62792	6.36005												3.63145	6.17743											3.63083	5.95093											3.63187	5.9824										3.6325	6.12164
3.63458	6.35815												3.63812	6.22463											3.6375	5.99146											3.63853	6.03533										3.63917	6.18601
3.64125	6.34575												3.64478	6.27661											3.64417	6.03294											3.6452	6.09922										3.64583	6.24752
3.64792	6.33717												3.65145	6.33049											3.65083	6.07824											3.65187	6.1779										3.6525	6.31189
3.65458	6.32763												3.65812	6.39153											3.6575	6.11877											3.65853	6.2685										3.65917	6.38103
3.66125	6.32191												3.66478	6.44779											3.66417	6.15883											3.6652	6.35576										3.66583	6.44779
3.66792	6.32286												3.67145	6.49786											3.67083	6.19841											3.67187	6.43539										3.6725	6.50167
3.67458	6.33717												3.67812	6.53267											3.6775	6.24228											3.67853	6.50072										3.67917	6.53696
3.68125	6.35386												3.68478	6.55985											3.68417	6.27708											3.6852	6.55413										3.68583	6.55127
3.68792	6.36101												3.69145	6.58989											3.69083	6.29473											3.69187	6.59132										3.6925	6.54697
3.69458	6.35433												3.69812	6.60896											3.6975	6.30236											3.69853	6.61707										3.69917	6.52838
3.70125	6.3405												3.70478	6.61278											3.70417	6.30379											3.7052	6.63042										3.70583	6.49452
3.70792	6.32572												3.71145	6.60467											3.71083	6.31094											3.71187	6.63567										3.7125	6.45638
3.71458	6.30474												3.71812	6.59943											3.7175	6.31714											3.71853	6.64711										3.71917	6.42729
3.72125	6.27947												3.72478	6.6061											3.72417	6.32715											3.7252	6.67334										3.72583	6.42204
3.72792	6.26135												3.73145	6.62041											3.73083	6.34432											3.73187	6.7153										3.7325	6.45685
3.73458	6.25658												3.73812	6.64425											3.7375	6.37865											3.73853	6.77156										3.73917	6.5465
3.74125	6.25992												3.74478	6.68001											3.74417	6.44159											3.7452	6.85549										3.74583	6.70195
3.74792	6.26183												3.75145	6.72436											3.75083	6.53362											3.75187	6.98233										3.7525	6.93226
3.75458	6.27613												3.75812	6.77395											3.7575	6.65808											3.75853	7.1497										3.75917	7.23696
3.76125	6.31571												3.76478	6.8264											3.76417	6.81973											3.7652	7.36094										3.76583	7.60603
3.76792	6.36911												3.77145	6.88028											3.77083	7.01237											3.77187	7.62129										3.7725	8.01516
3.77458	6.4187												3.77812	6.93893											3.7775	7.21931											3.77853	7.9217										3.77917	8.42571
3.78125	6.45685												3.78478	6.99997											3.78417	7.4172											3.7852	8.22926										3.78583	8.79288
3.78792	6.495												3.79145	7.06053											3.79083	7.58982											3.79187	8.49342										3.7925	9.07516
3.79458	6.52981												3.79812	7.11775											3.7975	7.72381											3.79853	8.68464										3.79917	9.23729
3.80125	6.55365												3.80478	7.164											3.80417	7.80296											3.8052	8.77762										3.80583	9.26447
3.80792	6.57463												3.81145	7.19976											3.81083	7.81775											3.81187	8.76236										3.8125	9.15146
3.81458	6.60419												3.81812	7.22313											3.8175	7.76386											3.81853	8.64601										3.81917	8.92115
3.82125	6.63853												3.82478	7.2341											3.82417	7.65324											3.8252	8.45051										3.82583	8.60977
3.82792	6.66666												3.83145	7.2341											3.83083	7.5078											3.83187	8.21161										3.8325	8.26454
3.83458	6.67953												3.83812	7.21931											3.8375	7.34758											3.83853	7.9565										3.83917	7.9236
3.84125	6.67906												3.84478	7.195											3.84417	7.19261											3.8452	7.71379										3.84583	7.61318
3.84792	6.66666												3.85145	7.16019											3.85083	7.06339											3.85187	7.50113										3.8525	7.35712
3.85458	6.64473												3.85812	7.11679											3.8575	6.97899											3.85853	7.3247										3.85917	7.15733
3.86125	6.62565												3.86478	7.07102											3.86417	6.92844											3.8652	7.18975										3.86583	7.00617
3.86792	6.61755												3.87145	7.03049											3.87083	6.89125											3.87187	7.09009										3.8725	6.88791
3.87458	6.62422												3.87812	7.00903											3.8775	6.85978											3.87853	7.02524										3.87917	6.80304
3.88125	6.64568												3.88478	7.00951											3.88417	6.83641											3.8852	6.99329										3.88583	6.74582
3.88792	6.67429												3.89145	7.02286											3.89083	6.82068											3.89187	6.98519										3.8925	6.70481
3.89458	6.70576												3.89812	7.04336											3.8975	6.80113											3.89853	6.98519										3.89917	6.66857
3.90125	6.73437												3.90478	7.06387											3.90417	6.78158											3.9052	6.98376										3.90583	6.64139
3.90792	6.76203												3.91145	7.08771											3.91083	6.77109											3.91187	6.98805										3.9125	6.62804
3.91458	6.78492												3.91812	7.10297											3.9175	6.77395											3.91853	7.00474										3.91917	6.6185
3.92125	6.80399												3.92478	7.1044											3.92417	6.78205											3.9252	7.01714										3.92583	6.60992
3.92792	6.82402												3.93145	7.10249											3.93083	6.78444											3.93187	7.02477										3.9325	6.60133
3.93458	6.83975												3.93812	7.10869											3.9375	6.79016											3.93853	7.03573										3.93917	6.59752
3.94125	6.85453												3.94478	7.12585											3.94417	6.80876											3.9452	7.05719										3.94583	6.59943
3.94792	6.87313												3.95145	7.14588											3.95083	6.84357											3.95187	7.08055										3.9525	6.61135
3.95458	6.89793												3.95812	7.17163											3.9575	6.88362											3.95853	7.09438										3.95917	6.63948
3.96125	6.92368												3.96478	7.21169											3.96417	6.92654											3.9652	7.10917										3.96583	6.68335
3.96792	6.94323												3.97145	7.25746											3.97083	6.9766											3.97187	7.13158										3.9725	6.74486
3.97458	6.96659												3.97812	7.30848											3.9775	7.03621											3.97853	7.16686										3.97917	6.83689
3.98125	6.99329												3.98478	7.36856											3.98417	7.11393											3.9852	7.22408										3.98583	6.96468
3.98792	7.01904												3.99145	7.44963											3.99083	7.21788											3.99187	7.30705										3.9925	7.1187
3.99458	7.03621												3.99812	7.56073											3.9975	7.35617											3.99853	7.42769										3.99917	7.28559
4.00125	7.04813												4.00478	7.70235											4.00417	7.51781											4.0052	7.58791										4.00583	7.45392
4.00792	7.06339												4.01145	7.87306											4.01083	7.69424											4.01187	7.77817										4.0125	7.61843
4.01458	7.08103												4.01812	8.05187											4.0175	7.86734											4.01853	7.97367										4.01917	7.76052
4.02125	7.10058												4.02478	8.21161											4.02417	8.00848											4.0252	8.14533										4.02583	7.87258
4.02792	7.1187												4.03145	8.33273											4.03083	8.0924											4.03187	8.28075										4.0325	7.95555
4.03458	7.13015												4.03812	8.40235											4.0375	8.12054											4.03853	8.37231										4.03917	8.01849
4.04125	7.13682												4.04478	8.41665											4.04417	8.11863											4.0452	8.41761										4.04583	8.06904
4.04792	7.13825												4.05145	8.38566											4.05083	8.10528											4.05187	8.41904										4.0525	8.11386
4.05458	7.13539												4.05812	8.32891											4.0575	8.08573											4.05853	8.39663										4.05917	8.15964
4.06125	7.12347												4.06478	8.26406											4.06417	8.06332											4.0652	8.37278										4.06583	8.20065
4.06792	7.10773												4.07145	8.19683											4.07083	8.0452											4.07187	8.35943										4.0725	8.2283
4.07458	7.09915												4.07812	8.13293											4.0775	8.03614											4.07853	8.34751										4.07917	8.22926
4.08125	7.10106												4.08478	8.06952											4.08417	8.01802											4.0852	8.32891										4.08583	8.19826
4.08792	7.11298												4.09145	8.00037											4.09083	7.97939											4.09187	8.2922										4.0925	8.12864
4.09458	7.13301												4.09812	7.92456											4.0975	7.92551											4.09853	8.23212										4.09917	8.01516
4.10125	7.16639												4.10478	7.85398											4.10417	7.86543											4.1052	8.15105										4.10583	7.86972
4.10792	7.20453												4.11145	7.79104											4.11083	7.80296											4.11187	8.05426										4.1125	7.70521
4.11458	7.24506												4.11812	7.72858											4.1175	7.72953											4.11853	7.95078										4.11917	7.55072
4.12125	7.28035												4.12478	7.6642											4.12417	7.66039											4.1252	7.84492										4.12583	7.41911
4.12792	7.31039												4.13145	7.60698											4.13083	7.60269											4.13187	7.75719										4.1325	7.32088
4.13458	7.32613												4.13812	7.56359											4.1375	7.5655											4.13853	7.69567										4.13917	7.25365
4.14125	7.32422												4.14478	7.52497											4.14417	7.54309											4.1452	7.64704										4.14583	7.20501
4.14792	7.31325												4.15145	7.4935											4.15083	7.53117											4.15187	7.60317										4.1525	7.17068
4.15458	7.30085												4.15812	7.47395											4.1575	7.53355											4.15853	7.56884										4.15917	7.14874
4.16125	7.29847												4.16478	7.47061											4.16417	7.5407											4.1652	7.55453										4.16583	7.13682
4.16792	7.31087												4.17145	7.47204											4.17083	7.54642											4.17187	7.55501										4.1725	7.12633
4.17458	7.34282												4.17812	7.47108											4.1775	7.54023											4.17853	7.56311										4.17917	7.11584
4.18125	7.39002												4.18478	7.48301											4.18417	7.52449											4.1852	7.58553										4.18583	7.11393
4.18792	7.44677												4.19145	7.51257											4.19083	7.51972											4.19187	7.62463										4.1925	7.12681
4.19458	7.50446												4.19812	7.55262											4.1975	7.52974											4.19853	7.67183										4.19917	7.13968
4.20125	7.56073												4.20478	7.59268											4.20417	7.55072											4.2052	7.71284										4.20583	7.14779
4.20792	7.60174												4.21145	7.63035											4.21083	7.57456											4.21187	7.74193										4.2125	7.16114
4.21458	7.62033												4.21812	7.66897											4.2175	7.60221											4.21853	7.77054										4.21917	7.18927
4.22125	7.6232												4.22478	7.69806											4.22417	7.64084											4.2252	7.80487										4.22583	7.23219
4.22792	7.62606												4.23145	7.71141											4.23083	7.68137											4.23187	7.84206										4.2325	7.27606
4.23458	7.63988												4.23812	7.7219											4.2375	7.71379											4.23853	7.87354										4.23917	7.32708
4.24125	7.65419												4.24478	7.7424											4.24417	7.73811											4.2452	7.91168										4.24583	7.39098
4.24792	7.66754												4.25145	7.78103											4.25083	7.76672											4.25187	7.96938										4.2525	7.46727
4.25458	7.67851												4.25812	7.83443											4.2575	7.81202											4.25853	8.0452										4.25917	7.56216
4.26125	7.69329												4.26478	7.89928											4.26417	7.87687											4.2652	8.13293										4.26583	7.68614
4.26792	7.71284												4.27145	7.98512											4.27083	7.96175											4.27187	8.24165										4.2725	7.8578
4.27458	7.72858												4.27812	8.08907											4.2775	8.07571											4.27853	8.39853										4.27917	8.08239
4.28125	7.74479												4.28478	8.20827											4.28417	8.23116											4.2852	8.60214										4.28583	8.36182
4.28792	7.76434												4.29145	8.33607											4.29083	8.4219											4.29187	8.83436										4.2925	8.68845
4.29458	7.79819												4.29812	8.47006											4.2975	8.63695											4.29853	9.07946										4.29917	9.04369
4.30125	7.83873												4.30478	8.61979											4.30417	8.85916											4.3052	9.33552										4.30583	9.40371
4.30792	7.87544												4.31145	8.77047											4.31083	9.08089											4.31187	9.59539										4.3125	9.74321
4.31458	7.91216												4.31812	8.91018											4.3175	9.2845											4.31853	9.83334										4.31917	10.0284
4.32125	7.9484												4.32478	9.03225											4.32417	9.44662											4.3252	10.0288										4.32583	10.2224
4.32792	7.98464												4.33145	9.13239											4.33083	9.55248											4.33187	10.1695										4.3325	10.2959
4.33458	8.0142												4.33812	9.19724											4.3375	9.59253											4.33853	10.2463										4.33917	10.2425
4.34125	8.04138												4.34478	9.20773											4.34417	9.57012											4.3452	10.2477										4.34583	10.0803
4.34792	8.06665												4.35145	9.16576											4.35083	9.48715											4.35187	10.1671										4.3525	9.83381
4.35458	8.07905												4.35812	9.08566											4.3575	9.35698											4.35853	10.0107										4.35917	9.54103
4.36125	8.08144												4.36478	8.98218											4.36417	9.19676											4.3652	9.79757										4.36583	9.2473
4.36792	8.08001												4.37145	8.86583											4.37083	9.02843											4.37187	9.56631										4.3725	9.00269
4.37458	8.07667												4.37812	8.74758											4.3775	8.87728											4.37853	9.35698										4.37917	8.85201
4.38125	8.06761												4.38478	8.64267											4.38417	8.7657											4.3852	9.20725										4.38583	8.83293
4.38792	8.06379												4.39145	8.56733											4.39083	8.71658											4.39187	9.15432										4.3925	8.97932
4.39458	8.07333												4.39812	8.53443											4.3975	8.74186											4.39853	9.23252										4.39917	9.30882
4.40125	8.08859												4.40478	8.53872											4.40417	8.84962											4.4052	9.45854										4.40583	9.81283
4.40792	8.09574												4.41145	8.57115											4.41083	9.03463											4.41187	9.81712										4.4125	10.4513
4.41458	8.10146												4.41812	8.62646											4.4175	9.27067											4.41853	10.2735										4.41917	11.1508
4.42125	8.11768												4.42478	8.70085											4.42417	9.52864											4.4252	10.7846										4.42583	11.8093
4.42792	8.13246												4.43145	8.78334											4.43083	9.76562											4.43187	11.2786										4.4325	12.3272
4.43458	8.14152												4.43812	8.8563											4.4375	9.95016											4.43853	11.6768										4.43917	12.6247
4.44125	8.14867												4.44478	8.91161											4.44417	10.0574											4.4452	11.9224										4.44583	12.6629
4.44792	8.16393												4.45145	8.9469											4.45083	10.0832											4.45187	11.9872										4.4525	12.4445
4.45458	8.18205												4.45812	8.96311											4.4575	10.0417											4.45853	11.8804										4.45917	12.023
4.46125	8.19206												4.46478	8.95786											4.46417	9.93633											4.4652	11.6162										4.46583	11.4799
4.46792	8.20303												4.47145	8.93211											4.47083	9.78231											4.47187	11.2395										4.4725	10.8871
4.47458	8.22115												4.47812	8.89301											4.4775	9.59778											4.47853	10.8099										4.47917	10.2959
4.48125	8.24213												4.48478	8.84485											4.48417	9.40275											4.4852	10.3812										4.48583	9.74894
4.48792	8.26216												4.49145	8.79478											4.49083	9.20057											4.49187	9.98926										4.4925	9.27973
4.49458	8.28171												4.49812	8.74472											4.4975	9.00173											4.49853	9.64022										4.49917	8.89921
4.50125	8.30221												4.50478	8.70132											4.50417	8.82292											4.5052	9.34792										4.50583	8.60214
4.50792	8.31985												4.51145	8.6689											4.51083	8.67653											4.51187	9.12428										4.5125	8.37135
4.51458	8.32701												4.51812	8.64506											4.5175	8.56304											4.51853	8.96358										4.51917	8.19969
4.52125	8.33464												4.52478	8.62312											4.52417	8.48627											4.5252	8.84295										4.52583	8.0781
4.52792	8.34274												4.53145	8.60548											4.53083	8.44955											4.53187	8.74996										4.5325	7.99799
4.53458	8.35037												4.53812	8.59785											4.5375	8.43906											4.53853	8.68654										4.53917	7.94744
4.54125	8.35943												4.54478	8.59833											4.54417	8.43716											4.5452	8.65078										4.54583	7.91454
4.54792	8.36992												4.55145	8.59547											4.55083	8.43382											4.55187	8.63123										4.5525	7.89642
4.55458	8.38041												4.55812	8.58974											4.5575	8.43143											4.55853	8.61931										4.55917	7.89261
4.56125	8.3847												4.56478	8.59165											4.56417	8.43191											4.5652	8.61692										4.56583	7.90119
4.56792	8.39758												4.57145	8.6031											4.57083	8.43143											4.57187	8.62122										4.5725	7.92027
4.57458	8.42285												4.57812	8.62074											4.5775	8.43287											4.57853	8.63123										4.57917	7.94601
4.58125	8.45098												4.58478	8.64506											4.58417	8.44288											4.5852	8.64553										4.58583	7.96843
4.58792	8.47387												4.59145	8.67271											4.59083	8.46481											4.59187	8.66318										4.5925	7.99131
4.59458	8.49771												4.59812	8.69417											4.5975	8.49247											4.59853	8.68559										4.59917	8.01563
4.60125	8.52966												4.60478	8.70514											4.60417	8.51774											4.6052	8.71658										4.60583	8.04377
4.60792	8.55589												4.61145	8.71038											4.61083	8.54588											4.61187	8.75282										4.6125	8.06522
4.61458	8.56924												4.61812	8.71849											4.6175	8.58068											4.61853	8.79097										4.61917	8.07905
4.62125	8.57592												4.62478	8.72374											4.62417	8.62026											4.6252	8.8315										4.62583	8.08573
4.62792	8.58641												4.63145	8.72612											4.63083	8.65602											4.63187	8.86869										4.6325	8.08811
4.63458	8.60548												4.63812	8.7266											4.6375	8.68464											4.63853	8.89015										4.63917	8.08334
4.64125	8.6236												4.64478	8.72612											4.64417	8.70609											4.6452	8.88777										4.64583	8.06856
4.64792	8.636												4.65145	8.73232											4.65083	8.72517											4.65187	8.86869										4.6525	8.04901
4.65458	8.64744												4.65812	8.7471											4.6575	8.73852											4.65853	8.83913										4.65917	8.03185
4.66125	8.65841												4.66478	8.77237											4.66417	8.75235											4.6652	8.80051										4.66583	8.03375
4.66792	8.66604												4.67145	8.80766											4.67083	8.77476											4.67187	8.77047										4.6725	8.0657
4.67458	8.66318												4.67812	8.85868											4.6775	8.81433											4.67853	8.76951										4.67917	8.1377
4.68125	8.65889												4.68478	8.93831											4.68417	8.88586											4.6852	8.81386										4.68583	8.26454
4.68792	8.66556												4.69145	9.05514											4.69083	9.00555											4.69187	8.92353										4.6925	8.47054
4.69458	8.67891												4.69812	9.22871											4.6975	9.20963											4.69853	9.11999										4.69917	8.78859
4.70125	8.69465												4.70478	9.48954											4.70417	9.53197											4.7052	9.4347										4.70583	9.25446
4.70792	8.70752												4.71145	9.86958											4.71083	10.0026											4.71187	9.88913										4.7125	9.88817
4.71458	8.72326												4.71812	10.3965											4.7175	10.6463											4.71853	10.5128										4.71917	10.6974
4.72125	8.73852												4.72478	11.0683											4.72417	11.4574											4.7252	11.313										4.72583	11.6477
4.72792	8.74662												4.73145	11.8589											4.73083	12.3901											4.73187	12.2557										4.7325	12.6786
4.73458	8.75044												4.73812	12.7096											4.7375	13.3557											4.73853	13.2732										4.73917	13.6943
4.74125	8.75711												4.74478	13.5379											4.74417	14.2488											4.7452	14.2627										4.74583	14.5731
4.74792	8.7676												4.75145	14.2503											4.75083	14.9636											4.75187	15.1124										4.7525	15.1987
4.75458	8.77953												4.75812	14.7548											4.7575	15.4099											4.75853	15.7099										4.75917	15.4791
4.76125	8.7924												4.76478	14.9913											4.76417	15.5272											4.7652	15.9883										4.76583	15.389
4.76792	8.80909												4.77145	14.935											4.77083	15.3022											4.77187	15.9154										4.7725	14.9508
4.77458	8.82149												4.77812	14.5993											4.7775	14.7839											4.77853	15.5063										4.77917	14.2322
4.78125	8.83007												4.78478	14.0347											4.78417	14.0538											4.7852	14.8296										4.78583	13.329
4.78792	8.8377												4.79145	13.3233											4.79083	13.2241											4.79187	13.9828										4.7925	12.351
4.79458	8.84342												4.79812	12.5566											4.7975	12.3763											4.79853	13.0701										4.79917	11.4117
4.80125	8.84676												4.80478	11.8074											4.80417	11.5819											4.8052	12.1746										4.80583	10.592
4.80792	8.85201												4.81145	11.1308											4.81083	10.8914											4.81187	11.375										4.8125	9.92918
4.81458	8.8706												4.81812	10.5648											4.8175	10.334											4.81853	10.7217										4.81917	9.42755
4.82125	8.8973												4.82478	10.1352											4.82417	9.92346											4.8252	10.2229										4.82583	9.07373
4.82792	8.92639												4.83145	9.83858											4.83083	9.63783											4.83187	9.86671										4.8325	8.84819
4.83458	8.95166												4.83812	9.64499											4.8375	9.45282											4.83853	9.64069										4.83917	8.72087
4.84125	8.97264												4.84478	9.52387											4.84417	9.3503											4.8452	9.52435										4.84583	8.66842
4.84792	8.98123												4.85145	9.45091											4.85083	9.31978											4.85187	9.48524										4.8525	8.67081
4.85458	8.98075												4.85812	9.41658											4.8575	9.33981											4.85853	9.49049										4.85917	8.70514
4.86125	8.98266												4.86478	9.40895											4.86417	9.38272											4.8652	9.52721										4.86583	8.75568
4.86792	8.98123												4.87145	9.41896											4.87083	9.42326											4.87187	9.58109										4.8725	8.81433
4.87458	8.97789												4.87812	9.44185											4.8775	9.4595											4.87853	9.62687										4.87917	8.86965
4.88125	8.97598												4.88478	9.47905											4.88417	9.48668											4.8852	9.64594										4.88583	8.89635
4.88792	8.98647												4.89145	9.52482											4.89083	9.49287											4.89187	9.63783										4.8925	8.88348
4.89458	9.00698												4.89812	9.56535											4.8975	9.48429											4.89853	9.61924										4.89917	8.85487
4.90125	9.0251												4.90478	9.58729											4.90417	9.47332											4.9052	9.5973										4.90583	8.83341
4.90792	9.05037												4.91145	9.59492											4.91083	9.47523											4.91187	9.57441										4.9125	8.82387
4.91458	9.08566												4.91812	9.59682											4.9175	9.48334											4.91853	9.55868										4.91917	8.83198
4.92125	9.12476												4.92478	9.59969											4.92417	9.49955											4.9252	9.56821										4.92583	8.87203
4.92792	9.15956												4.93145	9.60875											4.93083	9.53627											4.93187	9.61113										4.9325	8.9469
4.93458	9.18674												4.93812	9.62734											4.9375	9.59206											4.93853	9.67407										4.93917	9.04226
4.94125	9.21917												4.94478	9.65738											4.94417	9.64832											4.9452	9.74512										4.94583	9.14288
4.94792	9.25446												4.95145	9.68218											4.95083	9.69315											4.95187	9.8238										4.9525	9.24015
4.95458	9.29594												4.95812	9.69791											4.9575	9.73368											4.95853	9.91058										4.95917	9.32121
4.96125	9.33456												4.96478	9.70554											4.96417	9.76133											4.9652	9.98926										4.96583	9.37319
4.96792	9.36604												4.97145	9.71174											4.97083	9.76372											4.97187	10.0451										4.9725	9.38559
4.97458	9.38225												4.97812	9.71127											4.9775	9.73797											4.97853	10.0713										4.97917	9.35364
4.98125	9.377												4.98478	9.69648											4.98417	9.69505											4.9852	10.0665										4.98583	9.27782
4.98792	9.36079												4.99145	9.67789											4.99083	9.63879											4.99187	10.0327										4.9925	9.16862
4.99458	9.34076												4.99812	9.65834											4.9975	9.57251											4.99853	9.96923										4.99917	9.04512
5.00125	9.3317												5.00478	9.63306											5.00417	9.5129											5.0052	9.88674										5.00583	8.9221
5.00792	9.32741												5.01145	9.59206											5.01083	9.45663											5.01187	9.79519										5.0125	8.81386
5.01458	9.33123												5.01812	9.54103											5.0175	9.39322											5.01853	9.71079										5.01917	8.72564
5.02125	9.34839												5.02478	9.49717											5.02417	9.3298											5.0252	9.63593										5.02583	8.65459
5.02792	9.3646												5.03145	9.46617											5.03083	9.28926											5.03187	9.56631										5.0325	8.59547
5.03458	9.37128												5.03812	9.44996											5.0375	9.28116											5.03853	9.50575										5.03917	8.54731
5.04125	9.36317												5.04478	9.44805											5.04417	9.29165											5.0452	9.46522										5.04583	8.52346
5.04792	9.3565												5.05145	9.4676											5.05083	9.3255											5.05187	9.45139										5.0525	8.53586
5.05458	9.35364												5.05812	9.51147											5.0575	9.39131											5.05853	9.4614										5.05917	8.58879
5.06125	9.35268												5.06478	9.57203											5.06417	9.48954											5.0652	9.50861										5.06583	8.67748
5.06792	9.35936												5.07145	9.64737											5.07083	9.60064											5.07187	9.60207										5.0725	8.80337
5.07458	9.3751												5.07812	9.74035											5.0775	9.71317											5.07853	9.73463										5.07917	8.96406
5.08125	9.40323												5.08478	9.85193											5.08417	9.83334											5.0852	9.88436										5.08583	9.14335
5.08792	9.43327												5.09145	9.97019											5.09083	9.95541											5.09187	10.0436										5.0925	9.31597
5.09458	9.46236												5.09812	10.0794											5.0975	10.0784											5.09853	10.2181										5.09917	9.47714
5.10125	9.49049												5.10478	10.1728											5.10417	10.1867											5.1052	10.396										5.10583	9.63497
5.10792	9.51433												5.11145	10.2472											5.11083	10.2739											5.11187	10.5557										5.1125	9.78327
5.11458	9.53245												5.11812	10.2978											5.1175	10.3421											5.11853	10.6912										5.11917	9.90486
5.12125	9.5458												5.12478	10.324											5.12417	10.3955											5.1252	10.8042										5.12583	9.9926
5.12792	9.56011												5.13145	10.3354											5.13083	10.4413											5.13187	10.8933										5.1325	10.0694
5.13458	9.58252												5.13812	10.3393											5.1375	10.4694											5.13853	10.9525										5.13917	10.138
5.14125	9.60064												5.14478	10.3421											5.14417	10.4847											5.1452	10.9873										5.14583	10.1871
5.14792	9.61494												5.15145	10.3407											5.15083	10.4971											5.15187	11.0059										5.1525	10.1986
5.15458	9.624												5.15812	10.3378											5.1575	10.5066											5.15853	11.0092										5.15917	10.1738
5.16125	9.6283												5.16478	10.3292											5.16417	10.499											5.1652	10.9935										5.16583	10.1161
5.16792	9.62353												5.17145	10.3121											5.17083	10.4623											5.17187	10.9525										5.1725	10.0145
5.17458	9.61113												5.17812	10.2839											5.1775	10.3979											5.17853	10.8862										5.17917	9.8753
5.18125	9.60255												5.18478	10.2429											5.18417	10.3154											5.1852	10.7942										5.18583	9.71937
5.18792	9.59539												5.19145	10.1972											5.19083	10.2282											5.19187	10.6907										5.1925	9.58443
5.19458	9.59015												5.19812	10.1581											5.1975	10.1452											5.19853	10.5901										5.19917	9.49478
5.20125	9.58967												5.20478	10.1395											5.20417	10.0818											5.2052	10.5166										5.20583	9.46569
5.20792	9.60207												5.21145	10.1547											5.21083	10.0517											5.21187	10.4904										5.2125	9.5067
5.21458	9.6221												5.21812	10.2119											5.2175	10.0751											5.21853	10.5238										5.21917	9.61351
5.22125	9.64308												5.22478	10.3178											5.22417	10.1633											5.2252	10.6206										5.22583	9.77993
5.22792	9.66835												5.23145	10.4733											5.23083	10.3078											5.23187	10.7722										5.2325	9.99498
5.23458	9.70793												5.23812	10.6635											5.2375	10.5057											5.23853	10.9725										5.23917	10.2487
5.24125	9.75847												5.24478	10.8809											5.24417	10.7484											5.2452	11.21										5.24583	10.5367
5.24792	9.80949												5.25145	11.1184											5.25083	11.0288											5.25187	11.4756										5.2525	10.8614
5.25458	9.86528												5.25812	11.3821											5.2575	11.3358											5.25853	11.7722										5.25917	11.2195
5.26125	9.92966												5.26478	11.6677											5.26417	11.6625											5.2652	12.1002										5.26583	11.5991
5.26792	10.0002												5.27145	11.9672											5.27083	11.9977											5.27187	12.4545										5.2725	11.9872
5.27458	10.067												5.27812	12.2757											5.2775	12.3243											5.27853	12.8202										5.27917	12.3634
5.28125	10.1252												5.28478	12.5651											5.28417	12.6243											5.2852	13.1803										5.28583	12.7015
5.28792	10.1719												5.29145	12.8069											5.29083	12.8818											5.29187	13.5107										5.2925	12.9642
5.29458	10.2034												5.29812	12.9633											5.2975	13.0711											5.29853	13.7787										5.29917	13.1273
5.30125	10.221												5.30478	13.0115											5.30417	13.1598											5.3052	13.9513										5.30583	13.1712
5.30792	10.2248												5.31145	12.9533											5.31083	13.1378											5.31187	14.008										5.3125	13.0782
5.31458	10.2124												5.31812	12.8031											5.3175	13.0072											5.31853	13.9437										5.31917	12.8541
5.32125	10.1862												5.32478	12.588											5.32417	12.7831											5.3252	13.7591										5.32583	12.5241
5.32792	10.1533												5.33145	12.321											5.33083	12.4826											5.33187	13.473										5.3325	12.1212
5.33458	10.1185												5.33812	12.0316											5.3375	12.135											5.33853	13.1097										5.33917	11.6706
5.34125	10.0775												5.34478	11.7464											5.34417	11.7774											5.3452	12.7015										5.34583	11.2009
5.34792	10.0374												5.35145	11.477											5.35083	11.4288											5.35187	12.2776										5.3525	10.7479
5.35458	10.006												5.35812	11.2224											5.3575	11.1122											5.35853	11.8704										5.35917	10.3397
5.36125	9.98926												5.36478	10.9911											5.36417	10.8414											5.3652	11.5118										5.36583	9.99451
5.36792	9.98926												5.37145	10.8109											5.37083	10.6359											5.37187	11.2152										5.3725	9.72176
5.37458	10.0007												5.37812	10.6864											5.3775	10.5009											5.37853	10.9839										5.37917	9.52435
5.38125	10.0226												5.38478	10.6082											5.38417	10.4256											5.3852	10.8185										5.38583	9.40418
5.38792	10.0427												5.39145	10.5624											5.39083	10.3984											5.39187	10.7222										5.3925	9.36747
5.39458	10.0641												5.39812	10.5486											5.3975	10.4122											5.39853	10.6864										5.39917	9.42183
5.40125	10.0842												5.40478	10.5639											5.40417	10.4718											5.4052	10.7088										5.40583	9.58824
5.40792	10.0942												5.41145	10.613											5.41083	10.5915											5.41187	10.8042										5.4125	9.91058
5.41458	10.0913												5.41812	10.7083											5.4175	10.8023											5.41853	11.0059										5.41917	10.4661
5.42125	10.0894												5.42478	10.8728											5.42417	11.1599											5.4252	11.3702										5.42583	11.3463
5.42792	10.0994												5.43145	11.1475											5.43083	11.7259											5.43187	11.9724										5.4325	12.6338
5.43458	10.1161												5.43812	11.5604											5.4375	12.5413											5.43853	12.8946										5.43917	14.3785
5.44125	10.1285												5.44478	12.1317											5.44417	13.6142											5.4452	14.185										5.44583	16.5553
5.44792	10.1476												5.45145	12.8455											5.45083	14.9097											5.45187	15.8415										5.4525	19.0334
5.45458	10.1805												5.45812	13.6709											5.4575	16.3479											5.45853	17.7951										5.45917	21.5788
5.46125	10.2124												5.46478	14.5445											5.46417	17.7898											5.4652	19.8898										5.46583	23.8991
5.46792	10.2348												5.47145	15.3651											5.47083	19.0597											5.47187	21.894										5.4725	25.692
5.47458	10.2491												5.47812	16.0222											5.4775	19.98											5.47853	23.55										5.47917	26.6924
5.48125	10.2644												5.48478	16.4175											5.48417	20.421											5.4852	24.6305										5.48583	26.7444
5.48792	10.2744												5.49145	16.499											5.49083	20.328											5.49187	24.9829										5.4925	25.856
5.49458	10.2787												5.49812	16.2559											5.4975	19.7172											5.49853	24.5638										5.49917	24.1961
5.50125	10.2839												5.50478	15.7356											5.50417	18.6844											5.5052	23.447										5.50583	22.0284
5.50792	10.2959												5.51145	15.0237											5.51083	17.3793											5.51187	21.821										5.5125	19.6486
5.51458	10.313												5.51812	14.2207											5.5175	15.9817											5.51853	19.9232										5.51917	17.3326
5.52125	10.3364												5.52478	13.4182											5.52417	14.6608											5.5252	17.9896										5.52583	15.2864
5.52792	10.3664												5.53145	12.6905											5.53083	13.5245											5.53187	16.211										5.5325	13.6275
5.53458	10.3974												5.53812	12.0931											5.5375	12.6228											5.53853	14.7133										5.53917	12.3777
5.54125	10.4275												5.54478	11.6382											5.54417	11.9524											5.5452	13.5465										5.54583	11.4937
5.54792	10.447												5.55145	11.3115											5.55083	11.4942											5.55187	12.6925										5.5525	10.8962
5.55458	10.4609												5.55812	11.0931											5.5575	11.209											5.55853	12.1002										5.55917	10.4985
5.56125	10.4661												5.56478	10.9668											5.56417	11.0393											5.5652	11.7078										5.56583	10.2448
5.56792	10.4647												5.57145	10.9162											5.57083	10.9301											5.57187	11.4617										5.5725	10.0832
5.57458	10.4618												5.57812	10.9019											5.5775	10.8504											5.57853	11.3077										5.57917	9.97877
5.58125	10.4647												5.58478	10.8976											5.58417	10.7961											5.5852	11.2143										5.58583	9.90963
5.58792	10.4771												5.59145	10.8948											5.59083	10.7608											5.59187	11.1628										5.5925	9.86576
5.59458	10.4928												5.59812	10.89											5.5975	10.7417											5.59853	11.1408										5.59917	9.84573
5.60125	10.5109												5.60478	10.8848											5.60417	10.7331											5.6052	11.1313										5.60583	9.84144
5.60792	10.5367												5.61145	10.8747											5.61083	10.736											5.61187	11.1175										5.6125	9.85575
5.61458	10.5653												5.61812	10.8676											5.6175	10.7536											5.61853	11.1022										5.61917	9.88245
5.62125	10.592												5.62478	10.8666											5.62417	10.7841											5.6252	11.0931										5.62583	9.91344
5.62792	10.613												5.63145	10.8747											5.63083	10.8242											5.63187	11.0908										5.6325	9.94587
5.63458	10.6268												5.63812	10.8957											5.6375	10.8695											5.63853	11.0936										5.63917	9.98306
5.64125	10.6311												5.64478	10.9172											5.64417	10.9158											5.6452	11.1055										5.64583	10.0245
5.64792	10.6235												5.65145	10.9301											5.65083	10.9611											5.65187	11.1275										5.6525	10.0589
5.65458	10.6091												5.65812	10.9372											5.6575	10.9963											5.65853	11.1566										5.65917	10.076
5.66125	10.5972												5.66478	10.9401											5.66417	11.0211											5.6652	11.1818										5.66583	10.077
5.66792	10.5886												5.67145	10.9353											5.67083	11.034											5.67187	11.1971										5.6725	10.0641
5.67458	10.5925												5.67812	10.9243											5.6775	11.034											5.67853	11.1961										5.67917	10.0365
5.68125	10.6068												5.68478	10.9205											5.68417	11.0211											5.6852	11.179										5.68583	10.0002
5.68792	10.6249												5.69145	10.9324											5.69083	11.0054											5.69187	11.1551										5.6925	9.9678
5.69458	10.644												5.69812	10.9539											5.6975	10.9982											5.69853	11.138										5.69917	9.9473
5.70125	10.6592												5.70478	10.9835											5.70417	11.0002											5.7052	11.1375										5.70583	9.94587
5.70792	10.6759												5.71145	11.0288											5.71083	11.0106											5.71187	11.1537										5.7125	9.97114
5.71458	10.6783												5.71812	11.0822											5.7175	11.0335											5.71853	11.188										5.71917	10.0284
5.72125	10.6688												5.72478	11.1399											5.72417	11.0841											5.7252	11.2457										5.72583	10.1047
5.72792	10.6583												5.73145	11.2009											5.73083	11.1637											5.73187	11.3344										5.7325	10.1819
5.73458	10.6564												5.73812	11.2748											5.7375	11.261											5.73853	11.4393										5.73917	10.2615
5.74125	10.6597												5.74478	11.3573											5.74417	11.3649											5.7452	11.5452										5.74583	10.3512
5.74792	10.6606												5.75145	11.4403											5.75083	11.4713											5.75187	11.651										5.7525	10.4465
5.75458	10.6735												5.75812	11.5237											5.7575	11.5666											5.75853	11.7612										5.75917	10.5262
5.76125	10.6969												5.76478	11.5986											5.76417	11.6382											5.7652	11.8642										5.76583	10.5824
5.76792	10.7226												5.77145	11.6601											5.77083	11.6825											5.77187	11.9419										5.7725	10.6254
5.77458	10.7436												5.77812	11.6978											5.7775	11.7111											5.77853	11.9953										5.77917	10.6773
5.78125	10.7594												5.78478	11.7202											5.78417	11.7326											5.7852	12.0368										5.78583	10.7636
5.78792	10.7746												5.79145	11.7335											5.79083	11.7664											5.79187	12.0931										5.7925	10.9301
5.79458	10.7894												5.79812	11.7435											5.7975	11.8489											5.79853	12.2051										5.79917	11.2524
5.80125	10.8051												5.80478	11.7664											5.80417	12.0163											5.8052	12.4211										5.80583	11.8136
5.80792	10.8275												5.81145	11.8232											5.81083	12.2943											5.81187	12.794										5.8125	12.6724
5.81458	10.8509												5.81812	11.9376											5.8175	12.6977											5.81853	13.3672										5.81917	13.8426
5.82125	10.8743												5.82478	12.1102											5.82417	13.2322											5.8252	14.1726										5.82583	15.2764
5.82792	10.8948												5.83145	12.3296											5.83083	13.8588											5.83187	15.1896										5.8325	16.8552
5.83458	10.9057												5.83812	12.5732											5.8375	14.5044											5.83853	16.3345										5.83917	18.3916
5.84125	10.9096												5.84478	12.8117											5.84417	15.0833											5.8452	17.4813										5.84583	19.6729
5.84792	10.9062												5.85145	13.0033											5.85083	15.521											5.85187	18.4779										5.8525	20.504
5.85458	10.9019												5.85812	13.1173											5.8575	15.7447											5.85853	19.1793										5.85917	20.7567
5.86125	10.8972												5.86478	13.1392											5.86417	15.7089											5.8652	19.4669										5.86583	20.3924
5.86792	10.8991												5.87145	13.0672											5.87083	15.429											5.87187	19.2947										5.8725	19.4798
5.87458	10.9062												5.87812	12.9104											5.8775	14.9584											5.87853	18.6996										5.87917	18.1756
5.88125	10.9205												5.88478	12.6972											5.88417	14.3733											5.8852	17.7808										5.88583	16.6826
5.88792	10.9396												5.89145	12.466											5.89083	13.7401											5.89187	16.6812										5.8925	15.1911
5.89458	10.9639												5.89812	12.2375											5.8975	13.1326											5.89853	15.5439										5.89917	13.8502
5.90125	10.9892												5.90478	12.0254											5.90417	12.6081											5.9052	14.4944										5.90583	12.7501
5.90792	11.0092												5.91145	11.8537											5.91083	12.197											5.91187	13.6156										5.9125	11.9214
5.91458	11.0207												5.91812	11.7335											5.9175	11.8933											5.91853	12.9352										5.91917	11.3411
5.92125	11.0192												5.92478	11.6558											5.92417	11.6801											5.9252	12.455										5.92583	10.9601
5.92792	11.0111												5.93145	11.6029											5.93083	11.5442											5.93187	12.1379										5.9325	10.7341
5.93458	11.0006												5.93812	11.5762											5.9375	11.4794											5.93853	11.9486										5.93917	10.622
5.94125	10.9873												5.94478	11.5743											5.94417	11.4655											5.9452	11.8499										5.94583	10.5867
5.94792	10.9715												5.95145	11.5852											5.95083	11.4789											5.95187	11.8065										5.9525	10.5982
5.95458	10.9634												5.95812	11.6124											5.9575	11.5132											5.95853	11.8041										5.95917	10.6421
5.96125	10.9682												5.96478	11.652											5.96417	11.5733											5.9652	11.8232										5.96583	10.7107
5.96792	10.9816												5.97145	11.7025											5.97083	11.6534											5.97187	11.8585										5.9725	10.7884
5.97458	10.9982												5.97812	11.7555											5.9775	11.7412											5.97853	11.9038										5.97917	10.8614
5.98125	11.0245												5.98478	11.8198											5.98417	11.8318											5.9852	11.9681										5.98583	10.9315
5.98792	11.0679												5.99145	11.9081											5.99083	11.9362											5.99187	12.0578										5.9925	11.0087
5.99458	11.1341												5.99812	12.0158											5.9975	12.0578											5.99853	12.1713										5.99917	11.1017
6.00125	11.2391												6.00478	12.1517											6.00417	12.1913											6.0052	12.3081										6.00583	11.2176
6.00792	11.3978												6.01145	12.3267											6.01083	12.3444											6.01187	12.485										6.0125	11.3683
6.01458	11.6239												6.01812	12.5518											6.0175	12.5232											6.01853	12.7172										6.01917	11.5623
6.02125	11.9171												6.02478	12.8231											6.02417	12.7459											6.0252	13.0076										6.02583	11.8103
6.02792	12.2819												6.03145	13.1321											6.03083	13.0081											6.03187	13.3562										6.0325	12.0997
6.03458	12.7106												6.03812	13.4826											6.0375	13.3066											6.03853	13.7601										6.03917	12.4211
6.04125	13.1822												6.04478	13.8593											6.04417	13.6175											6.0452	14.2159										6.04583	12.7449
6.04792	13.6561												6.05145	14.2312											6.05083	13.9284											6.05187	14.688										6.0525	13.0405
6.05458	14.0882												6.05812	14.5602											6.0575	14.2121											6.05853	15.1267										6.05917	13.2847
6.06125	14.4477												6.06478	14.8196											6.06417	14.432											6.0652	15.4867										6.06583	13.4501
6.06792	14.6971												6.07145	14.9879											6.07083	14.5516											6.07187	15.7332										6.0725	13.5317
6.07458	14.8134												6.07812	15.0409											6.0775	14.5636											6.07853	15.8439										6.07917	13.5164
6.08125	14.7843												6.08478	14.9698											6.08417	14.4944											6.0852	15.8076										6.08583	13.4115
6.08792	14.6213												6.09145	14.7948											6.09083	14.349											6.09187	15.645										6.0925	13.2341
6.09458	14.3518												6.09812	14.5493											6.0975	14.1311											6.09853	15.3894										6.09917	13.0057
6.10125	14.0066												6.10478	14.266											6.10417	13.8621											6.1052	15.0633										6.10583	12.7501
6.10792	13.6251												6.11145	13.9699											6.11083	13.5865											6.11187	14.6894										6.1125	12.4769
6.11458	13.2394												6.11812	13.6824											6.1175	13.3305											6.11853	14.3099										6.11917	12.2128
6.12125	12.8736												6.12478	13.4239											6.12417	13.0906											6.1252	13.9594										6.12583	11.9791
6.12792	12.548												6.13145	13.2017											6.13083	12.8689											6.13187	13.6428										6.1325	11.7831
6.13458	12.2728												6.13812	13.0138											6.1375	12.6882											6.13853	13.3643										6.13917	11.6177
6.14125	12.0487												6.14478	12.8574											6.14417	12.5513											6.1452	13.1354										6.14583	11.4756
6.14792	11.8742												6.15145	12.7277											6.15083	12.454											6.15187	12.9671										6.1525	11.3645
6.15458	11.7416												6.15812	12.6195											6.1575	12.383											6.15853	12.8417										6.15917	11.2958
6.16125	11.6386												6.16478	12.5308											6.16417	12.3391											6.1652	12.7459										6.16583	11.2686
6.16792	11.5499												6.17145	12.4621											6.17083	12.3272											6.17187	12.6772										6.1725	11.282
6.17458	11.4765												6.17812	12.4249											6.1775	12.3458											6.17853	12.6438										6.17917	11.3459
6.18125	11.4284												6.18478	12.4164											6.18417	12.4073											6.1852	12.6624										6.18583	11.477
6.18792	11.3974												6.19145	12.4388											6.19083	12.5122											6.19187	12.7378										6.1925	11.6835
6.19458	11.3726												6.19812	12.4927											6.1975	12.6557											6.19853	12.8732										6.19917	11.9567
6.20125	11.3516												6.20478	12.5751											6.20417	12.8298											6.2052	13.0782										6.20583	12.2938
6.20792	11.3478												6.21145	12.6929											6.21083	13.031											6.21187	13.3538										6.2125	12.6996
6.21458	11.3568												6.21812	12.8241											6.2175	13.2489											6.21853	13.6909										6.21917	13.1488
6.22125	11.3554												6.22478	12.9623											6.22417	13.4692											6.2252	14.051										6.22583	13.5937
6.22792	11.3392												6.23145	13.0982											6.23083	13.6666											6.23187	14.4057										6.2325	13.9928
6.23458	11.3211												6.23812	13.2265											6.2375	13.835											6.23853	14.7324										6.23917	14.318
6.24125	11.3168												6.24478	13.3343											6.24417	13.9642											6.2452	14.9975										6.24583	14.5502
6.24792	11.322												6.25145	13.3986											6.25083	14.0457											6.25187	15.1725										6.2525	14.658
6.25458	11.3306												6.25812	13.4177											6.2575	14.0672											6.25853	15.2388										6.25917	14.6375
6.26125	11.344												6.26478	13.3948											6.26417	14.0233											6.2652	15.2059										6.26583	14.5082
6.26792	11.3597												6.27145	13.3371											6.27083	13.9217											6.27187	15.0857										6.2725	14.2913
6.27458	11.3769												6.27812	13.2542											6.2775	13.7672											6.27853	14.8945										6.27917	14.0028
6.28125	11.3888												6.28478	13.1583											6.28417	13.577											6.2852	14.6456										6.28583	13.6538
6.28792	11.3921												6.29145	13.0515											6.29083	13.3724											6.29187	14.36										6.2925	13.268
6.29458	11.3878												6.29812	12.9328											6.2975	13.1726											6.29853	14.0591										6.29917	12.8765
6.30125	11.3821												6.30478	12.8121											6.30417	12.9824											6.3052	13.761										6.30583	12.5017
6.30792	11.3821												6.31145	12.701											6.31083	12.8045											6.31187	13.473										6.3125	12.1679
6.31458	11.3873												6.31812	12.5999											6.3175	12.6576											6.31853	13.2055										6.31917	11.898
6.32125	11.3931												6.32478	12.5079											6.32417	12.5527											6.3252	12.9781										6.32583	11.7126
6.32792	11.4017												6.33145	12.4474											6.33083	12.4993											6.33187	12.8126										6.3325	11.6343
6.33458	11.4188												6.33812	12.4369											6.3375	12.5079											6.33853	12.7349										6.33917	11.6811
6.34125	11.4503												6.34478	12.4764											6.34417	12.6076											6.3452	12.7583										6.34583	11.8876
6.34792	11.4903												6.35145	12.5713											6.35083	12.8369											6.35187	12.9175										6.3525	12.2967
6.35458	11.5376												6.35812	12.7416											6.3575	13.2217											6.35853	13.2465										6.35917	12.9452
6.36125	11.5952												6.36478	13.0119											6.36417	13.7782											6.3652	13.7835										6.36583	13.8655
6.36792	11.6572												6.37145	13.3767											6.37083	14.4925											6.37187	14.5431										6.3725	15.0461
6.37458	11.7149												6.37812	13.8206											6.3775	15.3332											6.37853	15.5106										6.37917	16.4447
6.38125	11.7574												6.38478	14.3161											6.38417	16.2392											6.3852	16.6502										6.38583	17.9539
6.38792	11.7922												6.39145	14.8191											6.39083	17.1185											6.39187	17.8814										6.3925	19.4192
6.39458	11.8179												6.39812	15.2674											6.3975	17.8633											6.39853	19.0864										6.39917	20.6666
6.40125	11.8308												6.40478	15.6093											6.40417	18.3764											6.4052	20.1235										6.40583	21.5387
6.40792	11.8337												6.41145	15.8176											6.41083	18.5981											6.41187	20.8678										6.4125	21.9398
6.41458	11.8327												6.41812	15.8715											6.4175	18.5199											6.41853	21.2336										6.41917	21.8349
6.42125	11.8294												6.42478	15.7723											6.42417	18.1746											6.4252	21.1821										6.42583	21.266
6.42792	11.8189												6.43145	15.5501											6.43083	17.6415											6.43187	20.7534										6.4325	20.3452
6.43458	11.8036												6.43812	15.2631											6.4375	17.0116											6.43853	20.0453										6.43917	19.2256
6.44125	11.7893												6.44478	14.9622											6.44417	16.3713											6.4452	19.1789										6.44583	18.0745
6.44792	11.7741												6.45145	14.6899											6.45083	15.799											6.45187	18.2819										6.4525	17.0279
6.45458	11.7569												6.45812	14.4825											6.4575	15.3522											6.45853	17.4646										6.45917	16.171
6.46125	11.7445												6.46478	14.3628											6.46417	15.0518											6.4652	16.8142										6.46583	15.5315
6.46792	11.7397												6.47145	14.3204											6.47083	14.8735											6.47187	16.3407										6.4725	15.0933
6.47458	11.7512												6.47812	14.329											6.4775	14.7786											6.47853	16.0179										6.47917	14.8039
6.48125	11.7674												6.48478	14.3595											6.48417	14.7243											6.4852	15.8081										6.48583	14.595
6.48792	11.785												6.49145	14.3747											6.49083	14.6599											6.49187	15.6598										6.4925	14.3943
6.49458	11.797												6.49812	14.3423											6.4975	14.5411											6.49853	15.5134										6.49917	14.1521
6.50125	11.807												6.50478	14.2426											6.50417	14.3509											6.5052	15.316										6.50583	13.8516
6.50792	11.8232												6.51145	14.0872											6.51083	14.101											6.51187	15.0557										6.5125	13.5012
6.51458	11.8399												6.51812	13.8888											6.5175	13.8116											6.51853	14.7395										6.51917	13.1288
6.52125	11.8532												6.52478	13.6628											6.52417	13.5145											6.5252	14.3805										6.52583	12.7578
6.52792	11.8647												6.53145	13.4301											6.53083	13.2337											6.53187	14.0076										6.5325	12.4116
6.53458	11.8847												6.53812	13.2194											6.5375	12.9938											6.53853	13.6614										6.53917	12.1093
6.54125	11.9171												6.54478	13.0482											6.54417	12.7964											6.5452	13.371										6.54583	11.8613
6.54792	11.9529												6.55145	12.9161											6.55083	12.6448											6.55187	13.1407										6.5525	11.6701
6.55458	11.9777												6.55812	12.8212											6.5575	12.538											6.55853	12.9614										6.55917	11.5175
6.56125	11.9963												6.56478	12.7578											6.56417	12.4664											6.5652	12.8317										6.56583	11.3897
6.56792	12.0139												6.57145	12.7277											6.57083	12.4216											6.57187	12.7449										6.5725	11.2839
6.57458	12.0344												6.57812	12.7192											6.5775	12.3925											6.57853	12.682										6.57917	11.2057
6.58125	12.0521												6.58478	12.7268											6.58417	12.3768											6.5852	12.6281										6.58583	11.1556
6.58792	12.064												6.59145	12.7449											6.59083	12.3649											6.59187	12.5842										6.5925	11.1265
6.59458	12.0783												6.59812	12.7678											6.5975	12.3529											6.59853	12.5556										6.59917	11.1189
6.60125	12.0945												6.60478	12.7869											6.60417	12.3482											6.6052	12.5332										6.60583	11.1279
6.60792	12.1126												6.61145	12.7974											6.61083	12.3553											6.61187	12.5089										6.6125	11.1418
6.61458	12.1307												6.61812	12.8007											6.6175	12.3658											6.61853	12.4907										6.61917	11.1518
6.62125	12.1517												6.62478	12.8055											6.62417	12.3801											6.6252	12.4798										6.62583	11.1618
6.62792	12.1717												6.63145	12.8169											6.63083	12.4049											6.63187	12.4774										6.6325	11.1828
6.63458	12.1894												6.63812	12.8279											6.6375	12.4469											6.63853	12.4822										6.63917	11.2128
6.64125	12.2075												6.64478	12.8398											6.64417	12.4979											6.6452	12.5008										6.64583	11.2476
6.64792	12.2285												6.65145	12.8531											6.65083	12.5499											6.65187	12.5294										6.6525	11.2896
6.65458	12.2547												6.65812	12.8746											6.6575	12.6028											6.65853	12.5556										6.65917	11.3382
6.66125	12.2843												6.66478	12.8946											6.66417	12.651											6.6652	12.578										6.66583	11.385
6.66792	12.3177												6.67145	12.9032											6.67083	12.6848											6.67187	12.5961										6.6725	11.4141
6.67458	12.3506												6.67812	12.908											6.6775	12.6996											6.67853	12.6143										6.67917	11.4312
6.68125	12.3792												6.68478	12.9199											6.68417	12.702											6.6852	12.6281										6.68583	11.4479
6.68792	12.404												6.69145	12.9476											6.69083	12.7053											6.69187	12.6419										6.6925	11.466
6.69458	12.4207												6.69812	12.9819											6.6975	12.7158											6.69853	12.6581										6.69917	11.4799
6.70125	12.4288												6.70478	13.0177											6.70417	12.7363											6.7052	12.6748										6.70583	11.4856
6.70792	12.4373												6.71145	13.0553											6.71083	12.7621											6.71187	12.6882										6.7125	11.497
6.71458	12.4474												6.71812	13.0901											6.7175	12.7916											6.71853	12.6996										6.71917	11.5156
6.72125	12.466												6.72478	13.1192											6.72417	12.8236											6.7252	12.712										6.72583	11.5423
6.72792	12.4922												6.73145	13.1454											6.73083	12.8527											6.73187	12.7201										6.7325	11.5747
6.73458	12.5289												6.73812	13.1764											6.7375	12.877											6.73853	12.7206										6.73917	11.6153
6.74125	12.5628												6.74478	13.2127											6.74417	12.9046											6.7452	12.723										6.74583	11.6706
6.74792	12.5775												6.75145	13.2542											6.75083	12.9447											6.75187	12.7363										6.7525	11.7283
6.75458	12.5837												6.75812	13.3014											6.7575	12.9962											6.75853	12.7568										6.75917	11.7822
6.76125	12.5895												6.76478	13.3491											6.76417	13.0496											6.7652	12.785										6.76583	11.8198
6.76792	12.5952												6.77145	13.3853											6.77083	13.0954											6.77187	12.8307										6.7725	11.8504
6.77458	12.5937												6.77812	13.4025											6.7775	13.1416											6.77853	12.8946										6.77917	11.8775
6.78125	12.5952												6.78478	13.4158											6.78417	13.1865											6.7852	12.9609										6.78583	11.8995
6.78792	12.6085												6.79145	13.4292											6.79083	13.2308											6.79187	13.0229										6.7925	11.9238
6.79458	12.6343												6.79812	13.4516											6.7975	13.2728											6.79853	13.0906										6.79917	11.96
6.80125	12.6634												6.80478	13.483											6.80417	13.3171											6.8052	13.1621										6.80583	12.033
6.80792	12.6958												6.81145	13.5236											6.81083	13.3772											6.81187	13.2308										6.8125	12.1489
6.81458	12.7258												6.81812	13.5746											6.8175	13.4497											6.81853	13.299										6.81917	12.3062
6.82125	12.7478												6.82478	13.6299											6.82417	13.5303											6.8252	13.3858										6.82583	12.4984
6.82792	12.7597												6.83145	13.6852											6.83083	13.6127											6.83187	13.5031										6.8325	12.7215
6.83458	12.7606												6.83812	13.73											6.8375	13.6933											6.83853	13.6447										6.83917	12.96
6.84125	12.7549												6.84478	13.7696											6.84417	13.7668											6.8452	13.8011										6.84583	13.1783
6.84792	12.7439												6.85145	13.8044											6.85083	13.8254											6.85187	13.9623										6.8525	13.3581
6.85458	12.7349												6.85812	13.8245											6.8575	13.8755											6.85853	14.1163										6.85917	13.4969
6.86125	12.7239												6.86478	13.8369											6.86417	13.9198											6.8652	14.2479										6.86583	13.6023
6.86792	12.712												6.87145	13.8535											6.87083	13.9561											6.87187	14.3514										6.8725	13.6752
6.87458	12.6987												6.87812	13.8874											6.8775	13.9899											6.87853	14.4281										6.87917	13.7224
6.88125	12.6905												6.88478	13.9275											6.88417	14.0319											6.8852	14.4892										6.88583	13.7725
6.88792	12.6853												6.89145	13.967											6.89083	14.0886											6.89187	14.5583										6.8925	13.8416
6.89458	12.6815												6.89812	14.0147											6.8975	14.1597											6.89853	14.6508										6.89917	13.9384
6.90125	12.6791												6.90478	14.0681											6.90417	14.2503											6.9052	14.7719										6.90583	14.0624
6.90792	12.691												6.91145	14.1258											6.91083	14.3723											6.91187	14.9078										6.9125	14.214
6.91458	12.7187												6.91812	14.1711											6.9175	14.5168											6.91853	15.0604										6.91917	14.3838
6.92125	12.7459												6.92478	14.2069											6.92417	14.6618											6.9252	15.2221										6.92583	14.5478
6.92792	12.764												6.93145	14.2374											6.93083	14.7853											6.93187	15.3742										6.9325	14.6923
6.93458	12.7797												6.93812	14.257											6.9375	14.8726											6.93853	15.5058										6.93917	14.8034
6.94125	12.8059												6.94478	14.2651											6.94417	14.9188											6.9452	15.6059										6.94583	14.873
6.94792	12.8345												6.95145	14.256											6.95083	14.9207											6.95187	15.6765										6.9525	14.883
6.95458	12.8584												6.95812	14.2384											6.9575	14.8907											6.95853	15.7075										6.95917	14.8315
6.96125	12.8818												6.96478	14.2117											6.96417	14.8358											6.9652	15.6946										6.96583	14.7338
6.96792	12.9066												6.97145	14.1797											6.97083	14.7667											6.97187	15.6393										6.9725	14.6036
6.97458	12.9285												6.97812	14.142											6.9775	14.6894											6.97853	15.5506										6.97917	14.452
6.98125	12.9433												6.98478	14.0958											6.98417	14.6089											6.9852	15.439										6.98583	14.277
6.98792	12.9476												6.99145	14.0443											6.99083	14.5206											6.99187	15.3122										6.9925	14.0953
6.99458	12.9414												6.99812	13.9952											6.9975	14.4196											6.99853	15.1758										6.99917	13.9189
7.00125	12.918												7.00478	13.9523											7.00417	14.317											7.0052	15.038										7.00583	13.7572
7.00792	12.8965												7.01145	13.916											7.01083	14.2317											7.01187	14.9131										7.0125	13.6151
7.01458	12.8751												7.01812	13.8917											7.0175	14.1654											7.01853	14.7943										7.01917	13.484
7.02125	12.8579												7.02478	13.8793											7.02417	14.1153											7.0252	14.6842										7.02583	13.3686
7.02792	12.8479												7.03145	13.8755											7.03083	14.0715											7.03187	14.5841										7.0325	13.2666
7.03458	12.8527												7.03812	13.8721											7.0375	14.0324											7.03853	14.502										7.03917	13.1836
7.04125	12.8741												7.04478	13.865											7.04417	13.9976											7.0452	14.4372										7.04583	13.114
7.04792	12.8851												7.05145	13.8469											7.05083	13.9647											7.05187	14.3771										7.0525	13.0463
7.05458	12.8927												7.05812	13.8206											7.0575	13.936											7.05853	14.3251										7.05917	12.9862
7.06125	12.897												7.06478	13.7959											7.06417	13.9041											7.0652	14.2779										7.06583	12.9342
7.06792	12.9032												7.07145	13.7796											7.07083	13.875											7.07187	14.236										7.0725	12.8875
7.07458	12.9056												7.07812	13.7687											7.0775	13.8531											7.07853	14.195										7.07917	12.8412
7.08125	12.908												7.08478	13.7658											7.08417	13.8412											7.0852	14.1573										7.08583	12.804
7.08792	12.9209												7.09145	13.7844											7.09083	13.8469											7.09187	14.1287										7.0925	12.7835
7.09458	12.9447												7.09812	13.8321											7.0975	13.8769											7.09853	14.1206										7.09917	12.7873
7.10125	12.9752												7.10478	13.9112											7.10417	13.9489											7.1052	14.1358										7.10583	12.8446
7.10792	13.0048												7.11145	14.0324											7.11083	14.0924											7.11187	14.1773										7.1125	13.0024
7.11458	13.032												7.11812	14.2455											7.1175	14.3676											7.11853	14.2689										7.11917	13.3252
7.12125	13.062												7.12478	14.6275											7.12417	14.853											7.1252	14.4544										7.12583	13.8907
7.12792	13.0963												7.13145	15.2588											7.13083	15.6422											7.13187	14.8053										7.1325	14.8196
7.13458	13.123												7.13812	16.2163											7.1375	16.8123											7.13853	15.4042										7.13917	16.2287
7.14125	13.1311												7.14478	17.5562											7.14417	18.4221											7.1452	16.356										7.14583	18.1732
7.14792	13.1254												7.15145	19.2828											7.15083	20.463											7.15187	17.7546										7.1525	20.6203
7.15458	13.1254												7.15812	21.3146											7.1575	22.8229											7.15853	19.6443										7.15917	23.4218
7.16125	13.135												7.16478	23.4704											7.16417	25.2886											7.1652	21.9893										7.16583	26.3195
7.16792	13.1536												7.17145	25.507											7.17083	27.5712											7.17187	24.6406										7.1725	28.964
7.17458	13.1774												7.17812	27.1616											7.1775	29.3784											7.17853	27.3356										7.17917	31.0054
7.18125	13.2089												7.18478	28.2063											7.18417	30.4604											7.1852	29.7489										7.18583	32.1674
7.18792	13.2484												7.19145	28.501											7.19083	30.6711											7.19187	31.5671										7.1925	32.3014
7.19458	13.2828												7.19812	28.0266											7.1975	29.9997											7.19853	32.5437										7.19917	31.415
7.20125	13.3004												7.20478	26.8793											7.20417	28.5764											7.2052	32.5432										7.20583	29.6812
7.20792	13.3004												7.21145	25.2409											7.21083	26.6247											7.21187	31.5871										7.2125	27.3876
7.21458	13.3009												7.21812	23.344											7.2175	24.4193											7.21853	29.8586										7.21917	24.8356
7.22125	13.3185												7.22478	21.4171											7.22417	22.2082											7.2252	27.6375										7.22583	22.3079
7.22792	13.3572												7.23145	19.639											7.23083	20.1941											7.23187	25.2137										7.2325	20.0243
7.23458	13.4053												7.23812	18.1198											7.2375	18.4989											7.23853	22.8438										7.23917	18.1274
7.24125	13.4554												7.24478	16.9044											7.24417	17.1714											7.2452	20.7233										7.24583	16.6607
7.24792	13.5016												7.25145	15.9883											7.25083	16.192											7.25187	18.971										7.2525	15.5897
7.25458	13.5441												7.25812	15.3294											7.2575	15.501											7.25853	17.6163										7.25917	14.8525
7.26125	13.5746												7.26478	14.8783											7.26417	15.0356											7.2652	16.6202										7.26583	14.3638
7.26792	13.597												7.27145	14.5802											7.27083	14.7305											7.27187	15.9154										7.2725	14.0438
7.27458	13.6194												7.27812	14.3862											7.2775	14.5307											7.27853	15.4309										7.27917	13.8278
7.28125	13.6476												7.28478	14.2655											7.28417	14.3929											7.2852	15.1062										7.28583	13.6666
7.28792	13.6776												7.29145	14.1983											7.29083	14.2908											7.29187	14.8792										7.2925	13.5345
7.29458	13.7038												7.29812	14.1716											7.2975	14.2179											7.29853	14.7166										7.29917	13.4144
7.30125	13.7196												7.30478	14.1659											7.30417	14.1759											7.3052	14.595										7.30583	13.3066
7.30792	13.7181												7.31145	14.1726											7.31083	14.1578											7.31187	14.504										7.3125	13.217
7.31458	13.7024												7.31812	14.1902											7.3175	14.1578											7.31853	14.4281										7.31917	13.1555
7.32125	13.6852												7.32478	14.2155											7.32417	14.1721											7.3252	14.3661										7.32583	13.1297
7.32792	13.6747												7.33145	14.2436											7.33083	14.2055											7.33187	14.329										7.3325	13.1354
7.33458	13.6681												7.33812	14.2703											7.3375	14.2498											7.33853	14.3199										7.33917	13.1698
7.34125	13.6681												7.34478	14.298											7.34417	14.2889											7.3452	14.3399										7.34583	13.2222
7.34792	13.67												7.35145	14.329											7.35083	14.3213											7.35187	14.3762										7.3525	13.2828
7.35458	13.6724												7.35812	14.369											7.3575	14.3538											7.35853	14.4348										7.35917	13.3376
7.36125	13.6733												7.36478	14.4105											7.36417	14.3852											7.3652	14.5087										7.36583	13.3753
7.36792	13.6757												7.37145	14.4453											7.37083	14.4062											7.37187	14.5884										7.3725	13.401
7.37458	13.6809												7.37812	14.473											7.3775	14.4196											7.37853	14.6499										7.37917	13.4106
7.38125	13.68												7.38478	14.4882											7.38417	14.4272											7.3852	14.6799										7.38583	13.4101
7.38792	13.6776												7.39145	14.4877											7.39083	14.432											7.39187	14.6866										7.3925	13.3986
7.39458	13.6733												7.39812	14.4687											7.3975	14.4272											7.39853	14.678										7.39917	13.382
7.40125	13.6685												7.40478	14.4329											7.40417	14.4143											7.4052	14.6618										7.40583	13.37
7.40792	13.6561												7.41145	14.3971											7.41083	14.3938											7.41187	14.6351										7.4125	13.3624
7.41458	13.6423												7.41812	14.3623											7.4175	14.3657											7.41853	14.6074										7.41917	13.3615
7.42125	13.6347												7.42478	14.3347											7.42417	14.3361											7.4252	14.5898										7.42583	13.361
7.42792	13.6299												7.43145	14.3151											7.43083	14.3032											7.43187	14.5831										7.4325	13.3672
7.43458	13.6137												7.43812	14.2994											7.4375	14.276											7.43853	14.5779										7.43917	13.3753
7.44125	13.5889												7.44478	14.3013											7.44417	14.2555											7.4452	14.5707										7.44583	13.3696
7.44792	13.5632												7.45145	14.3113											7.45083	14.2474											7.45187	14.5626										7.4525	13.3462
7.45458	13.5417												7.45812	14.3223											7.4575	14.2536											7.45853	14.5564										7.45917	13.3157
7.46125	13.5312												7.46478	14.3304											7.46417	14.2674											7.4652	14.5507										7.46583	13.2909
7.46792	13.5374												7.47145	14.3485											7.47083	14.2946											7.47187	14.5493										7.4725	13.2756
7.47458	13.5665												7.47812	14.3995											7.4775	14.3433											7.47853	14.5597										7.47917	13.2756
7.48125	13.5984												7.48478	14.483											7.48417	14.4305											7.4852	14.5817										7.48583	13.3128
7.48792	13.6237												7.49145	14.6184											7.49083	14.5698											7.49187	14.6179										7.4925	13.4039
7.49458	13.6404												7.49812	14.8454											7.4975	14.7943											7.49853	14.6742										7.49917	13.5627
7.50125	13.6547												7.50478	15.2016											7.50417	15.141											7.5052	14.7676										7.50583	13.7959
7.50792	13.6666												7.51145	15.7108											7.51083	15.6322											7.51187	14.9188										7.5125	14.1139
7.51458	13.6762												7.51812	16.3679											7.5175	16.2678											7.51853	15.1434										7.51917	14.5311
7.52125	13.689												7.52478	17.1571											7.52417	17.0212											7.5252	15.461										7.52583	15.0371
7.52792	13.711												7.53145	18.0287											7.53083	17.8514											7.53187	15.8834										7.5325	15.5993
7.53458	13.7391												7.53812	18.9104											7.5375	18.6858											7.53853	16.4175										7.53917	16.1614
7.54125	13.7634												7.54478	19.7015											7.54417	19.4278											7.5452	17.0479										7.54583	16.6707
7.54792	13.7782												7.55145	20.3004											7.55083	19.9766											7.55187	17.7255										7.5525	17.0712
7.55458	13.7901												7.55812	20.6265											7.5575	20.2551											7.55853	18.3821										7.55917	17.2973
7.56125	13.8068												7.56478	20.6461											7.56417	20.2355											7.5652	18.9419										7.56583	17.3192
7.56792	13.8254												7.57145	20.3762											7.57083	19.9308											7.57187	19.3386										7.5725	17.1404
7.57458	13.8383												7.57812	19.8736											7.5775	19.3915											7.57853	19.5184										7.57917	16.8066
7.58125	13.8459												7.58478	19.2184											7.58417	18.703											7.5852	19.4497										7.58583	16.3612
7.58792	13.8521												7.59145	18.5008											7.59083	17.9596											7.59187	19.1445										7.5925	15.8553
7.59458	13.8545												7.59812	17.8084											7.5975	17.251											7.59853	18.6582										7.59917	15.348
7.60125	13.8545												7.60478	17.2148											7.60417	16.6368											7.6052	18.0583										7.60583	14.9007
7.60792	13.8569												7.61145	16.7594											7.61083	16.1533											7.61187	17.4246										7.6125	14.5521
7.61458	13.8688												7.61812	16.4475											7.6175	15.8062											7.61853	16.8362										7.61917	14.3027
7.62125	13.8836												7.62478	16.2625											7.62417	15.5745											7.6252	16.3431										7.62583	14.1377
7.62792	13.8965												7.63145	16.1705											7.63083	15.4371											7.63187	15.9636										7.6325	14.0333
7.63458	13.9132												7.63812	16.1357											7.6375	15.3666											7.63853	15.6875										7.63917	13.9737
7.64125	13.9341												7.64478	16.1085											7.64417	15.3265											7.6452	15.5091										7.64583	13.9308
7.64792	13.9532												7.65145	16.057											7.65083	15.2788											7.65187	15.4109										7.6525	13.8826
7.65458	13.967												7.65812	15.9578											7.6575	15.2121											7.65853	15.3513										7.65917	13.8192
7.66125	13.9809												7.66478	15.8086											7.66417	15.1343											7.6652	15.3079										7.66583	13.7515
7.66792	13.9999												7.67145	15.626											7.67083	15.0537											7.67187	15.265										7.6725	13.6962
7.67458	14.0219												7.67812	15.4381											7.6775	14.9732											7.67853	15.2292										7.67917	13.6495
7.68125	14.0429												7.68478	15.274											7.68417	14.9026											7.6852	15.1906										7.68583	13.618
7.68792	14.0615												7.69145	15.152											7.69083	14.8673											7.69187	15.1434										7.6925	13.6285
7.69458	14.082												7.69812	15.0862											7.6975	14.894											7.69853	15.101										7.69917	13.7153
7.70125	14.1101												7.70478	15.0938											7.70417	15.0104											7.7052	15.0776										7.70583	13.9089
7.70792	14.1382												7.71145	15.1863											7.71083	15.2421											7.71187	15.0976										7.7125	14.257
7.71458	14.1606												7.71812	15.3728											7.7175	15.6288											7.71853	15.1811										7.71917	14.8406
7.72125	14.1749												7.72478	15.6713											7.72417	16.2272											7.7252	15.3723										7.72583	15.7337
7.72792	14.185												7.73145	16.1109											7.73083	17.0856											7.73187	15.7223										7.7325	16.9826
7.73458	14.1873												7.73812	16.7112											7.7375	18.2171											7.73853	16.283										7.73917	18.6181
7.74125	14.1821												7.74478	17.4675											7.74417	19.608											7.7452	17.1161										7.74583	20.6504
7.74792	14.1783												7.75145	18.3511											7.75083	21.2131											7.75187	18.2776										7.7525	23.0217
7.75458	14.1835												7.75812	19.3205											7.7575	22.9511											7.75853	19.804										7.75917	25.5942
7.76125	14.2035												7.76478	20.309											7.76417	24.6983											7.7652	21.6632										7.76583	28.1782
7.76792	14.2341												7.77145	21.2288											7.77083	26.3014											7.77187	23.7832										7.7725	30.5662
7.77458	14.2665												7.77812	21.9884											7.7775	27.617											7.77853	26.0439										7.77917	32.5384
7.78125	14.287												7.78478	22.5172											7.78417	28.5192											7.7852	28.2888										7.78583	33.9046
7.78792	14.298												7.79145	22.7671											7.79083	28.9316											7.79187	30.324										7.7925	34.5459
7.79458	14.3042												7.79812	22.7184											7.7975	28.8229											7.79853	31.9538										7.79917	34.4267
7.80125	14.2994												7.80478	22.3804											7.80417	28.2245											7.8052	33.0319										7.80583	33.5894
7.80792	14.2856												7.81145	21.7977											7.81083	27.2198											7.81187	33.4644										7.8125	32.1388
7.81458	14.2756												7.81812	21.0409											7.8175	25.9156											7.81853	33.2317										7.81917	30.241
7.82125	14.2817												7.82478	20.185											7.82417	24.4365											7.8252	32.3715										7.82583	28.0814
7.82792	14.2999												7.83145	19.3057											7.83083	22.9063											7.83187	30.9892										7.8325	25.8346
7.83458	14.3189												7.83812	18.4679											7.8375	21.4419											7.83853	29.2387										7.83917	23.6549
7.84125	14.338												7.84478	17.714											7.84417	20.1187											7.8452	27.2956										7.84583	21.6675
7.84792	14.3518												7.85145	17.0679											7.85083	18.9781											7.85187	25.322										7.8525	19.9585
7.85458	14.3552												7.85812	16.5353											7.8575	18.0421											7.85853	23.4442										7.85917	18.5556
7.86125	14.3523												7.86478	16.1185											7.86417	17.313											7.8652	21.7538										7.86583	17.4518
7.86792	14.3471												7.87145	15.8067											7.87083	16.7656											7.87187	20.3133										7.8725	16.6154
7.87458	14.3485												7.87812	15.5883											7.8775	16.3603											7.87853	19.1422										7.87917	16.0012
7.88125	14.3585												7.88478	15.4467											7.88417	16.0623											7.8852	18.2204										7.88583	15.5511
7.88792	14.3766												7.89145	15.3613											7.89083	15.8472											7.89187	17.5157										7.8925	15.2149
7.89458	14.3957												7.89812	15.3084											7.8975	15.6941											7.89853	16.9902										7.89917	14.9622
7.90125	14.411												7.90478	15.2597											7.90417	15.5787											7.9052	16.6097										7.90583	14.7715
7.90792	14.4243												7.91145	15.2159											7.91083	15.491											7.91187	16.336										7.9125	14.6232
7.91458	14.4348												7.91812	15.1734											7.9175	15.4262											7.91853	16.1352										7.91917	14.5035
7.92125	14.4434												7.92478	15.1405											7.92417	15.3828											7.9252	15.986										7.92583	14.4167
7.92792	14.4515												7.93145	15.1129											7.93083	15.3532											7.93187	15.8696										7.9325	14.3585
7.93458	14.4606												7.93812	15.0914											7.9375	15.3275											7.93853	15.779										7.93917	14.318
7.94125	14.4744												7.94478	15.089											7.94417	15.3055											7.9452	15.7108										7.94583	14.2779
7.94792	14.4892												7.95145	15.101											7.95083	15.2845											7.95187	15.6574										7.9525	14.2379
7.95458	14.4997												7.95812	15.11											7.9575	15.2636											7.95853	15.6155										7.95917	14.2007
7.96125	14.5092												7.96478	15.101											7.96417	15.2407											7.9652	15.5849										7.96583	14.1649
7.96792	14.5211												7.97145	15.0871											7.97083	15.2197											7.97187	15.5644										7.9725	14.1244
7.97458	14.5378												7.97812	15.0867											7.9775	15.1982											7.97853	15.5478										7.97917	14.0824
7.98125	14.5473												7.98478	15.1014											7.98417	15.1834											7.9852	15.5282										7.98583	14.0519
7.98792	14.5502												7.99145	15.1229											7.99083	15.1858											7.99187	15.5082										7.9925	14.039
7.99458	14.5516												7.99812	15.162											7.9975	15.2121											7.99853	15.4867										7.99917	14.0514
8.00125	14.5483												8.00478	15.2431											8.00417	15.2674											8.0052	15.4595										8.00583	14.0939
8.00792	14.5445												8.01145	15.3852											8.01083	15.3675											8.01187	15.4343										8.0125	14.1783
8.01458	14.5526												8.01812	15.5964											8.0175	15.5468											8.01853	15.4223										8.01917	14.3108
8.02125	14.5802												8.02478	15.8849											8.02417	15.8195											8.0252	15.4405										8.02583	14.492
8.02792	14.6089												8.03145	16.2625											8.03083	16.1781											8.03187	15.4929										8.0325	14.72
8.03458	14.6298												8.03812	16.7217											8.0375	16.613											8.03853	15.5921										8.03917	14.9903
8.04125	14.6546												8.04478	17.2348											8.04417	17.1118											8.0452	15.7561										8.04583	15.295
8.04792	14.6856												8.05145	17.7464											8.05083	17.6263											8.05187	15.9945										8.0525	15.6155
8.05458	14.7076												8.05812	18.2014											8.0575	18.0898											8.05853	16.3078										8.05917	15.9235
8.06125	14.7138												8.06478	18.5504											8.06417	18.4555											8.0652	16.6788										8.06583	16.191
8.06792	14.7252												8.07145	18.7631											8.07083	18.702											8.07187	17.0846										8.0725	16.3946
8.07458	14.7481												8.07812	18.8298											8.0775	18.816											8.07853	17.4875										8.07917	16.5176
8.08125	14.7705												8.08478	18.7593											8.08417	18.7931											8.0852	17.8409										8.08583	16.5648
8.08792	14.7843												8.09145	18.5862											8.09083	18.6777											8.09187	18.1026										8.0925	16.5615
8.09458	14.7953												8.09812	18.3644											8.0975	18.5385											8.09853	18.249										8.09917	16.5548
8.10125	14.8087												8.10478	18.1499											8.10417	18.4422											8.1052	18.2877										8.10583	16.5987
8.10792	14.8153												8.11145	17.9753											8.11083	18.4278											8.11187	18.2476										8.1125	16.7418
8.11458	14.8087												8.11812	17.859											8.1175	18.5175											8.11853	18.1813										8.11917	17.025
8.12125	14.7963												8.12478	17.8118											8.12417	18.7097											8.1252	18.1422										8.12583	17.446
8.12792	14.7843												8.13145	17.8332											8.13083	18.9805											8.13187	18.1842										8.1325	17.9725
8.13458	14.7791												8.13812	17.899											8.1375	19.2895											8.13853	18.3496										8.13917	18.5413
8.14125	14.7786												8.14478	17.9772											8.14417	19.5756											8.1452	18.6534										8.14583	19.0792
8.14792	14.782												8.15145	18.0454											8.15083	19.7835											8.15187	19.0768										8.1525	19.5146
8.15458	14.791												8.15812	18.0888											8.1575	19.8717											8.15853	19.568										8.15917	19.7845
8.16125	14.8034												8.16478	18.1031											8.16417	19.8388											8.1652	20.0663										8.16583	19.8593
8.16792	14.8139												8.17145	18.085											8.17083	19.6953											8.17187	20.503										8.1725	19.742
8.17458	14.8225												8.17812	18.0426											8.1775	19.4559											8.17853	20.8149										8.17917	19.4683
8.18125	14.8282												8.18478	17.9796											8.18417	19.1526											8.1852	20.9594										8.18583	19.0921
8.18792	14.8368												8.19145	17.9119											8.19083	18.8255											8.19187	20.9236										8.1925	18.672
8.19458	14.8439												8.19812	17.8494											8.1975	18.5275											8.19853	20.7267										8.19917	18.2514
8.20125	14.8535												8.20478	17.7951											8.20417	18.2872											8.2052	20.4086										8.20583	17.8757
8.20792	14.8678												8.21145	17.7493											8.21083	18.1055											8.21187	20.0267										8.2125	17.57
8.21458	14.8864												8.21812	17.714											8.2175	17.9729											8.21853	19.6376										8.21917	17.3507
8.22125	14.9069												8.22478	17.6988											8.22417	17.8776											8.2252	19.2804										8.22583	17.2095
8.22792	14.925												8.23145	17.7011											8.23083	17.8256											8.23187	18.9724										8.2325	17.1313
8.23458	14.9536												8.23812	17.7145											8.2375	17.8065											8.23853	18.7197										8.23917	17.1084
8.24125	14.986												8.24478	17.7355											8.24417	17.8127											8.2452	18.5375										8.24583	17.1309
8.24792	15.0213												8.25145	17.766											8.25083	17.8418											8.25187	18.4236										8.2525	17.1876
8.25458	15.048												8.25812	17.8142											8.2575	17.8967											8.25853	18.362										8.25917	17.2625
8.26125	15.0743												8.26478	17.8795											8.26417	17.992											8.2652	18.3334										8.26583	17.3488
8.26792	15.1029												8.27145	17.9605											8.27083	18.117											8.27187	18.333										8.2725	17.4537
8.27458	15.1248												8.27812	18.074											8.2775	18.2805											8.27853	18.364										8.27917	17.5772
8.28125	15.1339												8.28478	18.2409											8.28417	18.496											8.2852	18.4107										8.28583	17.7221
8.28792	15.1277												8.29145	18.4703											8.29083	18.7993											8.29187	18.4679										8.2925	17.9052
8.29458	15.1143												8.29812	18.7597											8.2975	19.2223											8.29853	18.5399										8.29917	18.1375
8.30125	15.0952												8.30478	19.1107											8.30417	19.7687											8.3052	18.6491										8.30583	18.4269
8.30792	15.0723												8.31145	19.5246											8.31083	20.432											8.31187	18.8112										8.3125	18.7635
8.31458	15.0542												8.31812	19.978											8.3175	21.1673											8.31853	19.0353										8.31917	19.1388
8.32125	15.0428												8.32478	20.4244											8.32417	21.9102											8.3252	19.34										8.32583	19.5265
8.32792	15.039												8.33145	20.8163											8.33083	22.5687											8.33187	19.7372										8.3325	19.8832
8.33458	15.0385												8.33812	21.1058											8.3375	23.0556											8.33853	20.2155										8.33917	20.1664
8.34125	15.0404												8.34478	21.2536											8.34417	23.3169											8.3452	20.7467										8.34583	20.3476
8.34792	15.0442												8.35145	21.2283											8.35083	23.3283											8.35187	21.2927										8.3525	20.4196
8.35458	15.0452												8.35812	21.028											8.3575	23.1047											8.35853	21.7986										8.35917	20.3867
8.36125	15.0537												8.36478	20.6771											8.36417	22.6879											8.3652	22.2034										8.36583	20.2675
8.36792	15.0805												8.37145	20.2327											8.37083	22.1424											8.37187	22.4628										8.3725	20.103
8.37458	15.1181												8.37812	19.7558											8.3775	21.5545											8.37853	22.5616										8.37917	19.937
8.38125	15.1525												8.38478	19.3014											8.38417	21.0166											8.3852	22.4924										8.38583	19.8164
8.38792	15.1725												8.39145	18.9109											8.39083	20.6094											8.39187	22.2697										8.3925	19.7825
8.39458	15.1825												8.39812	18.6138											8.3975	20.3729											8.39853	21.9531										8.39917	19.8731
8.40125	15.1844												8.40478	18.425											8.40417	20.3247											8.4052	21.615										8.40583	20.1082
8.40792	15.173												8.41145	18.3334											8.41083	20.4639											8.41187	21.3151										8.4125	20.4821
8.41458	15.1601												8.41812	18.3234											8.4175	20.7682											8.41853	21.0972										8.41917	20.9851
8.42125	15.1539												8.42478	18.3725											8.42417	21.1744											8.4252	21.0199										8.42583	21.5826
8.42792	15.1615												8.43145	18.4503											8.43083	21.5979											8.43187	21.1306										8.4325	22.2101
8.43458	15.1782												8.43812	18.5213											8.4375	21.9626											8.43853	21.4391										8.43917	22.7661
8.44125	15.1987												8.44478	18.5561											8.44417	22.2058											8.4452	21.9092										8.44583	23.1481
8.44792	15.213												8.45145	18.5347											8.45083	22.274											8.45187	22.4857										8.4525	23.2811
8.45458	15.2159												8.45812	18.4469											8.4575	22.131											8.45853	23.098										8.45917	23.1261
8.46125	15.2164												8.46478	18.2924											8.46417	21.7724											8.4652	23.6545										8.46583	22.6812
8.46792	15.2178												8.47145	18.0883											8.47083	21.2293											8.47187	24.0545										8.4725	21.9746
8.47458	15.2187												8.47812	17.8447											8.4775	20.5593											8.47853	24.2109										8.47917	21.0748
8.48125	15.2149												8.48478	17.5834											8.48417	19.8302											8.4852	24.0822										8.48583	20.0849
8.48792	15.2149												8.49145	17.3254											8.49083	19.1097											8.49187	23.6721										8.4925	19.1031
8.49458	15.2192												8.49812	17.0889											8.4975	18.4526											8.49853	23.015										8.49917	18.2076
8.50125	15.2178												8.50478	16.89											8.50417	17.8995											8.5052	22.1806										8.50583	17.4379
8.50792	15.2164												8.51145	16.7336											8.51083	17.4727											8.51187	21.2612										8.5125	16.8257
8.51458	15.2221												8.51812	16.634											8.5175	17.17											8.51853	20.349										8.51917	16.387
8.52125	15.2388												8.52478	16.5811											8.52417	16.9744											8.5252	19.5184										8.52583	16.1014
8.52792	15.2555												8.53145	16.5582											8.53083	16.8657											8.53187	18.8084										8.5325	15.9402
8.53458	15.2688												8.53812	16.5544											8.5375	16.818											8.53853	18.2424										8.53917	15.8596
8.54125	15.2855												8.54478	16.5663											8.54417	16.8076											8.5452	17.8137										8.54583	15.831
8.54792	15.3041												8.55145	16.5939											8.55083	16.8095											8.55187	17.5095										8.5525	15.8281
8.55458	15.3174												8.55812	16.6245											8.5575	16.8104											8.55853	17.3035										8.55917	15.8248
8.56125	15.3255												8.56478	16.6535											8.56417	16.809											8.5652	17.1714										8.56583	15.8067
8.56792	15.3332												8.57145	16.6788											8.57083	16.8014											8.57187	17.0898										8.5725	15.7623
8.57458	15.3489												8.57812	16.6955											8.5775	16.7894											8.57853	17.0393										8.57917	15.6994
8.58125	15.367												8.58478	16.696											8.58417	16.7756											8.5852	17.0078										8.58583	15.6336
8.58792	15.3832												8.59145	16.6898											8.59083	16.7642											8.59187	16.9878										8.5925	15.5768
8.59458	15.3961												8.59812	16.6883											8.5975	16.7594											8.59853	16.9706										8.59917	15.5373
8.60125	15.4071												8.60478	16.695											8.60417	16.7589											8.6052	16.9487										8.60583	15.5182
8.60792	15.42												8.61145	16.7112											8.61083	16.7689											8.61187	16.9234										8.6125	15.5249
8.61458	15.4305												8.61812	16.7365											8.6175	16.7952											8.61853	16.9039										8.61917	15.554
8.62125	15.4467												8.62478	16.7708											8.62417	16.8295											8.6252	16.8996										8.62583	15.5935
8.62792	15.4719												8.63145	16.7999											8.63083	16.8643											8.63187	16.9067										8.6325	15.6341
8.63458	15.5058												8.63812	16.8166											8.6375	16.89											8.63853	16.9268										8.63917	15.6703
8.64125	15.5411												8.64478	16.8276											8.64417	16.9148											8.6452	16.9659										8.64583	15.7094
8.64792	15.5759												8.65145	16.8304											8.65083	16.9358											8.65187	17.0231										8.6525	15.7518
8.65458	15.6164												8.65812	16.8185											8.6575	16.9463											8.65853	17.087										8.65917	15.7933
8.66125	15.6598												8.66478	16.7971											8.66417	16.9468											8.6652	17.1499										8.66583	15.8286
8.66792	15.6951												8.67145	16.7861											8.67083	16.9449											8.67187	17.2033										8.6725	15.8682
8.67458	15.7137												8.67812	16.7933											8.6775	16.9578											8.67853	17.2472										8.67917	15.9254
8.68125	15.7208												8.68478	16.8114											8.68417	16.9868											8.6852	17.2758										8.68583	16.0122
8.68792	15.728												8.69145	16.849											8.69083	17.0469											8.69187	17.2925										8.6925	16.1395
8.69458	15.7299												8.69812	16.9272											8.6975	17.1533											8.69853	17.3035										8.69917	16.3202
8.70125	15.7247												8.70478	17.0422											8.70417	17.3163											8.7052	17.3192										8.70583	16.561
8.70792	15.7175												8.71145	17.1728											8.71083	17.5309											8.71187	17.3502										8.7125	16.8476
8.71458	15.7194												8.71812	17.3068											8.7175	17.777											8.71853	17.4112										8.71917	17.1556
8.72125	15.7299												8.72478	17.4375											8.72417	18.0292											8.7252	17.5166										8.72583	17.4522
8.72792	15.7371												8.73145	17.5519											8.73083	18.2552											8.73187	17.6754										8.7325	17.7064
8.73458	15.7423												8.73812	17.6339											8.7375	18.424											8.73853	17.89										8.73917	17.8909
8.74125	15.7475												8.74478	17.6773											8.74417	18.5127											8.7452	18.1489										8.74583	17.9853
8.74792	15.7547												8.75145	17.6792											8.75083	18.5108											8.75187	18.4383										8.7525	17.9811
8.75458	15.758												8.75812	17.6373											8.7575	18.4226											8.75853	18.7259										8.75917	17.8828
8.76125	15.7623												8.76478	17.56											8.76417	18.2705											8.7652	18.971										8.76583	17.705
8.76792	15.7743												8.77145	17.4632											8.77083	18.0874											8.77187	19.1402										8.7725	17.477
8.77458	15.7881												8.77812	17.355											8.7775	17.8938											8.77853	19.2189										8.77917	17.2338
8.78125	15.7967												8.78478	17.2544											8.78417	17.7093											8.7852	19.1998										8.78583	17.0002
8.78792	15.7986												8.79145	17.1804											8.79083	17.5624											8.79187	19.084										8.7925	16.8042
8.79458	15.7928												8.79812	17.1466											8.7975	17.4832											8.79853	18.8956										8.79917	16.6836
8.80125	15.7747												8.80478	17.1676											8.80417	17.4894											8.8052	18.6734										8.80583	16.6998
8.80792	15.7485												8.81145	17.2625											8.81083	17.602											8.81187	18.4445										8.8125	16.9053
8.81458	15.7228												8.81812	17.4685											8.8175	17.8628											8.81853	18.2352										8.81917	17.354
8.82125	15.7156												8.82478	17.8132											8.82417	18.3282											8.8252	18.075										8.82583	18.1146
8.82792	15.7285												8.83145	18.3172											8.83083	19.053											8.83187	18.0044										8.8325	19.2647
8.83458	15.7623												8.83812	18.9962											8.8375	20.0706											8.83853	18.0635										8.83917	20.8554
8.84125	15.8048												8.84478	19.8388											8.84417	21.3671											8.8452	18.302										8.84583	22.8429
8.84792	15.8443												8.85145	20.8035											8.85083	22.8748											8.85187	18.7907										8.8525	25.104
8.85458	15.8734												8.85812	21.7996											8.8575	24.4741											8.85853	19.5909										8.85917	27.452
8.86125	15.8854												8.86478	22.7156											8.86417	26.0134											8.8652	20.752										8.86583	29.6564
8.86792	15.8892												8.87145	23.4456											8.87083	27.3123											8.87187	22.2802										8.8725	31.4584
8.87458	15.8892												8.87812	23.9134											8.8775	28.214											8.87853	24.1256										8.87917	32.6343
8.88125	15.8892												8.88478	24.0803											8.88417	28.6307											8.8852	26.1698										8.88583	33.0782
8.88792	15.8896												8.89145	23.9463											8.89083	28.5535											8.89187	28.2269										8.8925	32.8069
8.89458	15.8939												8.89812	23.5562											8.8975	28.0342											8.89853	30.0932										8.89917	31.9276
8.90125	15.9016												8.90478	22.9917											8.90417	27.1792											8.9052	31.5576										8.90583	30.6115
8.90792	15.9159												8.91145	22.346											8.91083	26.1402											8.91187	32.4602										8.9125	29.0704
8.91458	15.9373												8.91812	21.697											8.9175	25.0621											8.91853	32.7258										8.91917	27.5064
8.92125	15.9755												8.92478	21.1015											8.92417	24.0521											8.9252	32.3749										8.92583	26.062
8.92792	16.0255												8.93145	20.5965											8.93083	23.1776											8.93187	31.5094										8.9325	24.8251
8.93458	16.0813												8.93812	20.1983											8.9375	22.4786											8.93853	30.2896										8.93917	23.8314
8.94125	16.1324												8.94478	19.9046											8.94417	21.9517											8.9452	28.9006										8.94583	23.0784
8.94792	16.1653												8.95145	19.6972											8.95083	21.5578											8.95187	27.513										8.9525	22.5277
8.95458	16.181												8.95812	19.5589											8.9575	21.2579											8.95853	26.2532										8.95917	22.1238
8.96125	16.1853												8.96478	19.4702											8.96417	21.0233											8.9652	25.1846										8.96583	21.8186
8.96792	16.1953												8.97145	19.4135											8.97083	20.8378											8.97187	24.3363										8.9725	21.5635
8.97458	16.2115												8.97812	19.381											8.9775	20.679											8.97853	23.6855										8.97917	21.3346
8.98125	16.2282												8.98478	19.3682											8.98417	20.5336											8.9852	23.1996										8.98583	21.1153
8.98792	16.242												8.99145	19.3686											8.99083	20.3996											8.99187	22.8219										8.9925	20.8926
8.99458	16.2563												8.99812	19.3768											8.9975	20.2761											8.99853	22.5081										8.99917	20.6642
9.00125	16.2725												9.00478	19.3939											9.00417	20.1674											9.0052	22.2421										9.00583	20.4372
9.00792	16.2864												9.01145	19.4178											9.01083	20.0672											9.01187	22.0084										9.0125	20.225
9.01458	16.2897												9.01812	19.4402											9.0175	19.9747											9.01853	21.7957										9.01917	20.0286
9.02125	16.2902												9.02478	19.4659											9.02417	19.8951											9.0252	21.5855										9.02583	19.8517
9.02792	16.2978												9.03145	19.5065											9.03083	19.8379											9.03187	21.3823										9.0325	19.7053
9.03458	16.3078												9.03812	19.5608											9.0375	19.8073											9.03853	21.1978										9.03917	19.5971
9.04125	16.3093												9.04478	19.6261											9.04417	19.794											9.0452	21.029										9.04583	19.5231
9.04792	16.3031												9.05145	19.7058											9.05083	19.8016											9.05187	20.8683										9.0525	19.4831
9.05458	16.3054												9.05812	19.805											9.0575	19.8369											9.05853	20.7233										9.05917	19.475
9.06125	16.3121												9.06478	19.9156											9.06417	19.9037											9.0652	20.6151										9.06583	19.4974
9.06792	16.3193												9.07145	20.0319											9.07083	19.9904											9.07187	20.5517										9.0725	19.5384
9.07458	16.3283												9.07812	20.1592											9.0775	20.0839											9.07853	20.5226										9.07917	19.5913
9.08125	16.3465												9.08478	20.287											9.08417	20.1821											9.0852	20.5173										9.08583	19.6443
9.08792	16.3717												9.09145	20.3981											9.09083	20.2761											9.09187	20.5355										9.0925	19.6867
9.09458	16.3984												9.09812	20.4811											9.0975	20.3605											9.09853	20.586										9.09917	19.7134
9.10125	16.4299												9.10478	20.5369											9.10417	20.4253											9.1052	20.6623										9.10583	19.721
9.10792	16.4614												9.11145	20.5612											9.11083	20.4659											9.11187	20.7491										9.1125	19.7115
9.11458	16.49												9.11812	20.5531											9.1175	20.4768											9.11853	20.8359										9.11917	19.6824
9.12125	16.5138												9.12478	20.5183											9.12417	20.4587											9.1252	20.9155										9.12583	19.6357
9.12792	16.5329												9.13145	20.4735											9.13083	20.4158											9.13187	20.9823										9.1325	19.5704
9.13458	16.5439												9.13812	20.4368											9.1375	20.3528											9.13853	21.018										9.13917	19.496
9.14125	16.5467												9.14478	20.4077											9.14417	20.2813											9.1452	21.0176										9.14583	19.4254
9.14792	16.5505												9.15145	20.3853											9.15083	20.2165											9.15187	20.9818										9.1525	19.3706
9.15458	16.5596												9.15812	20.3643											9.1575	20.174											9.15853	20.9231										9.15917	19.3315
9.16125	16.5706												9.16478	20.3581											9.16417	20.1583											9.1652	20.8588										9.16583	19.3148
9.16792	16.5825												9.17145	20.3614											9.17083	20.1631											9.17187	20.7915										9.1725	19.3214
9.17458	16.5954												9.17812	20.359											9.1775	20.1788											9.17853	20.7286										9.17917	19.3443
9.18125	16.6106												9.18478	20.3395											9.18417	20.1879											9.1852	20.6766										9.18583	19.3653
9.18792	16.6178												9.19145	20.2975											9.19083	20.1821											9.19187	20.6456										9.1925	19.3672
9.19458	16.6101												9.19812	20.2413											9.1975	20.1545											9.19853	20.6375										9.19917	19.3472
9.20125	16.5896												9.20478	20.1688											9.20417	20.1077											9.2052	20.6418										9.20583	19.3014
9.20792	16.5634												9.21145	20.0872											9.21083	20.0496											9.21187	20.6513										9.2125	19.2375
9.21458	16.5405												9.21812	20.0095											9.2175	19.9914											9.21853	20.6571										9.21917	19.1627
9.22125	16.5253												9.22478	19.9709											9.22417	19.9547											9.2252	20.6561										9.22583	19.104
9.22792	16.5224												9.23145	20.0186											9.23083	19.9766											9.23187	20.6361										9.2325	19.1011
9.23458	16.5257												9.23812	20.2045											9.2375	20.1159											9.23853	20.5836										9.23917	19.2137
9.24125	16.5348												9.24478	20.5946											9.24417	20.4434											9.2452	20.4983										9.24583	19.5041
9.24792	16.5491												9.25145	21.2712											9.25083	21.0423											9.25187	20.4086										9.2525	20.0415
9.25458	16.5663												9.25812	22.3064											9.2575	22.0051											9.25853	20.3519										9.25917	20.8964
9.26125	16.5882												9.26478	23.7346											9.26417	23.4118											9.2652	20.3633										9.26583	22.1109
9.26792	16.6111												9.27145	25.5303											9.27083	25.2671											9.27187	20.4892										9.2725	23.6826
9.27458	16.6354												9.27812	27.5955											9.2775	27.4816											9.27853	20.803										9.27917	25.5322
9.28125	16.654												9.28478	29.7413											9.28417	29.8781											9.2852	21.39										9.28583	27.5121
9.28792	16.6688												9.29145	31.7197											9.29083	32.2208											9.29187	22.3188										9.2925	29.4213
9.29458	16.6826												9.29812	33.2823											9.2975	34.2345											9.29853	23.6344										9.29917	31.0359
9.30125	16.6893												9.30478	34.2231											9.30417	35.6469											9.3052	25.3386										9.30583	32.1488
9.30792	16.6912												9.31145	34.4257											9.31083	36.2701											9.31187	27.3566										9.3125	32.6066
9.31458	16.6926												9.31812	33.8659											9.3175	36.0422											9.31853	29.5305										9.31917	32.3529
9.32125	16.6984												9.32478	32.6395											9.32417	35.0275											9.3252	31.6396										9.32583	31.4517
9.32792	16.706												9.33145	30.9296											9.33083	33.3862											9.33187	33.442										9.3325	30.0436
9.33458	16.7093												9.33812	28.9645											9.3375	31.3363											9.33853	34.7013										9.33917	28.3141
9.34125	16.7127												9.34478	26.9632											9.34417	29.1219											9.3452	35.2416										9.34583	26.4525
9.34792	16.717												9.35145	25.0835											9.35083	26.9666											9.35187	34.997										9.3525	24.6344
9.35458	16.7217												9.35812	23.4318											9.3575	25.0297											9.35853	34.0347										9.35917	23.0041
9.36125	16.7308												9.36478	22.0785											9.36417	23.3946											9.3652	32.5084										9.36583	21.6308
9.36792	16.7403												9.37145	21.0423											9.37083	22.0804											9.37187	30.6149										9.3725	20.5331
9.37458	16.7508												9.37812	20.2913											9.3775	21.07											9.37853	28.5749										9.37917	19.6948
9.38125	16.7618												9.38478	19.7592											9.38417	20.3271											9.3852	26.5903										9.38583	19.0969
9.38792	16.778												9.39145	19.392											9.39083	19.7997											9.39187	24.8127										9.3925	18.6982
9.39458	16.8118												9.39812	19.1526											9.3975	19.4335											9.39853	23.3197										9.39917	18.446
9.40125	16.8548												9.40478	18.9896											9.40417	19.1793											9.4052	22.1324										9.40583	18.291
9.40792	16.8982												9.41145	18.8589											9.41083	19.0024											9.41187	21.2379										9.4125	18.2033
9.41458	16.9291												9.41812	18.7426											9.4175	18.8847											9.41853	20.5927										9.41917	18.1656
9.42125	16.9516												9.42478	18.6481											9.42417	18.8117											9.4252	20.143										9.42583	18.158
9.42792	16.9706												9.43145	18.5881											9.43083	18.7721											9.43187	19.8407										9.4325	18.1746
9.43458	16.9773												9.43812	18.5533											9.4375	18.7559											9.43853	19.6433										9.43917	18.2142
9.44125	16.9668												9.44478	18.5404											9.44417	18.7659											9.4452	19.5231										9.44583	18.302
9.44792	16.9449												9.45145	18.5561											9.45083	18.8088											9.45187	19.453										9.4525	18.4584
9.45458	16.9353												9.45812	18.6067											9.4575	18.8942											9.45853	19.4187										9.45917	18.7049
9.46125	16.9406												9.46478	18.6968											9.46417	19.0225											9.4652	19.4101										9.46583	19.0592
9.46792	16.9439												9.47145	18.8141											9.47083	19.1879											9.47187	19.4192										9.4725	19.5274
9.47458	16.9454												9.47812	18.9667											9.4775	19.3915											9.47853	19.4583										9.47917	20.1063
9.48125	16.9554												9.48478	19.1545											9.48417	19.6376											9.4852	19.5465										9.48583	20.7505
9.48792	16.9797												9.49145	19.372											9.49083	19.927											9.49187	19.6977										9.4925	21.4076
9.49458	17.0035												9.49812	19.5961											9.4975	20.2241											9.49853	19.9251										9.49917	22.0137
9.50125	17.0145												9.50478	19.7968											9.50417	20.4892											9.5052	20.2422										9.50583	22.5005
9.50792	17.0283												9.51145	19.9518											9.51083	20.6957											9.51187	20.6537										9.5125	22.8047
9.51458	17.0493												9.51812	20.0458											9.5175	20.8349											9.51853	21.1329										9.51917	22.892
9.52125	17.0736												9.52478	20.081											9.52417	20.895											9.5252	21.6303										9.52583	22.769
9.52792	17.0908												9.53145	20.0577											9.53083	20.8683											9.53187	22.0942										9.5325	22.4643
9.53458	17.1018												9.53812	19.9718											9.5375	20.761											9.53853	22.4729										9.53917	22.0132
9.54125	17.1113												9.54478	19.8326											9.54417	20.5917											9.5452	22.7275										9.54583	21.4634
9.54792	17.1247												9.55145	19.6686											9.55083	20.381											9.55187	22.8305										9.5525	20.8845
9.55458	17.1428												9.55812	19.5045											9.5575	20.1511											9.55853	22.7799										9.55917	20.3266
9.56125	17.1661												9.56478	19.3439											9.56417	19.9208											9.5652	22.5906										9.56583	19.8193
9.56792	17.1933												9.57145	19.1879											9.57083	19.7029											9.57187	22.2898										9.5725	19.3744
9.57458	17.2262												9.57812	19.052											9.5775	19.5117											9.57853	21.9259										9.57917	19.011
9.58125	17.262												9.58478	18.9543											9.58417	19.3663											9.5852	21.5282										9.58583	18.7421
9.58792	17.2901												9.59145	18.8913											9.59083	19.2819											9.59187	21.1277										9.5925	18.5685
9.59458	17.3001												9.59812	18.8537											9.5975	19.2566											9.59853	20.7438										9.59917	18.4932
9.60125	17.2977												9.60478	18.8503											9.60417	19.2909											9.6052	20.4115										9.60583	18.5204
9.60792	17.2963												9.61145	18.8875											9.61083	19.3925											9.61187	20.1559										9.6125	18.6477
9.61458	17.3025												9.61812	18.9605											9.6175	19.5713											9.61853	19.9718										9.61917	18.8661
9.62125	17.312												9.62478	19.0568											9.62417	19.8236											9.6252	19.8574										9.62583	19.1712
9.62792	17.3154												9.63145	19.1736											9.63083	20.1321											9.63187	19.8169										9.6325	19.5518
9.63458	17.3154												9.63812	19.3157											9.6375	20.4811											9.63853	19.8631										9.63917	19.9895
9.64125	17.3206												9.64478	19.4874											9.64417	20.8702											9.6452	19.9952										9.64583	20.4725
9.64792	17.3273												9.65145	19.7153											9.65083	21.3008											9.65187	20.2026										9.6525	21.029
9.65458	17.3326												9.65812	20.051											9.6575	21.7924											9.65853	20.4892										9.65917	21.7161
9.66125	17.3373												9.66478	20.5598											9.66417	22.3846											9.6652	20.8526										9.66583	22.6169
9.66792	17.354												9.67145	21.3213											9.67083	23.1605											9.67187	21.2874										9.6725	23.8366
9.67458	17.3869												9.67812	22.419											9.6775	24.2286											9.67853	21.7795										9.67917	25.4931
9.68125	17.4236												9.68478	23.9191											9.68417	25.6891											9.6852	22.336										9.68583	27.688
9.68792	17.4575												9.69145	25.8293											9.69083	27.6046											9.69187	22.9964										9.6925	30.4499
9.69458	17.4885												9.69812	28.0695											9.6975	29.9683											9.69853	23.8199										9.69917	33.7005
9.70125	17.52												9.70478	30.4794											9.70417	32.6843											9.7052	24.9										9.70583	37.2362
9.70792	17.549												9.71145	32.8336											9.71083	35.5554											9.71187	26.3414										9.7125	40.7591
9.71458	17.5695												9.71812	34.873											9.7175	38.3053											9.71853	28.2464										9.71917	43.921
9.72125	17.581												9.72478	36.3555											9.72417	40.6361											9.7252	30.6487										9.72583	46.3824
9.72792	17.5905												9.73145	37.1003											9.73083	42.2869											9.73187	33.4935										9.7325	47.8749
9.73458	17.5943												9.73812	37.0283											9.7375	43.0713											9.73853	36.634										9.73917	48.2507
9.74125	17.5915												9.74478	36.1781											9.74417	42.9158											9.7452	39.8312										9.74583	47.5073
9.74792	17.5824												9.75145	34.6861											9.75083	41.8715											9.75187	42.7794										9.7525	45.7764
9.75458	17.5767												9.75812	32.7497											9.7575	40.103											9.75853	45.1546										9.75917	43.2944
9.76125	17.5734												9.76478	30.5891											9.76417	37.8299											9.7652	46.6995										9.76583	40.3519
9.76792	17.5653												9.77145	28.4166											9.77083	35.2898											9.77187	47.2646										9.7725	37.2505
9.77458	17.5595												9.77812	26.4001											9.7775	32.7034											9.77853	46.8268										9.77917	34.2493
9.78125	17.5676												9.78478	24.6472											9.78417	30.2548											9.7852	45.4855										9.78583	31.5704
9.78792	17.5838												9.79145	23.2143											9.79083	28.0838											9.79187	43.4265										9.7925	29.3827
9.79458	17.5972												9.79812	22.1162											9.7975	26.2752											9.79853	40.8978										9.79917	27.7901
9.80125	17.6067												9.80478	21.3232											9.80417	24.8713											9.8052	38.1455										9.80583	26.8207
9.80792	17.6148												9.81145	20.7877											9.81083	23.8743											9.81187	35.3971										9.8125	26.443
9.81458	17.6182												9.81812	20.4616											9.8175	23.2635											9.81853	32.8369										9.81917	26.5908
9.82125	17.6091												9.82478	20.3032											9.82417	22.9926											9.8252	30.6087										9.82583	27.1525
9.82792	17.5967												9.83145	20.2727											9.83083	22.9912											9.83187	28.8153										9.8325	27.9746
9.83458	17.591												9.83812	20.3233											9.8375	23.181											9.83853	27.4982										9.83917	28.8806
9.84125	17.5896												9.84478	20.4153											9.84417	23.4766											9.8452	26.6714										9.84583	29.7003
9.84792	17.59												9.85145	20.515											9.85083	23.7999											9.85187	26.3143										9.8525	30.2868
9.85458	17.5962												9.85812	20.6027											9.8575	24.0674											9.85853	26.3782										9.85917	30.5419
9.86125	17.6067												9.86478	20.6647											9.86417	24.2214											9.8652	26.7663										9.86583	30.4222
9.86792	17.6167												9.87145	20.6857											9.87083	24.2333											9.87187	27.3547										9.8725	29.9306
9.87458	17.6182												9.87812	20.6532											9.8775	24.0874											9.87853	28.0275										9.87917	29.11
9.88125	17.6139												9.88478	20.5641											9.88417	23.7875											9.8852	28.6589										9.88583	28.0442
9.88792	17.612												9.89145	20.4287											9.89083	23.3555											9.89187	29.1357										9.8925	26.8488
9.89458	17.6187												9.89812	20.2622											9.8975	22.8491											9.89853	29.356										9.89917	25.6305
9.90125	17.6306												9.90478	20.0815											9.90417	22.3212											9.9052	29.2702										9.90583	24.4818
9.90792	17.6415												9.91145	19.9018											9.91083	21.8081											9.91187	28.8782										9.9125	23.4818
9.91458	17.6506												9.91812	19.7468											9.9175	21.3418											9.91853	28.2149										9.91917	22.6936
9.92125	17.664												9.92478	19.6371											9.92417	20.9522											9.9252	27.3499										9.92583	22.1519
9.92792	17.6826												9.93145	19.5765											9.93083	20.6513											9.93187	26.3696										9.9325	21.8549
9.93458	17.6992												9.93812	19.5589											9.9375	20.4396											9.93853	25.3701										9.93917	21.7781
9.94125	17.7178												9.94478	19.5794											9.94417	20.3204											9.9452	24.4274										9.94583	21.8873
9.94792	17.7441												9.95145	19.6428											9.95083	20.3013											9.95187	23.6049										9.9525	22.1443
9.95458	17.786												9.95812	19.743											9.9575	20.3772											9.95853	22.9549										9.95917	22.5081
9.96125	17.8366												9.96478	19.8827											9.96417	20.5374											9.9652	22.5067										9.96583	22.9464
9.96792	17.8885												9.97145	20.0725											9.97083	20.7815											9.97187	22.2507										9.9725	23.4485
9.97458	17.9405												9.97812	20.3147											9.9775	21.1172											9.97853	22.1596										9.97917	24.0059
9.98125	17.9911												9.98478	20.5979											9.98417	21.5392											9.9852	22.2149										9.98583	24.6024
9.98792	18.034												9.99145	20.8926											9.99083	22.0251											9.99187	22.4042										9.9925	25.2094
9.99458	18.0659												9.99812	21.1859											9.9975	22.5501											9.99853	22.7094										9.99917	25.8021
10.0013	18.0864												10.0048	21.4639											10.0042	23.0803											10.0052	23.1023										10.0058	26.3476
10.0079	18.095												10.0114	21.7009											10.0108	23.5801											10.0119	23.5701										10.0125	26.7997
10.0146	18.0879												10.0181	21.8816											10.0175	24.0026											10.0185	24.1103										10.0192	27.1196
10.0213	18.0616												10.0248	21.9932											10.0242	24.3115											10.0252	24.7092										10.0258	27.2827
10.0279	18.023												10.0314	22.0442											10.0308	24.4861											10.0319	25.3363										10.0325	27.288
10.0346	17.9791												10.0381	22.0323											10.0375	24.518											10.0385	25.938										10.0392	27.1449
10.0412	17.9434												10.0448	21.9498											10.0442	24.4088											10.0452	26.4668										10.0458	26.8669
10.0479	17.9129												10.0515	21.8024											10.0508	24.178											10.0519	26.8884										10.0525	26.485
10.0546	17.8871												10.0581	21.5907											10.0575	23.8543											10.0585	27.1711										10.0592	26.0339
10.0612	17.8704												10.0648	21.338											10.0642	23.4613											10.0652	27.3008										10.0658	25.5332
10.0679	17.868												10.0715	21.0605											10.0708	23.0212											10.0719	27.2679										10.0725	24.9963
10.0746	17.8709												10.0781	20.7806											10.0775	22.5554											10.0785	27.0829										10.0792	24.4279
10.0813	17.8666												10.0848	20.525											10.0842	22.0966											10.0852	26.7653										10.0858	23.8385
10.0879	17.8647												10.0915	20.3037											10.0908	21.6603											10.0919	26.3448										10.0925	23.231
10.0946	17.8685												10.0981	20.1311											10.0975	21.2512											10.0985	25.8503										10.0992	22.6059
10.1013	17.8757												10.1048	19.9914											10.1042	20.8716											10.1052	25.3043										10.1058	21.9865
10.1079	17.879												10.1114	19.8693											10.1108	20.5336											10.1119	24.7302										10.1125	21.3933
10.1146	17.8847												10.1181	19.7573											10.1175	20.2479											10.1185	24.1518										10.1192	20.8492
10.1212	17.8919												10.1248	19.6552											10.1242	20.0114											10.1252	23.5901										10.1258	20.3609
10.1279	17.9												10.1314	19.5704											10.1308	19.8178											10.1319	23.0556										10.1325	19.9304
10.1346	17.9157												10.1381	19.4921											10.1375	19.6633											10.1385	22.5616										10.1392	19.5699
10.1412	17.9448												10.1448	19.4325											10.1442	19.5498											10.1452	22.1109										10.1458	19.2842
10.1479	17.9758												10.1515	19.3954											10.1508	19.4678											10.1519	21.6999										10.1525	19.0682
10.1546	17.9939												10.1581	19.3796											10.1575	19.4154											10.1585	21.3294										10.1592	18.9042
10.1613	18.0016												10.1648	19.3682											10.1642	19.381											10.1652	21.0071										10.1658	18.7879
10.1679	18.0058												10.1715	19.3596											10.1708	19.3624											10.1719	20.7376										10.1725	18.7187
10.1746	18.0063												10.1781	19.3644											10.1775	19.3615											10.1785	20.5173										10.1792	18.6801
10.1813	17.9939												10.1848	19.3844											10.1842	19.372											10.1852	20.3424										10.1858	18.6572
10.1879	17.9849												10.1914	19.4168											10.1908	19.3954											10.1919	20.2188										10.1925	18.6558
10.1946	17.9944												10.1981	19.4583											10.1975	19.4259											10.1985	20.1364										10.1992	18.6839
10.2012	18.0159												10.2048	19.5069											10.2042	19.4731											10.2052	20.0777										10.2058	18.7397
10.2079	18.0278												10.2114	19.5527											10.2108	19.5403											10.2119	20.0276										10.2125	18.8127
10.2146	18.023												10.2181	19.5918											10.2175	19.6204											10.2185	19.9857										10.2192	18.8951
10.2212	18.014												10.2248	19.6204											10.2242	19.7086											10.2252	19.9599										10.2258	18.9795
10.2279	18.0073												10.2315	19.6457											10.2308	19.7926											10.2319	19.9585										10.2325	19.0511
10.2346	17.9987												10.2381	19.6671											10.2375	19.8665											10.2385	19.9876										10.2392	19.1026
10.2413	17.9939												10.2448	19.6915											10.2442	19.918											10.2452	20.0429										10.2458	19.1274
10.2479	17.9982												10.2515	19.7234											10.2508	19.9389											10.2519	20.1244										10.2525	19.134
10.2546	18.0068												10.2581	19.7568											10.2575	19.9366											10.2585	20.2198										10.2592	19.1326
10.2613	18.0149												10.2648	19.7859											10.2642	19.9194											10.2652	20.3156										10.2658	19.1321
10.2679	18.0187												10.2714	19.8021											10.2708	19.9018											10.2719	20.3915										10.2725	19.1445
10.2746	18.0254												10.2781	19.8064											10.2775	19.8855											10.2785	20.4387										10.2792	19.1898
10.2812	18.0373												10.2848	19.8045											10.2842	19.8836											10.2852	20.4625										10.2858	19.3019
10.2879	18.0497												10.2914	19.8092											10.2908	19.9118											10.2919	20.4678										10.2925	19.5222
10.2946	18.0612												10.2981	19.8431											10.2975	19.9895											10.2985	20.4692										10.2992	19.918
10.3012	18.0645												10.3048	19.9175											10.3042	20.143											10.3052	20.4716										10.3058	20.5688
10.3079	18.0645												10.3115	20.0424											10.3108	20.4077											10.3119	20.4873										10.3125	21.5597
10.3146	18.0588												10.3181	20.2265											10.3175	20.8292											10.3185	20.535										10.3192	22.964
10.3212	18.0473												10.3248	20.4825											10.3242	21.4353											10.3252	20.6494										10.3258	24.8351
10.3279	18.0378												10.3315	20.8116											10.3308	22.2402											10.3319	20.8755										10.3325	27.1492
10.3346	18.0397												10.3381	21.1921											10.3375	23.221											10.3385	21.2741										10.3392	29.7914
10.3413	18.055												10.3448	21.5974											10.3442	24.3235											10.3452	21.9221										10.3458	32.5699
10.3479	18.0726												10.3514	21.9898											10.3508	25.4607											10.3519	22.8825										10.3525	35.2402
10.3546	18.0898												10.3581	22.3317											10.3575	26.5236											10.3585	24.1885										10.3592	37.5376
10.3613	18.0993												10.3648	22.5787											10.3642	27.4057											10.3652	25.8265										10.3658	39.2199
10.3679	18.1026												10.3714	22.7027											10.3708	28.0147											10.3719	27.7362										10.3725	40.1225
10.3746	18.1012												10.3781	22.697											10.3775	28.2979											10.3785	29.7837										10.3792	40.1869
10.3812	18.106												10.3848	22.5725											10.3842	28.2402											10.3852	31.7841										10.3858	39.4521
10.3879	18.1198												10.3915	22.3541											10.3908	27.8645											10.3919	33.5436										10.3925	38.053
10.3946	18.1332												10.3981	22.0742											10.3975	27.2307											10.3985	34.8864										10.3992	36.181
10.4012	18.1451												10.4048	21.7676											10.4042	26.422											10.4052	35.6808										10.4058	34.04
10.4079	18.1541												10.4115	21.4591											10.4108	25.5265											10.4119	35.8567										10.4125	31.8274
10.4146	18.1618												10.4181	21.1654											10.4175	24.6172											10.4185	35.4166										10.4192	29.7012
10.4213	18.1694												10.4248	20.9041											10.4242	23.7603											10.4252	34.4419										10.4258	27.7829
10.4279	18.1842												10.4314	20.6814											10.4308	23.0021											10.4319	33.072										10.4325	26.1374
10.4346	18.2128												10.4381	20.5016											10.4375	22.3641											10.4385	31.4703										10.4392	24.7827
10.4413	18.2528												10.4448	20.3595											10.4442	21.8492											10.4452	29.7928										10.4458	23.7064
10.4479	18.3005												10.4514	20.2479											10.4508	21.4458											10.4519	28.1701										10.4525	22.8724
10.4546	18.3525												10.4581	20.164											10.4575	21.1353											10.4585	26.7053										10.4592	22.2473
10.4612	18.4021												10.4648	20.1015											10.4642	20.9022											10.4652	25.4545										10.4658	21.7862
10.4679	18.4345												10.4715	20.0644											10.4708	20.7372											10.4719	24.4346										10.4725	21.4562
10.4746	18.4522												10.4781	20.041											10.4775	20.6361											10.4785	23.6344										10.4792	21.224
10.4812	18.4641												10.4848	20.0319											10.4842	20.587											10.4852	23.0293										10.4858	21.0676
10.4879	18.4774												10.4915	20.0391											10.4908	20.577											10.4919	22.5835										10.4925	20.9689
10.4946	18.4875												10.4981	20.0562											10.4975	20.5932											10.4985	22.2659										10.4992	20.9088
10.5013	18.487												10.5048	20.0782											10.5042	20.6213											10.5052	22.0523										10.5058	20.8859
10.5079	18.4841												10.5114	20.0963											10.5108	20.6499											10.5119	21.9135										10.5125	20.8845
10.5146	18.4774												10.5181	20.1168											10.5175	20.669											10.5185	21.8277										10.5192	20.8921
10.5213	18.4669												10.5248	20.1302											10.5242	20.6776											10.5252	21.7824										10.5258	20.8969
10.5279	18.4574												10.5314	20.133											10.5308	20.6733											10.5319	21.7681										10.5325	20.8936
10.5346	18.4631												10.5381	20.1302											10.5375	20.658											10.5385	21.7714										10.5392	20.8807
10.5412	18.4855												10.5448	20.1197											10.5442	20.6323											10.5452	21.7762										10.5458	20.8464
10.5479	18.5089												10.5515	20.1025											10.5508	20.5951											10.5519	21.7814										10.5525	20.7987
10.5546	18.5289												10.5581	20.0849											10.5575	20.5483											10.5585	21.7876										10.5592	20.752
10.5612	18.559												10.5648	20.0706											10.5642	20.4988											10.5652	21.7876										10.5658	20.7162
10.5679	18.5966												10.5715	20.0553											10.5708	20.4639											10.5719	21.7819										10.5725	20.6962
10.5746	18.6257												10.5781	20.0315											10.5775	20.4511											10.5785	21.77										10.5792	20.7024
10.5813	18.6386												10.5848	20.0071											10.5842	20.463											10.5852	21.7514										10.5858	20.7524
10.5879	18.6462												10.5915	19.9957											10.5908	20.4949											10.5919	21.7252										10.5925	20.8492
10.5946	18.6615												10.5981	19.9947											10.5975	20.5493											10.5985	21.6966										10.5992	20.9837
10.6013	18.672												10.6048	19.9981											10.6042	20.6156											10.6052	21.6727										10.6058	21.1449
10.6079	18.6815												10.6114	20											10.6108	20.6804											10.6119	21.6565										10.6125	21.3151
10.6146	18.6925												10.6181	20.0005											10.6175	20.7362											10.6185	21.657										10.6192	21.4629
10.6212	18.7078												10.6248	20.0038											10.6242	20.7853											10.6252	21.6885										10.6258	21.5597
10.6279	18.724												10.6314	20.009											10.6308	20.8302											10.6319	21.7609										10.6325	21.5883
10.6346	18.7411												10.6381	20.0124											10.6375	20.8578											10.6385	21.8663										10.6392	21.5459
10.6412	18.7664												10.6448	20.0186											10.6442	20.8621											10.6452	21.9913										10.6458	21.4372
10.6479	18.7931												10.6515	20.0381											10.6508	20.8402											10.6519	22.1086										10.6525	21.2774
10.6546	18.816												10.6581	20.0772											10.6575	20.8054											10.6585	22.1982										10.6592	21.0948
10.6613	18.8346												10.6648	20.1287											10.6642	20.7667											10.6652	22.2416										10.6658	20.9064
10.6679	18.856												10.6715	20.1826											10.6708	20.7324											10.6719	22.2349										10.6725	20.7262
10.6746	18.8766												10.6781	20.2394											10.6775	20.7133											10.6785	22.1801										10.6792	20.5693
10.6813	18.8932												10.6848	20.299											10.6842	20.7148											10.6852	22.0861										10.6858	20.4458
10.6879	18.9004												10.6914	20.3514											10.6908	20.7362											10.6919	21.9746										10.6925	20.3557
10.6946	18.9071												10.6981	20.3848											10.6975	20.7577											10.6985	21.8663										10.6992	20.2856
10.7012	18.9204												10.7048	20.3962											10.7042	20.7667											10.7052	21.7786										10.7058	20.2198
10.7079	18.9385												10.7114	20.3953											10.7108	20.7596											10.7119	21.709										10.7125	20.1435
10.7146	18.9614												10.7181	20.3867											10.7175	20.7362											10.7185	21.6546										10.7192	20.0462
10.7212	18.9819												10.7248	20.37											10.7242	20.6966											10.7252	21.6146										10.7258	19.9347
10.7279	19.0015												10.7315	20.3519											10.7308	20.6466											10.7319	21.5917										10.7325	19.8197
10.7346	19.0187												10.7381	20.3509											10.7375	20.6032											10.7385	21.5731										10.7392	19.7077
10.7413	19.0296												10.7448	20.3714											10.7442	20.5812											10.7452	21.5487										10.7458	19.6123
10.7479	19.0349												10.7515	20.411											10.7508	20.5793											10.7519	21.5073										10.7525	19.5594
10.7546	19.031												10.7581	20.4663											10.7575	20.5884											10.7585	21.4434										10.7592	19.5642
10.7613	19.0234												10.7648	20.5421											10.7642	20.6118											10.7652	21.359										10.7658	19.6204
10.7679	19.0191												10.7714	20.6323											10.7708	20.6556											10.7719	21.2655										10.7725	19.7167
10.7746	19.022												10.7781	20.7233											10.7775	20.7238											10.7785	21.1797										10.7792	19.8493
10.7812	19.0325												10.7848	20.8206											10.7842	20.8011											10.7852	21.1096										10.7858	20.009
10.7879	19.042												10.7914	20.9327											10.7908	20.8797											10.7919	21.0805										10.7925	20.1702
10.7946	19.0496												10.7981	21.06											10.7975	20.9608											10.7985	21.1143										10.7992	20.3152
10.8012	19.0563												10.8048	21.1854											10.8042	21.0485											10.8052	21.2064										10.8058	20.4401
10.8079	19.063												10.8115	21.3118											10.8108	21.1306											10.8119	21.3256										10.8125	20.545
10.8146	19.0716												10.8181	21.4419											10.8175	21.1949											10.8185	21.4548										10.8192	20.6313
10.8212	19.0802												10.8248	21.5616											10.8242	21.2436											10.8252	21.5855										10.8258	20.7014
10.8279	19.0969												10.8315	21.6479											10.8308	21.2798											10.8319	21.7009										10.8325	20.7677
10.8346	19.1145												10.8381	21.6899											10.8375	21.3017											10.8385	21.7881										10.8392	20.8306
10.8413	19.1255												10.8448	21.6956											10.8442	21.3017											10.8452	21.8463										10.8458	20.8855
10.8479	19.1283												10.8514	21.6761											10.8508	21.2889											10.8519	21.8945										10.8525	20.9227
10.8546	19.1236												10.8581	21.6355											10.8575	21.2688											10.8585	21.9283										10.8592	20.9451
10.8613	19.1202												10.8648	21.5769											10.8642	21.246											10.8652	21.9522										10.8658	20.956
10.8679	19.1159												10.8714	21.5049											10.8708	21.2207											10.8719	21.9717										10.8725	20.9541
10.8746	19.1174												10.8781	21.4276											10.8775	21.1935											10.8785	21.9841										10.8792	20.9374
10.8812	19.1278												10.8848	21.3542											10.8842	21.1668											10.8852	21.9941										10.8858	20.906
10.8879	19.1412												10.8915	21.2684											10.8908	21.1387											10.8919	21.9994										10.8925	20.8683
10.8946	19.1565												10.8981	21.1644											10.8975	21.1091											10.8985	22.0122										10.8992	20.8278
10.9012	19.1703												10.9048	21.0595											10.9042	21.0733											10.9052	22.0222										10.9058	20.7891
10.9079	19.1832												10.9115	20.9775											10.9108	21.0276											10.9119	22.017										10.9125	20.7572
10.9146	19.197												10.9181	20.9198											10.9175	20.9851											10.9185	21.9922										10.9192	20.7505
10.9213	19.2122												10.9248	20.8802											10.9242	20.9575											10.9252	21.946										10.9258	20.7934
10.9279	19.2304												10.9314	20.865											10.9308	20.9436											10.9319	21.8859										10.9325	20.9084
10.9346	19.2485												10.9381	20.8826											10.9375	20.9398											10.9385	21.8244										10.9392	21.0881
10.9413	19.2637												10.9448	20.9217											10.9442	20.9565											10.9452	21.7872										10.9458	21.3242
10.9479	19.2771												10.9514	20.977											10.9508	21.0123											10.9519	21.79										10.9525	21.6117
10.9546	19.2857												10.9581	21.0562											10.9575	21.1048											10.9585	21.8372										10.9592	21.9507
10.9612	19.2919												10.9648	21.1601											10.9642	21.225											10.9652	21.9321										10.9658	22.3293
10.9679	19.3033												10.9715	21.2879											10.9708	21.379											10.9719	22.0714										10.9725	22.7327
10.9746	19.32												10.9781	21.4324											10.9775	21.5831											10.9785	22.2516										10.9792	23.1762
10.9812	19.3448												10.9848	21.5974											10.9842	21.842											10.9852	22.4705										10.9858	23.6754
10.9879	19.372												10.9915	21.7757											10.9908	22.1419											10.9919	22.7251										10.9925	24.24
10.9946	19.4025												10.9981	21.9636											10.9975	22.4757											10.9985	23.0193										10.9992	24.8599
11.0013	19.4254												11.0048	22.1667											11.0042	22.8462											11.0052	23.3498										11.0058	25.5194
11.0079	19.4321												11.0114	22.3832											11.0108	23.2396											11.0119	23.726										11.0125	26.197
11.0146	19.4263												11.0181	22.6026											11.0175	23.634											11.0185	24.1523										11.0192	26.8559
11.0213	19.4087												11.0248	22.8043											11.0242	23.9987											11.0252	24.6224										11.0258	27.4553
11.0279	19.3958												11.0314	22.9654											11.0308	24.3216											11.0319	25.1288										11.0325	27.9498
11.0346	19.393												11.0381	23.0651											11.0375	24.5757											11.0385	25.6562										11.0392	28.2869
11.0412	19.4068												11.0448	23.0894											11.0442	24.7383											11.0452	26.1946										11.0458	28.4405
11.0479	19.4349												11.0515	23.0455											11.0508	24.8027											11.0519	26.7091										11.0525	28.3928
11.0546	19.4712												11.0581	22.9468											11.0575	24.7636											11.0585	27.1535										11.0592	28.1506
11.0612	19.5041												11.0648	22.8119											11.0642	24.6305											11.0652	27.4835										11.0658	27.7314
11.0679	19.5236												11.0715	22.6617											11.0708	24.4231											11.0719	27.6747										11.0725	27.1754
11.0746	19.536												11.0781	22.5148											11.0775	24.1737											11.0785	27.7214										11.0792	26.5384
11.0813	19.5417												11.0848	22.3804											11.0842	23.9038											11.0852	27.6217										11.0858	25.8532
11.0879	19.5422												11.0915	22.2588											11.0908	23.6211											11.0919	27.3876										11.0925	25.1517
11.0946	19.5274												11.0981	22.1443											11.0975	23.3431											11.0985	27.0452										11.0992	24.4694
11.1013	19.5112												11.1048	22.0356											11.1042	23.0865											11.1052	26.6314										11.1058	23.8385
11.1079	19.4993												11.1114	21.9407											11.1108	22.8448											11.1119	26.1722										11.1125	23.2587
11.1146	19.486												11.1181	21.8639											11.1175	22.6154											11.1185	25.6848										11.1192	22.7242
11.1212	19.4707												11.1248	21.8081											11.1242	22.4004											11.1252	25.1865										11.1258	22.2478
11.1279	19.4578												11.1314	21.7557											11.1308	22.2192											11.1319	24.6944										11.1325	21.8501
11.1346	19.4669												11.1381	21.7128											11.1375	22.0723											11.1385	24.2238										11.1392	21.533
11.1412	19.4921												11.1448	21.677											11.1442	21.9512											11.1452	23.7861										11.1458	21.2908
11.1479	19.5198												11.1515	21.6479											11.1508	21.8596											11.1519	23.3917										11.1525	21.132
11.1546	19.5346												11.1581	21.6198											11.1575	21.8024											11.1585	23.0513										11.1592	21.0524
11.1613	19.5394												11.1648	21.5917											11.1642	21.7791											11.1652	22.7685										11.1658	21.0414
11.1679	19.5451												11.1715	21.5769											11.1708	21.7738											11.1719	22.5496										11.1725	21.0757
11.1746	19.5427												11.1781	21.5678											11.1775	21.7772											11.1785	22.4013										11.1792	21.1372
11.1813	19.5351												11.1848	21.5688											11.1842	21.7876											11.1852	22.3198										11.1858	21.2016
11.1879	19.5293												11.1914	21.5745											11.1908	21.8067											11.1919	22.2979										11.1925	21.244
11.1946	19.5374												11.1981	21.5816											11.1975	21.8244											11.1985	22.3246										11.1992	21.2622
11.2012	19.5498												11.2048	21.5816											11.2042	21.8325											11.2052	22.3846										11.2058	21.2545
11.2079	19.5546												11.2114	21.574											11.2108	21.8267											11.2119	22.4514										11.2125	21.224
11.2146	19.558												11.2181	21.5697											11.2175	21.8096											11.2185	22.5124										11.2192	21.1768
11.2212	19.5575												11.2248	21.5693											11.2242	21.7867											11.2252	22.5616										11.2258	21.1334
11.2279	19.5584												11.2315	21.5702											11.2308	21.7614											11.2319	22.5906										11.2325	21.1129
11.2346	19.5637												11.2381	21.5669											11.2375	21.7404											11.2385	22.5854										11.2392	21.1229
11.2413	19.5808												11.2448	21.5673											11.2442	21.7266											11.2452	22.5558										11.2458	21.1673
11.2479	19.6037												11.2515	21.5812											11.2508	21.728											11.2519	22.5186										11.2525	21.2531
11.2546	19.6309												11.2581	21.6131											11.2575	21.7457											11.2585	22.481										11.2592	21.3752
11.2613	19.6648												11.2648	21.6632											11.2642	21.7781											11.2652	22.4409										11.2658	21.5187
11.2679	19.7058												11.2714	21.7252											11.2708	21.8177											11.2719	22.4056										11.2725	21.6784
11.2746	19.7477												11.2781	21.7967											11.2775	21.8687											11.2785	22.397										11.2792	21.8587
11.2812	19.7864												11.2848	21.8768											11.2842	21.9374											11.2852	22.4237										11.2858	22.0604
11.2879	19.8269												11.2914	21.9646											11.2908	22.0308											11.2919	22.4943										11.2925	22.284
11.2946	19.8622												11.2981	22.0652											11.2975	22.1596											11.2985	22.5978										11.2992	22.5463
11.3012	19.8889												11.3048	22.1882											11.3042	22.3222											11.3052	22.728										11.3058	22.8825
11.3079	19.9013												11.3115	22.3408											11.3108	22.5291											11.3119	22.8801										11.3125	23.3235
11.3146	19.9013												11.3181	22.5334											11.3175	22.789											11.3185	23.0589										11.3192	23.8833
11.3212	19.8965												11.3248	22.7714											11.3242	23.1171											11.3252	23.2759										11.3258	24.5681
11.3279	19.8965												11.3315	23.0484											11.3308	23.5114											11.3319	23.5429										11.3325	25.3735
11.3346	19.9032												11.3381	23.3374											11.3375	23.9515											11.3385	23.88										11.3392	26.2647
11.3413	19.907												11.3448	23.5991											11.3442	24.4222											11.3452	24.312										11.3458	27.1697
11.3479	19.9027												11.3514	23.809											11.3508	24.8914											11.3519	24.8523										11.3525	27.9927
11.3546	19.8956												11.3581	23.9515											11.3575	25.3167											11.3585	25.4893										11.3592	28.6517
11.3613	19.8946												11.3648	24.0092											11.3642	25.641											11.3652	26.1974										11.3658	29.079
11.3679	19.8894												11.3714	23.9701											11.3708	25.8298											11.3719	26.9141										11.3725	29.2234
11.3746	19.8817												11.3781	23.8447											11.3775	25.8737											11.3785	27.5803										11.3792	29.0699
11.3812	19.8793												11.3848	23.6683											11.3842	25.7716											11.3852	28.1329										11.3858	28.6388
11.3879	19.8903												11.3915	23.4714											11.3908	25.5375											11.3919	28.5101										11.3925	27.9908
11.3946	19.9132												11.3981	23.2668											11.3975	25.1999											11.3985	28.6698										11.3992	27.1964
11.4012	19.9323												11.4048	23.0646											11.4042	24.8013											11.4052	28.5797										11.4058	26.3338
11.4079	19.9547												11.4115	22.8753											11.4108	24.3783											11.4119	28.2683										11.4125	25.4717
11.4146	19.9766												11.4181	22.7089											11.4175	23.9668											11.4185	27.7805										11.4192	24.663
11.4213	19.9995												11.4248	22.5697											11.4242	23.591											11.4252	27.1697										11.4258	23.9425
11.4279	20.0276												11.4314	22.4543											11.4308	23.2711											11.4319	26.5026										11.4325	23.3364
11.4346	20.0577												11.4381	22.3608											11.4375	23.0074											11.4385	25.8336										11.4392	22.8457
11.4413	20.0887												11.4448	22.2893											11.4442	22.7914											11.4452	25.2166										11.4458	22.4524
11.4479	20.1092												11.4514	22.2349											11.4508	22.6216											11.4519	24.6725										11.4525	22.1429
11.4546	20.1235												11.4581	22.1853											11.4575	22.4876											11.4585	24.2124										11.4592	21.9059
11.4612	20.133												11.4648	22.1276											11.4642	22.3832											11.4652	23.8338										11.4658	21.7347
11.4679	20.1335												11.4715	22.0671											11.4708	22.2983											11.4719	23.5291										11.4725	21.6031
11.4746	20.1321												11.4781	22.0137											11.4775	22.2359											11.4785	23.2897										11.4792	21.5011
11.4812	20.1321												11.4848	21.9827											11.4842	22.193											11.4852	23.098										11.4858	21.4243
11.4879	20.1349												11.4915	21.9884											11.4908	22.1615											11.4919	22.9468										11.4925	21.3699
11.4946	20.1426												11.4981	22.0647											11.4975	22.1491											11.4985	22.8291										11.4992	21.349
11.5013	20.1554												11.5048	22.2597											11.5042	22.1691											11.5052	22.7427										11.5058	21.3838
11.5079	20.1678												11.5114	22.6426											11.5108	22.2492											11.5119	22.6822										11.5125	21.5187
11.5146	20.1645												11.5181	23.3006											11.5175	22.418											11.5185	22.6517										11.5192	21.8048
11.5213	20.1507												11.5248	24.3239											11.5242	22.7461											11.5252	22.6731										11.5258	22.3198
11.5279	20.144												11.5314	25.8207											11.5308	23.3321											11.5319	22.768										11.5325	23.1709
11.5346	20.1488												11.5381	27.863											11.5375	24.2863											11.5385	22.9745										11.5392	24.4722
11.5412	20.1583												11.5448	30.447											11.5442	25.7111											11.5452	23.3579										11.5458	26.3042
11.5479	20.1716												11.5515	33.4544											11.5508	27.6842											11.5519	24.0126										11.5525	28.6846
11.5546	20.1969												11.5581	36.6678											11.5575	30.2315											11.5585	25.0497										11.5592	31.5499
11.5612	20.2322												11.5648	39.8045											11.5642	33.2818											11.5652	26.5741										11.5658	34.7381
11.5679	20.2599												11.5715	42.5406											11.5708	36.6344											11.5719	28.6593										11.5725	37.9834
11.5746	20.2689												11.5781	44.5652											11.5775	39.9876											11.5785	31.3091										11.5792	40.9498
11.5813	20.2684												11.5848	45.6486											11.5842	42.9974											11.5852	34.4238										11.5858	43.3064
11.5879	20.267												11.5915	45.6891											11.5908	45.3372											11.5919	37.7989										11.5925	44.7831
11.5946	20.267												11.5981	44.7292											11.5975	46.7424											11.5985	41.132										11.5992	45.2175
11.6013	20.2661												11.6048	42.9368											11.6042	47.061											11.6052	44.0683										11.6058	44.5962
11.6079	20.2661												11.6114	40.5474											11.6108	46.2966											11.6119	46.2694										11.6125	43.0489
11.6146	20.2703												11.6181	37.8265											11.6175	44.5995											11.6185	47.483										11.6192	40.801
11.6212	20.277												11.6248	35.0308											11.6242	42.2087											11.6252	47.5926										11.6258	38.1227
11.6279	20.2899												11.6314	32.3839											11.6308	39.3968											11.6319	46.6294										11.6325	35.284
11.6346	20.3123												11.6381	30.035											11.6375	36.4466											11.6385	44.7559										11.6392	32.5341
11.6412	20.3366												11.6448	28.0519											11.6442	33.6046											11.6452	42.233										11.6458	30.0503
11.6479	20.3595												11.6515	26.444											11.6508	31.0497											11.6519	39.3558										11.6525	27.925
11.6546	20.3815												11.6581	25.1899											11.6575	28.8744											11.6585	36.4032										11.6592	26.1908
11.6613	20.4182												11.6648	24.2491											11.6642	27.101											11.6652	33.5941										11.6658	24.8318
11.6679	20.4625												11.6715	23.5739											11.6708	25.7196											11.6719	31.0841										11.6725	23.8104
11.6746	20.503												11.6781	23.1071											11.6775	24.684											11.6785	28.9588										11.6792	23.0737
11.6813	20.5288												11.6848	22.7985											11.6842	23.9305											11.6852	27.2422										11.6858	22.5654
11.6879	20.5441												11.6914	22.6164											11.6908	23.3946											11.6919	25.9123										11.6925	22.2325
11.6946	20.5536												11.6981	22.5325											11.6975	23.0289											11.6985	24.9214										11.6992	22.0275
11.7012	20.5517												11.7048	22.522											11.7042	22.8138											11.7052	24.2186										11.7058	21.925
11.7079	20.5417												11.7114	22.5544											11.7108	22.7156											11.7119	23.7527										11.7125	21.9121
11.7146	20.5288												11.7181	22.6274											11.7175	22.7041											11.7185	23.4752										11.7192	21.9641
11.7212	20.5269												11.7248	22.7399											11.7242	22.7513											11.7252	23.3312										11.7258	22.0532
11.7279	20.5379												11.7315	22.8705											11.7308	22.8472											11.7319	23.2806										11.7325	22.1601
11.7346	20.5584												11.7381	23.0012											11.7375	22.9816											11.7385	23.3016										11.7392	22.2788
11.7413	20.5789												11.7448	23.1104											11.7442	23.1285											11.7452	23.3827										11.7458	22.4071
11.7479	20.6003												11.7515	23.2											11.7508	23.2644											11.7519	23.4976										11.7525	22.5387
11.7546	20.627												11.7581	23.2611											11.7575	23.3884											11.7585	23.6273										11.7592	22.6679
11.7613	20.6594												11.7648	23.2902											11.7642	23.5047											11.7652	23.7589										11.7658	22.7833
11.7679	20.6966												11.7714	23.2935											11.7708	23.6001											11.7719	23.8914										11.7725	22.8791
11.7746	20.7381												11.7781	23.2759											11.7775	23.6602											11.7785	24.0154										11.7792	22.9497
11.7812	20.7839												11.7848	23.2501											11.7842	23.6878											11.7852	24.1108										11.7858	22.9907
11.7879	20.833												11.7914	23.2153											11.7908	23.7021											11.7919	24.169										11.7925	22.9902
11.7946	20.8864												11.7981	23.1748											11.7975	23.7041											11.7985	24.1866										11.7992	22.9492
11.8012	20.9451												11.8048	23.1276											11.8042	23.6893											11.8052	24.1699										11.8058	22.8868
11.8079	20.9956												11.8115	23.0823											11.8108	23.6588											11.8119	24.1289										11.8125	22.8229
11.8146	21.0338												11.8181	23.0398											11.8175	23.6101											11.8185	24.0731										11.8192	22.7613
11.8212	21.0609												11.8248	22.9902											11.8242	23.5467											11.8252	24.0068										11.8258	22.6965
11.8279	21.0748												11.8315	22.9297											11.8308	23.4733											11.8319	23.9334										11.8325	22.6345
11.8346	21.0724												11.8381	22.8686											11.8375	23.397											11.8385	23.8514										11.8392	22.5759
11.8413	21.059												11.8448	22.8128											11.8442	23.324											11.8452	23.7727										11.8458	22.5129
11.8479	21.0557												11.8514	22.7566											11.8508	23.253											11.8519	23.6912										11.8525	22.4423
11.8546	21.0633												11.8581	22.6989											11.8575	23.1929											11.8585	23.6077										11.8592	22.3684
11.8613	21.0743												11.8648	22.6536											11.8642	23.1466											11.8652	23.5281										11.8658	22.2983
11.8679	21.0762												11.8714	22.624											11.8708	23.1056											11.8719	23.4509										11.8725	22.2301
11.8746	21.0752												11.8781	22.5968											11.8775	23.0618											11.8785	23.3788										11.8792	22.172
11.8812	21.0738												11.8848	22.5601											11.8842	23.0103											11.8852	23.3092										11.8858	22.1305
11.8879	21.0705												11.8915	22.5167											11.8908	22.9549											11.8919	23.2453										11.8925	22.1062
11.8946	21.0681												11.8981	22.4786											11.8975	22.891											11.8985	23.1853										11.8992	22.0962
11.9012	21.0681												11.9048	22.4481											11.9042	22.8238											11.9052	23.129										11.9058	22.0971
11.9079	21.0819												11.9115	22.4214											11.9108	22.7652											11.9119	23.0889										11.9125	22.1057
11.9146	21.1067												11.9181	22.3994											11.9175	22.7227											11.9185	23.0703										11.9192	22.1071
11.9213	21.1329												11.9248	22.3894											11.9242	22.6922											11.9252	23.0627										11.9258	22.1009
11.9279	21.1568												11.9314	22.3932											11.9308	22.6693											11.9319	23.0579										11.9325	22.0866
11.9346	21.1754												11.9381	22.4133											11.9375	22.6607											11.9385	23.057										11.9392	22.0661
11.9413	21.1964												11.9448	22.4452											11.9442	22.6636											11.9452	23.068										11.9458	22.0437
11.9479	21.2126												11.9514	22.4886											11.9508	22.6665											11.9519	23.0837										11.9525	22.0313
11.9546	21.2317												11.9581	22.5396											11.9575	22.6631											11.9585	23.0989										11.9592	22.0361
11.9612	21.2669												11.9648	22.5983											11.9642	22.6727											11.9652	23.1166										11.9658	22.0585
11.9679	21.3103												11.9715	22.6669											11.9708	22.7041											11.9719	23.139										11.9725	22.0928
11.9746	21.3523												11.9781	22.7394											11.9775	22.7532											11.9785	23.1724										11.9792	22.1381
11.9812	21.3923												11.9848	22.8105											11.9842	22.8143											11.9852	23.212										11.9858	22.1901
11.9879	21.4415												11.9915	22.872											11.9908	22.8863											11.9919	23.2568										11.9925	22.2454
11.9946	21.4887												11.9981	22.9268											11.9975	22.9626											11.9985	23.3097										11.9992	22.3064
12.0013	21.5163												12.0048	22.9778											12.0042	23.0279											12.0052	23.3727										12.0058	22.3641
12.0079	21.523												12.0114	23.0222											12.0108	23.0742											12.0119	23.4475										12.0125	22.4161
12.0146	21.523												12.0181	23.0508											12.0175	23.1099											12.0185	23.519										12.0192	22.4633
12.0213	21.5173												12.0248	23.0613											12.0242	23.1438											12.0252	23.582										12.0258	22.5105
12.0279	21.5011												12.0314	23.0651											12.0308	23.1762											12.0319	23.6382										12.0325	22.5511
12.0346	21.4834												12.0381	23.0665											12.0375	23.2034											12.0385	23.6902										12.0392	22.5816
12.0412	21.471												12.0448	23.0622											12.0442	23.222											12.0452	23.7393										12.0458	22.6021
12.0479	21.4663												12.0515	23.0546											12.0508	23.2382											12.0519	23.7761										12.0525	22.6145
12.0546	21.4591												12.0581	23.0536											12.0575	23.2487											12.0585	23.8008										12.0592	22.6159
12.0612	21.4438												12.0648	23.0618											12.0642	23.2506											12.0652	23.8104										12.0658	22.6021
12.0679	21.4229												12.0715	23.0818											12.0708	23.2463											12.0719	23.8085										12.0725	22.5744
12.0746	21.3938												12.0781	23.1204											12.0775	23.2453											12.0785	23.8037										12.0792	22.5449
12.0813	21.3575												12.0848	23.1791											12.0842	23.2525											12.0852	23.7918										12.0858	22.532
12.0879	21.318												12.0915	23.2425											12.0908	23.2644											12.0919	23.7842										12.0925	22.5382
12.0946	21.2817												12.0981	23.3002											12.0975	23.2816											12.0985	23.7894										12.0992	22.5568
12.1013	21.2545												12.1048	23.3569											12.1042	23.3035											12.1052	23.8099										12.1058	22.5844
12.1079	21.2407												12.1114	23.4084											12.1108	23.3245											12.1119	23.8385										12.1125	22.6297
12.1146	21.2355												12.1181	23.4413											12.1175	23.3378											12.1185	23.8643										12.1192	22.6841
12.1212	21.234												12.1248	23.4518											12.1242	23.3469											12.1252	23.8891										12.1258	22.7265
12.1279	21.2379												12.1314	23.4504											12.1308	23.3498											12.1319	23.9134										12.1325	22.7475
12.1346	21.2531												12.1381	23.4437											12.1375	23.3426											12.1385	23.9315										12.1392	22.7489
12.1412	21.2793												12.1448	23.4313											12.1442	23.3278											12.1452	23.9425										12.1458	22.7365
12.1479	21.3037												12.1515	23.4146											12.1508	23.3092											12.1519	23.9439										12.1525	22.7075
12.1546	21.3213												12.1581	23.397											12.1575	23.2859											12.1585	23.9339										12.1592	22.6617
12.1613	21.3389												12.1648	23.3679											12.1642	23.2534											12.1652	23.9134										12.1658	22.6054
12.1679	21.3542												12.1715	23.3173											12.1708	23.2186											12.1719	23.8824										12.1725	22.5511
12.1746	21.3656												12.1781	23.2458											12.1775	23.1857											12.1785	23.8419										12.1792	22.5067
12.1813	21.379												12.1848	23.169											12.1842	23.1552											12.1852	23.7913										12.1858	22.471
12.1879	21.3966												12.1914	23.1004											12.1908	23.1175											12.1919	23.7341										12.1925	22.4409
12.1946	21.4124												12.1981	23.0393											12.1975	23.0708											12.1985	23.6764										12.1992	22.4218
12.2012	21.4195												12.2048	22.9831											12.2042	23.0222											12.2052	23.6197										12.2058	22.418
12.2079	21.4195												12.2114	22.9349											12.2108	22.9797											12.2119	23.5696										12.2125	22.4347
12.2146	21.4124												12.2181	22.9173											12.2175	22.9521											12.2185	23.5376										12.2192	22.4733
12.2212	21.3962												12.2248	22.9301											12.2242	22.9392											12.2252	23.5362										12.2258	22.5444
12.2279	21.378												12.2315	22.9659											12.2308	22.9487											12.2319	23.56										12.2325	22.6502
12.2346	21.3723												12.2381	23.0203											12.2375	22.9931											12.2385	23.6087										12.2392	22.7814
12.2413	21.378												12.2448	23.1056											12.2442	23.0699											12.2452	23.6826										12.2458	22.9292
12.2479	21.3952												12.2515	23.232											12.2508	23.1695											12.2519	23.7803										12.2525	23.0908
12.2546	21.4143												12.2581	23.3889											12.2575	23.2768											12.2585	23.8881										12.2592	23.263
12.2613	21.4381												12.2648	23.5639											12.2642	23.3889											12.2652	24.0006										12.2658	23.4318
12.2679	21.471												12.2714	23.7427											12.2708	23.4995											12.2719	24.1265										12.2725	23.5939
12.2746	21.5149												12.2781	23.9215											12.2775	23.603											12.2785	24.262										12.2792	23.7656
12.2812	21.5597												12.2848	24.0941											12.2842	23.7041											12.2852	24.4026										12.2858	23.9525
12.2879	21.5883												12.2914	24.2605											12.2908	23.8008											12.2919	24.5452										12.2925	24.147
12.2946	21.6064												12.2981	24.425											12.2975	23.8957											12.2985	24.6916										12.2992	24.3478
12.3012	21.6193												12.3048	24.6096											12.3042	24.004											12.3052	24.8413										12.3058	24.5619
12.3079	21.626												12.3115	24.8623											12.3108	24.1494											12.3119	24.9901										12.3125	24.7974
12.3146	21.6184												12.3181	25.2581											12.3175	24.364											12.3185	25.1403										12.3192	25.0673
12.3212	21.6103												12.3248	25.8989											12.3242	24.6973											12.3252	25.3081										12.3258	25.4159
12.3279	21.6208												12.3315	26.8908											12.3308	25.229											12.3319	25.5232										12.3325	25.9042
12.3346	21.6489												12.3381	28.3322											12.3375	26.051											12.3385	25.8298										12.3392	26.5951
12.3413	21.6789												12.3448	30.283											12.3442	27.2527											12.3452	26.2756										12.3458	27.5588
12.3479	21.699												12.3514	32.7601											12.3508	28.9106											12.3519	26.9356										12.3525	28.8496
12.3546	21.7113												12.3581	35.7051											12.3575	31.0717											12.3585	27.8959										12.3592	30.5009
12.3613	21.7204												12.3648	38.9643											12.3642	33.7024											12.3652	29.2234										12.3658	32.4841
12.3679	21.7295												12.3714	42.2997											12.3708	36.6864											12.3719	30.9553										12.3725	34.7209
12.3746	21.7409												12.3781	45.4245											12.3775	39.8369											12.3785	33.0815										12.3792	37.0708
12.3812	21.7509												12.3848	48.0638											12.3842	42.9182											12.3852	35.5515										12.3858	39.3434
12.3879	21.7595												12.3915	49.9768											12.3908	45.6715											12.3919	38.2266										12.3925	41.3494
12.3946	21.769												12.3981	50.9944											12.3975	47.8463											12.3985	40.9126										12.3992	42.9025
12.4012	21.7762												12.4048	51.0621											12.4042	49.2454											12.4052	43.396										12.4058	43.8643
12.4079	21.7786												12.4115	50.2291											12.4108	49.7656											12.4119	45.4574										12.4125	44.1489
12.4146	21.77												12.4181	48.6312											12.4175	49.4061											12.4185	46.9122										12.4192	43.7579
12.4213	21.7619												12.4248	46.4473											12.4242	48.245											12.4252	47.6317										12.4258	42.7623
12.4279	21.76												12.4314	43.8905											12.4308	46.4282											12.4319	47.5798										12.4325	41.2722
12.4346	21.7671												12.4381	41.1706											12.4375	44.1399											12.4385	46.7973										12.4392	39.433
12.4413	21.7748												12.4448	38.4545											12.4442	41.5902											12.4452	45.3839										12.4458	37.4045
12.4479	21.7772												12.4514	35.8782											12.4508	38.9748											12.4519	43.4847										12.4525	35.3408
12.4546	21.7862												12.4581	33.5426											12.4575	36.4447											12.4585	41.2784										12.4592	33.3624
12.4612	21.8029												12.4648	31.517											12.4642	34.1187											12.4652	38.9361										12.4658	31.5666
12.4679	21.8277												12.4715	29.819											12.4708	32.0759											12.4719	36.6139										12.4725	30.0255
12.4746	21.8554												12.4781	28.4557											12.4775	30.3693											12.4785	34.4367										12.4792	28.7924
12.4812	21.8878												12.4848	27.42											12.4842	29.0236											12.4852	32.505										12.4858	27.8926
12.4879	21.9269												12.4915	26.6886											12.4908	28.0333											12.4919	30.89										12.4925	27.3328
12.4946	21.965												12.4981	26.2151											12.4975	27.3871											12.4985	29.6211										12.4992	27.0972
12.5013	22.0013												12.5048	25.9438											12.5042	27.0443											12.5052	28.7066										12.5058	27.1549
12.5079	22.028												12.5114	25.8279											12.5108	26.947											12.5119	28.1434										12.5125	27.4501
12.5146	22.037												12.5181	25.8069											12.5175	27.0219											12.5185	27.9012										12.5192	27.9045
12.5213	22.0284												12.5248	25.825											12.5242	27.2031											12.5252	27.9293										12.5258	28.4286
12.5279	22.0146												12.5314	25.8336											12.5308	27.4167											12.5319	28.1634										12.5325	28.9207
12.5346	21.9994												12.5381	25.8017											12.5375	27.5898											12.5385	28.5378										12.5392	29.294
12.5412	21.9822												12.5448	25.7168											12.5442	27.6613											12.5452	28.9788										12.5458	29.4828
12.5479	21.9574												12.5515	25.5809											12.5508	27.6113											12.5519	29.3913										12.5525	29.459
12.5546	21.9383												12.5581	25.3983											12.5575	27.4472											12.5585	29.6979										12.5592	29.2115
12.5612	21.9364												12.5648	25.1842											12.5642	27.1697											12.5652	29.8386										12.5658	28.7538
12.5679	21.9426												12.5715	24.9557											12.5708	26.7992											12.5719	29.7861										12.5725	28.1382
12.5746	21.9474												12.5781	24.7355											12.5775	26.3615											12.5785	29.5377										12.5792	27.4358
12.5813	21.9526												12.5848	24.5333											12.5842	25.9085											12.5852	29.1166										12.5858	26.71
12.5879	21.9684												12.5915	24.353											12.5908	25.4765											12.5919	28.5668										12.5925	26.0119
12.5946	21.9889												12.5981	24.199											12.5975	25.0864											12.5985	27.9474										12.5992	25.3859
12.6013	22.0032												12.6048	24.0703											12.6042	24.7478											12.6052	27.3185										12.6058	24.8613
12.6079	22.0175												12.6114	23.972											12.6108	24.4732											12.6119	26.7224										12.6125	24.4422
12.6146	22.0389												12.6181	23.9053											12.6175	24.2734											12.6185	26.1893										12.6192	24.1284
12.6212	22.0604												12.6248	23.8748											12.6242	24.1446											12.6252	25.7397										12.6258	23.9143
12.6279	22.0776												12.6314	23.87											12.6308	24.066											12.6319	25.393										12.6325	23.7784
12.6346	22.0971												12.6381	23.8833											12.6375	24.0245											12.6385	25.147										12.6392	23.7021
12.6412	22.1238												12.6448	23.9091											12.6442	24.0245											12.6452	24.9896										12.6458	23.6812
12.6479	22.1453												12.6515	23.9468											12.6508	24.0602											12.6519	24.9038										12.6525	23.7164
12.6546	22.1548												12.6581	23.9925											12.6575	24.1175											12.6585	24.8828										12.6592	23.7889
12.6613	22.15												12.6648	24.0335											12.6642	24.179											12.6652	24.9085										12.6658	23.8776
12.6679	22.1362												12.6715	24.0684											12.6708	24.2481											12.6719	24.9667										12.6725	23.9787
12.6746	22.1186												12.6781	24.0927											12.6775	24.3187											12.6785	25.0416										12.6792	24.0884
12.6813	22.1105												12.6848	24.1122											12.6842	24.3831											12.6852	25.1265										12.6858	24.1899
12.6879	22.1195												12.6914	24.116											12.6908	24.4265											12.6919	25.2156										12.6925	24.2634
12.6946	22.1434												12.6981	24.0979											12.6975	24.4503											12.6985	25.2886										12.6992	24.2987
12.7012	22.181												12.7048	24.0593											12.7042	24.4603											12.7052	25.3444										12.7058	24.2996
12.7079	22.222												12.7114	24.0078											12.7108	24.4527											12.7119	25.3754										12.7125	24.2696
12.7146	22.2545												12.7181	23.9544											12.7175	24.4255											12.7185	25.3878										12.7192	24.2105
12.7212	22.2721												12.7248	23.8938											12.7242	24.375											12.7252	25.3706										12.7258	24.1218
12.7279	22.2726												12.7315	23.8256											12.7308	24.3044											12.7319	25.3129										12.7325	24.0068
12.7346	22.2631												12.7381	23.7498											12.7375	24.2167											12.7385	25.2204										12.7392	23.8757
12.7413	22.2421												12.7448	23.6716											12.7442	24.1175											12.7452	25.0998										12.7458	23.7432
12.7479	22.2225												12.7515	23.602											12.7508	24.013											12.7519	24.9596										12.7525	23.6197
12.7546	22.2111												12.7581	23.5438											12.7575	23.9115											12.7585	24.806										12.7592	23.5076
12.7613	22.2096												12.7648	23.4923											12.7642	23.8223											12.7652	24.6501										12.7658	23.4127
12.7679	22.212												12.7714	23.4561											12.7708	23.7527											12.7719	24.5132										12.7725	23.3393
12.7746	22.2144												12.7781	23.4609											12.7775	23.705											12.7785	24.4098										12.7792	23.2983
12.7812	22.2268												12.7848	23.5438											12.7842	23.6945											12.7852	24.3402										12.7858	23.2887
12.7879	22.2468												12.7914	23.7374											12.7908	23.7446											12.7919	24.3006										12.7925	23.325
12.7946	22.2721												12.7981	24.096											12.7975	23.8996											12.7985	24.2968										12.7992	23.4404
12.8012	22.2878												12.8048	24.7078											12.8042	24.2186											12.8052	24.3559										12.8058	23.6793
12.8079	22.2988												12.8115	25.6534											12.8108	24.7846											12.8119	24.519										12.8125	24.1036
12.8146	22.3083												12.8181	26.9933											12.8175	25.6982											12.8185	24.8432										12.8192	24.7812
12.8212	22.3155												12.8248	28.7576											12.8242	27.0391											12.8252	25.394										12.8258	25.7869
12.8279	22.3141												12.8315	30.9348											12.8308	28.8525											12.8319	26.2465										12.8325	27.1587
12.8346	22.3007												12.8381	33.4382											12.8375	31.1232											12.8385	27.4677										12.8392	28.8763
12.8413	22.2855												12.8448	36.1037											12.8442	33.782											12.8452	29.1023										12.8458	30.8809
12.8479	22.2764												12.8514	38.7106											12.8508	36.6831											12.8519	31.1365										12.8525	33.0687
12.8546	22.2716												12.8581	41.0166											12.8575	39.6008											12.8585	33.493										12.8592	35.2802
12.8613	22.2735												12.8648	42.7871											12.8642	42.2649											12.8652	36.0274										12.8658	37.2968
12.8679	22.2859												12.8714	43.8399											12.8708	44.415											12.8719	38.5375										12.8725	38.9066
12.8746	22.3079												12.8781	44.0874											12.8775	45.846											12.8785	40.7958										12.8792	39.957
12.8812	22.3308												12.8848	43.5314											12.8842	46.4211											12.8852	42.5735										12.8858	40.3628
12.8879	22.3522												12.8915	42.2778											12.8908	46.1059											12.8919	43.6907										12.8925	40.1001
12.8946	22.3737												12.8981	40.4973											12.8975	44.9734											12.8985	44.0416										12.8992	39.2089
12.9012	22.3923												12.9048	38.393											12.9042	43.1929											12.9052	43.6187										12.9058	37.8184
12.9079	22.4094												12.9115	36.1643											12.9108	40.9741											12.9119	42.5115										12.9125	36.1104
12.9146	22.4266												12.9181	33.9808											12.9175	38.5447											12.9185	40.8754										12.9192	34.2584
12.9213	22.4471												12.9248	31.9924											12.9242	36.1099											12.9252	38.8961										12.9258	32.4025
12.9279	22.4643												12.9314	30.2925											12.9308	33.8311											12.9319	36.7708										12.9325	30.6611
12.9346	22.4738												12.9381	28.9173											12.9375	31.8184											12.9385	34.6766										12.9392	29.1333
12.9413	22.4786												12.9448	27.8568											12.9442	30.1347											12.9452	32.7477										12.9458	27.863
12.9479	22.4752												12.9514	27.0791											12.9508	28.801											12.9519	31.0616										12.9525	26.8431
12.9546	22.4695												12.9581	26.5474											12.9575	27.7915											12.9585	29.6545										12.9592	26.063
12.9612	22.4624												12.9648	26.2012											12.9642	27.0629											12.9652	28.533										12.9658	25.5084
12.9679	22.4533												12.9715	25.9876											12.9708	26.5694											12.9719	27.6766										12.9725	25.1484
12.9746	22.4423												12.9781	25.8684											12.9775	26.2618											12.9785	27.0514										12.9792	24.9376
12.9812	22.4304												12.9848	25.8298											12.9842	26.0949											12.9852	26.6252										12.9858	24.8489
12.9879	22.4247												12.9915	25.8617											12.9908	26.0296											12.9919	26.3724										12.9925	24.8652
12.9946	22.4195												12.9981	25.9452											12.9975	26.0487											12.9985	26.2623										12.9992	24.9658
13.0013	22.4156												13.0048	26.0677											13.0042	26.1388											13.0052	26.2699										13.0058	25.1284
13.0079	22.4209												13.0114	26.2232											13.0108	26.2823											13.0119	26.3715										13.0125	25.3382
13.0146	22.4361												13.0181	26.3991											13.0175	26.463											13.0185	26.5446										13.0192	25.5857
13.0213	22.4586												13.0248	26.5656											13.0242	26.649											13.0252	26.7568										13.0258	25.8369
13.0279	22.4776												13.0314	26.6829											13.0308	26.8221											13.0319	26.9704										13.0325	26.0682
13.0346	22.4948												13.0381	26.7377											13.0375	26.9585											13.0385	27.1668										13.0392	26.2585
13.0412	22.512												13.0448	26.732											13.0442	27.0472											13.0452	27.329										13.0458	26.3925
13.0479	22.5224												13.0515	26.67											13.0508	27.081											13.0519	27.442										13.0525	26.4668
13.0546	22.5363												13.0581	26.5589											13.0575	27.0596											13.0585	27.5002										13.0592	26.4778
13.0612	22.552												13.0648	26.4139											13.0642	26.9971											13.0652	27.5106										13.0658	26.4482
13.0679	22.5735												13.0715	26.2804											13.0708	26.9136											13.0719	27.492										13.0725	26.3963
13.0746	22.5992												13.0781	26.1979											13.0775	26.8364											13.0785	27.4496										13.0792	26.3543
13.0813	22.6269												13.0848	26.2084											13.0842	26.7944											13.0852	27.3852										13.0858	26.3691
13.0879	22.6603												13.0915	26.3724											13.0908	26.8335											13.0919	27.3294										13.0925	26.4835
13.0946	22.6889												13.0981	26.792											13.0975	27.0338											13.0985	27.3194										13.0992	26.7701
13.1013	22.7132												13.1048	27.6194											13.1042	27.5173											13.1052	27.4081										13.1058	27.3356
13.1079	22.7284												13.1114	29.0422											13.1108	28.4419											13.1119	27.6585										13.1125	28.3408
13.1146	22.7408												13.1181	31.2934											13.1175	30.004											13.1185	28.1734										13.1192	29.9873
13.1212	22.7585												13.1248	34.616											13.1242	32.4621											13.1252	29.1071										13.1258	32.5265
13.1279	22.7785												13.1314	39.2179											13.1308	36.0975											13.1319	30.6511										13.1325	36.2711
13.1346	22.7962												13.1381	45.2142											13.1375	41.1634											13.1385	33.0601										13.1392	41.5373
13.1412	22.8086												13.1448	52.5794											13.1442	47.812											13.1452	36.623										13.1458	48.5587
13.1479	22.8243												13.1515	61.0971											13.1508	56.0408											13.1519	41.6293										13.1525	57.3893
13.1546	22.8367												13.1581	70.3068											13.1575	65.6214											13.1585	48.2912										13.1592	67.8387
13.1613	22.8415												13.1648	79.5479											13.1642	76.0655											13.1652	56.6683										13.1658	79.4415
13.1679	22.8429												13.1715	88.0523											13.1708	86.6566											13.1719	66.5927										13.1725	91.4459
13.1746	22.8539												13.1781	95.0432											13.1775	96.5266											13.1785	77.6191										13.1792	102.883
13.1813	22.8744												13.1848	99.8549											13.1842	104.777											13.1852	89.036										13.1858	112.704
13.1879	22.8953												13.1914	102.03											13.1908	110.61											13.1919	99.9374										13.1925	119.975
13.1946	22.913												13.1981	101.424											13.1975	113.481											13.1985	109.341										13.1992	124.012
13.2012	22.9273												13.2048	98.2013											13.2042	113.173											13.2052	116.357										13.2058	124.475
13.2079	22.9378												13.2114	92.7873											13.2108	109.821											13.2119	120.32										13.2125	121.419
13.2146	22.9435												13.2181	85.7816											13.2175	103.862											13.2185	120.892										13.2192	115.278
13.2212	22.9516												13.2248	77.8408											13.2242	95.9616											13.2252	118.111										13.2258	106.769
13.2279	22.9654												13.2315	69.6135											13.2308	86.8945											13.2319	112.376										13.2325	96.7488
13.2346	22.984												13.2381	61.6522											13.2375	77.4307											13.2385	104.364										13.2392	86.0801
13.2413	23.005												13.2448	54.3661											13.2442	68.2135											13.2452	94.8682										13.2458	75.5296
13.2479	23.0236												13.2515	48.008											13.2508	59.7296											13.2519	84.7063										13.2525	65.6934
13.2546	23.0379												13.2581	42.6941											13.2575	52.2876											13.2585	74.6188										13.2592	56.972
13.2613	23.0455												13.2648	38.456											13.2642	46.0482											13.2652	65.2008										13.2658	49.5744
13.2679	23.0479												13.2714	35.2612											13.2708	41.0576											13.2719	56.8576										13.2725	43.5681
13.2746	23.047												13.2781	33.0482											13.2775	37.282											13.2785	49.8095										13.2792	38.9357
13.2812	23.047												13.2848	31.7731											13.2842	34.6804											13.2852	44.1494										13.2858	35.6216
13.2879	23.0522												13.2914	31.4336											13.2908	33.2236											13.2919	39.8951										13.2925	33.5655
13.2946	23.066												13.2981	32.0578											13.2975	32.9185											13.2985	37.0364										13.2992	32.7291
13.3012	23.0894												13.3048	33.6461											13.3042	33.7715											13.3052	35.5487										13.3058	33.0882
13.3079	23.1233												13.3115	36.1495											13.3108	35.7647											13.3119	35.3947										13.3125	34.5969
13.3146	23.1605												13.3181	39.4516											13.3175	38.816											13.3185	36.5305										13.3192	37.1633
13.3212	23.1934												13.3248	43.3459											13.3242	42.7489											13.3252	38.8789										13.3258	40.6017
13.3279	23.2167												13.3315	47.5059											13.3308	47.2713											13.3319	42.2602										13.3325	44.631
[truncated: 4,000 more rows]

## Sheet: 150
0.0027	-0.136852											0.00416667	0.198841											0.00311667	-0.0591278											0.00125	0.486374												0.00228333
0.00936667	-0.160694											0.0108333	0.26083											0.00978333	-0.0610352											0.00791667	0.470638												0.00895
0.0160333	-0.183582											0.0175	0.314713											0.01645	-0.0534058											0.0145833	0.462055												0.0156167
0.0227	-0.202656											0.0241667	0.351906											0.0231167	-0.041008											0.02125	0.452995												0.0222833
0.0293667	-0.214577											0.0308333	0.376701											0.0297833	-0.0305176											0.0279167	0.433445												0.02895
0.0360333	-0.216961											0.0375	0.396729											0.03645	-0.0185966											0.0345833	0.404835												0.0356167
0.0427	-0.217915											0.0441667	0.411987											0.0431167	0.000953674											0.04125	0.375748												0.0422833
0.0493667	-0.212669											0.0508333	0.423431											0.0497833	0.0200272											0.0479167	0.342369												0.04895
0.0560333	-0.201702											0.0575	0.427723											0.05645	0.0333786											0.0545833	0.306129												0.0556167
0.0627	-0.185966											0.0641667	0.434399											0.0631167	0.043869											0.06125	0.266075												0.0622833
0.0693667	-0.171185											0.0708333	0.44632											0.0697833	0.0572205											0.0679167	0.232697												0.06895
0.0760333	-0.166416											0.0775	0.454426											0.07645	0.0805855											0.0745833	0.205994												0.0756167
0.0827	-0.15974											0.0841667	0.457764											0.0831167	0.112057											0.08125	0.18549												0.0822833
0.0893667	-0.150681											0.0908333	0.459194											0.0897833	0.146389											0.0879167	0.172615												0.08895
0.0960333	-0.136375											0.0975	0.471592											0.09645	0.174999											0.0945833	0.165939												0.0956167
0.1027	-0.122547											0.104167	0.487804											0.103117	0.202656											0.10125	0.170708												0.102283
0.109367	-0.116825											0.110833	0.495434											0.109783	0.237465											0.107917	0.181675												0.10895
0.116033	-0.115395											0.1175	0.494957											0.11645	0.275135											0.114583	0.19455												0.115617
0.1227	-0.118256											0.124167	0.492096											0.123117	0.306606											0.12125	0.199795												0.122283
0.129367	-0.113487											0.130833	0.489712											0.129783	0.333786											0.127917	0.196457												0.12895
0.136033	-0.103474											0.1375	0.475883											0.13645	0.365257											0.134583	0.190735												0.135617
0.1427	-0.0863075											0.144167	0.452042											0.143117	0.402451											0.14125	0.179768												0.142283
0.149367	-0.0557899											0.150833	0.422478											0.149783	0.433922											0.147917	0.166893												0.14895
0.156033	-0.00715256											0.1575	0.389099											0.15645	0.442028											0.154583	0.14782												0.155617
0.1627	0.0462532											0.164167	0.356197											0.163117	0.428677											0.16125	0.132084												0.162283
0.169367	0.0896454											0.170833	0.320435											0.169783	0.406265											0.167917	0.124454												0.16895
0.176033	0.123978											0.1775	0.293255											0.17645	0.392914											0.174583	0.123501												0.175617
0.1827	0.152111											0.184167	0.276089											0.183117	0.381947											0.18125	0.130177												0.182283
0.189367	0.175953											0.190833	0.267506											0.189783	0.368118											0.187917	0.145912												0.18895
0.196033	0.190258											0.1975	0.267506											0.19645	0.36335											0.194583	0.180244												0.195617
0.2027	0.196457											0.204167	0.265598											0.203117	0.373363											0.20125	0.228882												0.202283
0.209367	0.199795											0.210833	0.265121											0.209783	0.383377											0.207917	0.282764												0.20895
0.216033	0.20504											0.2175	0.258923											0.21645	0.370979											0.214583	0.329018												0.215617
0.2227	0.216484											0.224167	0.240803											0.223117	0.332832											0.22125	0.364304												0.222283
0.229367	0.224113											0.230833	0.211239											0.229783	0.286102											0.227917	0.394821												0.22895
0.236033	0.223637											0.2375	0.181198											0.23645	0.235558											0.234583	0.427723												0.235617
0.2427	0.215054											0.244167	0.164032											0.243117	0.188351											0.24125	0.460625												0.242283
0.249367	0.204086											0.250833	0.156403											0.249783	0.151634											0.247917	0.489712												0.24895
0.256033	0.190258											0.2575	0.144958											0.25645	0.124931											0.254583	0.513077												0.255617
0.2627	0.175953											0.264167	0.131607											0.263117	0.107765											0.26125	0.53215												0.262283
0.269367	0.164509											0.270833	0.124454											0.269783	0.0839233											0.267917	0.544071												0.26895
0.276033	0.157833											0.2775	0.125408											0.27645	0.0610352											0.274583	0.545502												0.275617
0.2827	0.155449											0.284167	0.123501											0.283117	0.0343323											0.28125	0.541687												0.282283
0.289367	0.156879											0.290833	0.117302											0.289783	0.000953674											0.287917	0.536442												0.28895
0.296033	0.154972											0.2975	0.127316											0.29645	-0.0357628											0.294583	0.535965												0.295617
0.3027	0.136852											0.304167	0.159264											0.303117	-0.0634193											0.30125	0.539303												0.302283
0.309367	0.107765											0.310833	0.207901											0.309783	-0.0724792											0.307917	0.543118												0.30895
0.316033	0.0734329											0.3175	0.251293											0.31645	-0.0767708											0.314583	0.543118												0.315617
0.3227	0.038147											0.324167	0.28944											0.323117	-0.0839233											0.32125	0.537395												0.322283
0.329367	0											0.330833	0.317097											0.329783	-0.0858307											0.327917	0.529289												0.32895
0.336033	-0.0357628											0.3375	0.339985											0.33645	-0.0734329											0.334583	0.516891												0.335617
0.3427	-0.0572205											0.344167	0.370502											0.343117	-0.0581741											0.34125	0.50211												0.342283
0.349367	-0.0715256											0.350833	0.403404											0.349783	-0.0472069											0.347917	0.490665												0.34895
0.356033	-0.0872612											0.3575	0.436783											0.35645	-0.038147											0.354583	0.482082												0.355617
0.3627	-0.104427											0.364167	0.459194											0.363117	-0.0224113											0.36125	0.478745												0.362283
0.369367	-0.125408											0.370833	0.481606											0.369783	-0.00619888											0.367917	0.479221												0.36895
0.376033	-0.144005											0.3775	0.500679											0.37645	0.0100136											0.374583	0.480652												0.375617
0.3827	-0.161171											0.384167	0.506401											0.383117	0.0352859											0.38125	0.470638												0.382283
0.389367	-0.16737											0.390833	0.500679											0.389783	0.0686646											0.387917	0.442028												0.38895
0.396033	-0.164986											0.3975	0.491619											0.39645	0.101089											0.394583	0.408173												0.395617
0.4027	-0.159264											0.404167	0.494003											0.403117	0.126362											0.40125	0.375748												0.402283
0.409367	-0.14925											0.410833	0.50354											0.409783	0.154972											0.407917	0.344276												0.40895
0.416033	-0.133991											0.4175	0.5126											0.41645	0.191212											0.414583	0.315189												0.415617
0.4227	-0.116825											0.424167	0.520706											0.423117	0.226974											0.42125	0.300884												0.422283
0.429367	-0.104904											0.430833	0.520229											0.429783	0.259876											0.427917	0.302315												0.42895
0.436033	-0.0910759											0.4375	0.511169											0.43645	0.296116											0.434583	0.306606												0.435617
0.4427	-0.0686646											0.444167	0.490665											0.443117	0.340462											0.44125	0.295162												0.442283
0.449367	-0.0391006											0.450833	0.474453											0.449783	0.384808											0.447917	0.272751												0.44895
0.456033	-0.0109673											0.4575	0.461578											0.45645	0.420094											0.454583	0.244617												0.455617
0.4627	0.0123978											0.464167	0.442982											0.463117	0.442982											0.46125	0.2141												0.462283
0.469367	0.0367165											0.470833	0.421524											0.469783	0.456333											0.467917	0.182152												0.46895
0.476033	0.0662804											0.4775	0.400543											0.47645	0.462532											0.474583	0.154018												0.475617
0.4827	0.0963211											0.484167	0.385284											0.483117	0.464916											0.48125	0.143528												0.482283
0.489367	0.121593											0.490833	0.361443											0.489783	0.462055											0.487917	0.148296												0.48895
0.496033	0.139713											0.4975	0.328064											0.49645	0.461102											0.494583	0.166416												0.495617
0.5027	0.156403											0.504167	0.292301											0.503117	0.467777											0.50125	0.191212												0.502283
0.509367	0.172615											0.510833	0.258923											0.509783	0.481129											0.507917	0.218868												0.50895
0.516033	0.182629											0.5175	0.22316											0.51645	0.494957											0.514583	0.245094												0.515617
0.5227	0.193119											0.524167	0.180721											0.523117	0.504494											0.52125	0.269413												0.522283
0.529367	0.210285											0.530833	0.136852											0.529783	0.509262											0.527917	0.296593												0.52895
0.536033	0.232697											0.5375	0.0987053											0.53645	0.499725											0.534583	0.325203												0.535617
0.5427	0.252247											0.544167	0.0710487											0.543117	0.477314											0.54125	0.357151												0.542283
0.549367	0.265598											0.550833	0.0519753											0.549783	0.445366											0.547917	0.396252												0.54895
0.556033	0.276566											0.5575	0.038147											0.55645	0.415325											0.554583	0.436783												0.555617
0.5627	0.277996											0.564167	0.0333786											0.563117	0.385761											0.56125	0.470638												0.562283
0.569367	0.269413											0.570833	0.0391006											0.569783	0.357628											0.567917	0.494003												0.56895
0.576033	0.252724											0.5775	0.0486374											0.57645	0.331402											0.574583	0.516415												0.575617
0.5827	0.229359											0.584167	0.0481606											0.583117	0.304699											0.58125	0.534058												0.582283
0.589367	0.209808											0.590833	0.0386238											0.589783	0.281334											0.587917	0.540257												0.58895
0.596033	0.192165											0.5975	0.0357628											0.59645	0.254631											0.594583	0.546932												0.595617
0.6027	0.178337											0.604167	0.0433922											0.603117	0.225067											0.60125	0.560284												0.602283
0.609367	0.166893											0.610833	0.0600815											0.609783	0.19598											0.607917	0.575066												0.60895
0.616033	0.157356											0.6175	0.0777245											0.61645	0.171661											0.614583	0.584126												0.615617
0.6227	0.153065											0.624167	0.101089											0.623117	0.152588											0.62125	0.59557												0.622283
0.629367	0.14782											0.630833	0.132084											0.629783	0.132561											0.627917	0.61512												0.62895
0.636033	0.142574											0.6375	0.161171											0.63645	0.116825											0.634583	0.63467												0.635617
0.6427	0.136852											0.644167	0.185966											0.643117	0.105858											0.64125	0.649452												0.642283
0.649367	0.133038											0.650833	0.202656											0.649783	0.0977516											0.647917	0.66328												0.64895
0.656033	0.124931											0.6575	0.216961											0.65645	0.0853539											0.654583	0.669479												0.655617
0.6627	0.113487											0.664167	0.230312											0.663117	0.0710487											0.66125	0.660896												0.662283
0.669367	0.0915527											0.670833	0.244617											0.669783	0.0619888											0.667917	0.644207												0.66895
0.676033	0.064373											0.6775	0.265121											0.67645	0.061512											0.674583	0.626087												0.675617
0.6827	0.0333786											0.684167	0.287533											0.683117	0.0667572											0.68125	0.60606												0.682283
0.689367	-0.00238419											0.690833	0.311375											0.689783	0.0758171											0.687917	0.579357												0.68895
0.696033	-0.0343323											0.6975	0.336647											0.69645	0.0863075											0.694583	0.555992												0.695617
0.7027	-0.0596046											0.704167	0.367641											0.703117	0.102997											0.70125	0.535011												0.702283
0.709367	-0.0700951											0.710833	0.401974											0.709783	0.12207											0.707917	0.508785												0.70895
0.716033	-0.0691414											0.7175	0.435352											0.71645	0.14019											0.714583	0.473499												0.715617
0.7227	-0.058651											0.724167	0.464439											0.723117	0.160694											0.72125	0.435352												0.722283
0.729367	-0.0481606											0.730833	0.485897											0.729783	0.179291											0.727917	0.40102												0.72895
0.736033	-0.0414848											0.7375	0.500202											0.73645	0.205517											0.734583	0.368595												0.735617
0.7427	-0.0395775											0.744167	0.507832											0.743117	0.24271											0.74125	0.340462												0.742283
0.749367	-0.0391006											0.750833	0.509739											0.749783	0.290394											0.747917	0.31805												0.74895
0.756033	-0.0386238											0.7575	0.500202											0.75645	0.338554											0.754583	0.30756												0.755617
0.7627	-0.0376701											0.764167	0.479221											0.763117	0.380516											0.76125	0.307083												0.762283
0.769367	-0.023365											0.770833	0.457287											0.769783	0.426769											0.767917	0.30899												0.76895
0.776033	0.000476837											0.7775	0.44632											0.77645	0.474453											0.774583	0.308037												0.775617
0.7827	0.0267029											0.784167	0.444412											0.783117	0.507355											0.78125	0.300407												0.782283
0.789367	0.0534058											0.790833	0.44632											0.789783	0.521183											0.787917	0.286102												0.78895
0.796033	0.0762939											0.7975	0.44775											0.79645	0.519753											0.794583	0.261307												0.795617
0.8027	0.0972748											0.804167	0.450134											0.803117	0.518322											0.80125	0.234127												0.802283
0.809367	0.112057											0.810833	0.453472											0.809783	0.5126											0.807917	0.211239												0.80895
0.816033	0.129223											0.8175	0.440121											0.81645	0.495911											0.814583	0.191689												0.815617
0.8227	0.156403											0.824167	0.409126											0.823117	0.473499											0.82125	0.179768												0.822283
0.829367	0.183105											0.830833	0.368118											0.829783	0.461578											0.827917	0.179291												0.82895
0.836033	0.204563											0.8375	0.330925											0.83645	0.466347											0.834583	0.194073												0.835617
0.8427	0.218868											0.844167	0.305176											0.843117	0.474453											0.84125	0.220299												0.842283
0.849367	0.231743											0.850833	0.281334											0.849783	0.475407											0.847917	0.256062												0.84895
0.856033	0.245571											0.8575	0.263214											0.85645	0.471115											0.854583	0.306129												0.855617
0.8627	0.256538											0.864167	0.247955											0.863117	0.464916											0.86125	0.361919												0.862283
0.869367	0.262737											0.870833	0.230789											0.869783	0.44775											0.867917	0.412464												0.86895
0.876033	0.261307											0.8775	0.212193											0.87645	0.414371											0.874583	0.452995												0.875617
0.8827	0.252724											0.884167	0.193596											0.883117	0.374317											0.88125	0.481129												0.882283
0.889367	0.24128											0.890833	0.178337											0.889783	0.338078											0.887917	0.503063												0.88895
0.896033	0.229836											0.8975	0.162125											0.89645	0.313759											0.894583	0.516415												0.895617
0.9027	0.214577											0.904167	0.144958											0.903117	0.302792											0.90125	0.528336												0.902283
0.909367	0.199795											0.910833	0.141621											0.909783	0.299454											0.907917	0.547886												0.90895
0.916033	0.186443											0.9175	0.137806											0.91645	0.295639											0.914583	0.576496												0.915617
0.9227	0.181198											0.924167	0.123024											0.923117	0.28801											0.92125	0.602245												0.922283
0.929367	0.178814											0.930833	0.0958443											0.929783	0.284195											0.927917	0.617504												0.92895
0.936033	0.172138											0.9375	0.0829697											0.93645	0.279903											0.934583	0.631332												0.935617
0.9427	0.155926											0.944167	0.0867844											0.943117	0.26083											0.94125	0.647545												0.942283
0.949367	0.126362											0.950833	0.0920296											0.949783	0.228882											0.947917	0.657082												0.94895
0.956033	0.0925064											0.9575	0.10252											0.95645	0.19455											0.954583	0.653267												0.955617
0.9627	0.0581741											0.964167	0.124931											0.963117	0.16737											0.96125	0.650883												0.962283
0.969367	0.0309944											0.970833	0.164509											0.969783	0.142097											0.967917	0.653744												0.96895
0.976033	0.0143051											0.9775	0.202656											0.97645	0.116825											0.974583	0.648022												0.975617
0.9827	0.0119209											0.984167	0.240326											0.983117	0.0982285											0.98125	0.630856												0.982283
0.989367	0.0243187											0.990833	0.278473											0.989783	0.0905991											0.987917	0.605583												0.98895
0.996033	0.0414848											0.9975	0.315666											0.99645	0.0934601											0.994583	0.578403												0.995617
1.0027	0.0519753											1.00417	0.351906											1.00312	0.0987053											1.00125	0.543594												1.00228
1.00937	0.04673											1.01083	0.388145											1.00978	0.101566											1.00792	0.505924												1.00895
1.01603	0.0300407											1.0175	0.41914											1.01645	0.107765											1.01458	0.474453												1.01562
1.0227	0.00333786											1.02417	0.442505											1.02312	0.124931											1.02125	0.449181												1.02228
1.02937	-0.0247955											1.03083	0.4673											1.02978	0.153542											1.02792	0.425339												1.02895
1.03603	-0.0529289											1.0375	0.497818											1.03645	0.184536											1.03458	0.405788												1.03562
1.0427	-0.0739098											1.04417	0.527859											1.04312	0.218868											1.04125	0.392914												1.04228
1.04937	-0.0853539											1.05083	0.548363											1.04978	0.250816											1.04792	0.385761												1.04895
1.05603	-0.0915527											1.0575	0.562668											1.05645	0.271797											1.05458	0.380993												1.05562
1.0627	-0.0867844											1.06417	0.573635											1.06312	0.271797											1.06125	0.379086												1.06228
1.06937	-0.0758171											1.07083	0.576973											1.06978	0.257015											1.06792	0.380516												1.06895
1.07603	-0.0543594											1.0775	0.578403											1.07645	0.236988											1.07458	0.380516												1.07562
1.0827	-0.0362396											1.08417	0.582695											1.08312	0.205517											1.08125	0.377178												1.08228
1.08937	-0.0247955											1.09083	0.588417											1.08978	0.169754											1.08792	0.370026												1.08895
1.09603	-0.0190735											1.0975	0.589371											1.09645	0.135422											1.09458	0.365257												1.09562
1.1027	-0.0133514											1.10417	0.585079											1.10312	0.112534											1.10125	0.367165												1.10228
1.10937	0.00143051											1.11083	0.585079											1.10978	0.0944138											1.10792	0.38147												1.10895
1.11603	0.0114441											1.1175	0.586033											1.11645	0.079155											1.11458	0.396252												1.11562
1.1227	0.0228882											1.12417	0.576496											1.12312	0.0729561											1.12125	0.402451												1.12228
1.12937	0.0329018											1.13083	0.556946											1.12978	0.0777245											1.12792	0.400066												1.12895
1.13603	0.0472069											1.1375	0.539303											1.13645	0.0905991											1.13458	0.386238												1.13562
1.1427	0.058651											1.14417	0.524044											1.14312	0.11158											1.14125	0.352383												1.14228
1.14937	0.0634193											1.15083	0.504017											1.14978	0.148296											1.14792	0.304699												1.14895
1.15603	0.0734329											1.1575	0.481606											1.15645	0.199795											1.15458	0.258923												1.15562
1.1627	0.0872612											1.16417	0.465393											1.16312	0.257015											1.16125	0.219345												1.16228
1.16937	0.106812											1.17083	0.459671											1.16978	0.323296											1.16792	0.17786												1.16895
1.17603	0.122547											1.1775	0.458241											1.17645	0.394344											1.17458	0.132084												1.17562
1.1827	0.128269											1.18417	0.461102											1.18312	0.468254											1.18125	0.0867844												1.18228
1.18937	0.12207											1.19083	0.458241											1.18978	0.530243											1.18792	0.0357628												1.18895
1.19603	0.109196											1.1975	0.433445											1.19645	0.57888											1.19458	-0.0162125												1.19562
1.2027	0.0925064											1.20417	0.388145											1.20312	0.627041											1.20125	-0.0543594												1.20228
1.20937	0.0686646											1.21083	0.33474											1.20978	0.669479											1.20792	-0.0700951												1.20895
1.21603	0.0424385											1.2175	0.277519											1.21645	0.69952											1.21458	-0.0667572												1.21562
1.2227	0.0314713											1.22417	0.213146											1.22312	0.712872											1.22125	-0.0481606												1.22228
1.22937	0.041008											1.23083	0.144958											1.22978	0.714779											1.22792	-0.0109673												1.22895
1.23603	0.0634193											1.2375	0.0815392											1.23645	0.709057											1.23458	0.0414848												1.23562
1.2427	0.0920296											1.24417	0.0243187											1.24312	0.689983											1.24125	0.102997												1.24228
1.24937	0.130177											1.25083	-0.0324249											1.24978	0.660419											1.24792	0.169754												1.24895
1.25603	0.178814											1.2575	-0.0853539											1.25645	0.632286											1.25458	0.247955												1.25562
1.2627	0.23365											1.26417	-0.128269											1.26312	0.610352											1.26125	0.337601												1.26228
1.26937	0.289917											1.27083	-0.157833											1.26978	0.591755											1.26792	0.436783												1.26895
1.27603	0.350952											1.2775	-0.166416											1.27645	0.567436											1.27458	0.53978												1.27562
1.2827	0.413895											1.28417	-0.150681											1.28312	0.536919											1.28125	0.638962												1.28228
1.28937	0.467777											1.29083	-0.11301											1.28978	0.506878											1.28792	0.731945												1.28895
1.29603	0.509739											1.2975	-0.0720024											1.29645	0.468731											1.29458	0.814438												1.29562
1.3027	0.532627											1.30417	-0.0329018											1.30312	0.424862											1.30125	0.889778												1.30228
1.30937	0.535011											1.31083	0.0114441											1.30978	0.377655											1.30792	0.949383												1.30895
1.31603	0.511646											1.3175	0.0596046											1.31645	0.332355											1.31458	0.986576												1.31562
1.3227	0.471115											1.32417	0.0991821											1.32312	0.28944											1.32125	1.00374												1.32228
1.32937	0.431538											1.33083	0.124931											1.32978	0.24271											1.32792	1.01328												1.32895
1.33603	0.388145											1.3375	0.153542											1.33645	0.198841											1.33458	1.01709												1.33562
1.3427	0.342846											1.34417	0.192165											1.34312	0.161171											1.34125	1.00708												1.34228
1.34937	0.294685											1.35083	0.236034											1.34978	0.1297											1.34792	0.986576												1.34895
1.35603	0.253201											1.3575	0.282288											1.35645	0.103951											1.35458	0.966549												1.35562
1.3627	0.220776											1.36417	0.334263											1.36312	0.082016											1.36125	0.953197												1.36228
1.36937	0.184536											1.37083	0.392437											1.36978	0.0648499											1.36792	0.938892												1.36895
1.37603	0.143051											1.3775	0.459194											1.37645	0.0548363											1.37458	0.921726												1.37562
1.3827	0.0953674											1.38417	0.528336											1.38312	0.0553131											1.38125	0.90313												1.38228
1.38937	0.043869											1.39083	0.59557											1.38978	0.0662804											1.38792	0.885963												1.38895
1.39603	-0.00905991											1.3975	0.65136											1.39645	0.0834465											1.39458	0.865459												1.39562
1.4027	-0.0624657											1.40417	0.701427											1.40312	0.10252											1.40125	0.835896												1.40228
1.40937	-0.107765											1.41083	0.751019											1.40978	0.123501											1.40792	0.799179												1.40895
1.41603	-0.142097											1.4175	0.794888											1.41645	0.139713											1.41458	0.75388												1.41562
1.4227	-0.170708											1.42417	0.834465											1.42312	0.153065											1.42125	0.700951												1.42228
1.42937	-0.194073											1.43083	0.870228											1.42978	0.166416											1.42792	0.641823												1.42895
1.43603	-0.210762											1.4375	0.904083											1.43645	0.181675											1.43458	0.581741												1.43562
1.4427	-0.222683											1.44417	0.927448											1.44312	0.19455											1.44125	0.526905												1.44228
1.44937	-0.23222											1.45083	0.934124											1.44978	0.204086											1.44792	0.475883												1.44895
1.45603	-0.236034											1.4575	0.928402											1.45645	0.224113											1.45458	0.427723												1.45562
1.4627	-0.230789											1.46417	0.911236											1.46312	0.253201											1.46125	0.387192												1.46228
1.46937	-0.216961											1.47083	0.885963											1.46978	0.292301											1.46792	0.35429												1.46895
1.47603	-0.203609											1.4775	0.854492											1.47645	0.33617											1.47458	0.328064												1.47562
1.4827	-0.193596											1.48417	0.819206											1.48312	0.394344											1.48125	0.294209												1.48228
1.48937	-0.180721											1.49083	0.78249											1.48978	0.460625											1.48792	0.248909												1.48895
1.49603	-0.156879											1.4975	0.741005											1.49645	0.526428											1.49458	0.203609												1.49562
1.5027	-0.120163											1.50417	0.699997											1.50312	0.586987											1.50125	0.166893												1.50228
1.50937	-0.0734329											1.51083	0.660419											1.50978	0.636578											1.50792	0.138283												1.50895
1.51603	-0.0228882											1.5175	0.61655											1.51645	0.678539											1.51458	0.11301												1.51562
1.5227	0.0405312											1.52417	0.573158											1.52312	0.712395											1.52125	0.101089												1.52228
1.52937	0.111103											1.53083	0.534534											1.52978	0.741959											1.52792	0.105381												1.52895
1.53603	0.175953											1.5375	0.501156											1.53645	0.762939											1.53458	0.116825												1.53562
1.5427	0.226021											1.54417	0.468254											1.54312	0.771999											1.54125	0.127316												1.54228
1.54937	0.266552											1.55083	0.431061											1.54978	0.767708											1.54792	0.13876												1.54895
1.55603	0.311375											1.5575	0.398636											1.55645	0.752449											1.55458	0.165939												1.55562
1.5627	0.342846											1.56417	0.359535											1.56312	0.725269											1.56125	0.198364												1.56228
1.56937	0.339031											1.57083	0.290394											1.56978	0.674248											1.56792	0.221252												1.56895
1.57603	0.26083											1.5775	0.138283											1.57645	0.561714											1.57458	0.201225												1.57562
1.5827	0.038147											1.58417	-0.179768											1.58312	0.304699											1.58125	0.0758171												1.58228
1.58937	-0.448227											1.59083	-0.785351											1.58978	-0.218391											1.58792	-0.274181												1.58895
1.59603	-1.33896											1.5975	-1.81389											1.59645	-1.14822											1.59458	-0.998974												1.59562
1.6027	-2.73466											1.60417	-3.35979											1.60312	-2.59686											1.60125	-2.21252												1.60228
1.60937	-4.62961											1.61083	-5.39207											1.60978	-4.56762											1.60792	-3.94773												1.60895
1.61603	-6.83498											1.6175	-7.68805											1.61645	-6.88076											1.61458	-6.07204												1.61562
1.6227	-8.97932											1.62417	-9.85384											1.62312	-9.15098											1.62125	-8.25739												1.62228
1.62937	-10.6168											1.63083	-11.4512											1.62978	-10.9196											1.62792	-10.0479												1.62895
1.63603	-11.4021											1.6375	-12.1589											1.63645	-11.8241											1.63458	-11.0493												1.63562
1.6427	-11.1923											1.64417	-11.8475											1.64312	-11.6944											1.64125	-11.0583												1.64228
1.64937	-10.0474											1.65083	-10.5944											1.64978	-10.5872											1.64792	-10.0818												1.64895
1.65603	-8.22449											1.6575	-8.67891											1.65645	-8.75902											1.65458	-8.32939												1.65562
1.6627	-6.12164											1.66417	-6.51503											1.66312	-6.6185											1.66125	-6.18124												1.66228
1.66937	-4.15277											1.67083	-4.50182											1.66978	-4.58145											1.66792	-4.076												1.66895
1.67603	-2.58255											1.6775	-2.88105											1.67645	-2.92778											1.67458	-2.32887												1.67562
1.6827	-1.47629											1.68417	-1.69992											1.68312	-1.74809											1.68125	-1.05												1.68228
1.68937	-0.764847											1.69083	-0.894547											1.68978	-0.974655											1.68792	-0.193596												1.68895
1.69603	-0.337601											1.6975	-0.359058											1.69645	-0.483036											1.69458	0.348568												1.69562
1.7027	-0.0772476											1.70417	0.023365											1.70312	-0.14925											1.70125	0.689983												1.70228
1.70937	0.12064											1.71083	0.359535											1.70978	0.129223											1.70792	0.939369												1.70895
1.71603	0.328541											1.7175	0.734806											1.71645	0.434399											1.71458	1.1878												1.71562
1.7227	0.591755											1.72417	1.21164											1.72312	0.836849											1.72125	1.50824												1.72228
1.72937	0.938416											1.73083	1.82199											1.72978	1.38569											1.72792	1.94645												1.72895
1.73603	1.37901											1.7375	2.57921											1.73645	2.09093											1.73458	2.53201												1.73562
1.7427	1.89304											1.74417	3.44992											1.74312	2.92826											1.74125	3.26872												1.74228
1.74937	2.43664											1.75083	4.36306											1.74978	3.82805											1.74792	4.11034												1.74895
1.75603	2.95448											1.7575	5.21374											1.75645	4.69351											1.75458	4.95863												1.75562
1.7627	3.38078											1.76417	5.87893											1.76312	5.40924											1.76125	5.6839												1.76228
1.76937	3.64685											1.77083	6.26945											1.76978	5.86748											1.76792	6.1717												1.76895
1.77603	3.71695											1.7775	6.3405											1.77645	6.00481											1.77458	6.34527												1.77562
1.7827	3.58772											1.78417	6.10304											1.78312	5.81932											1.78125	6.17933												1.78228
1.78937	3.2897											1.79083	5.61142											1.78978	5.36966											1.78792	5.71585												1.78895
1.79603	2.87867											1.7975	4.96531											1.79645	4.75597											1.79458	5.04684												1.79562
1.8027	2.43378											1.80417	4.28867											1.80312	4.08792											1.80125	4.29344												1.80228
1.80937	2.03133											1.81083	3.68118											1.80978	3.4771											1.80792	3.56913												1.80895
1.81603	1.72615											1.8175	3.19815											1.81645	3.00503											1.81458	2.96116												1.81562
1.8227	1.54877											1.82417	2.85864											1.82312	2.69842											1.82125	2.51913												1.82228
1.82937	1.50442											1.83083	2.66266											1.82978	2.54679											1.82792	2.24257												1.82895
1.83603	1.56164											1.8375	2.57969											1.83645	2.50769											1.83458	2.10428												1.83562
1.8427	1.66941											1.84417	2.55299											1.84312	2.53677											1.84125	2.04992												1.84228
1.84937	1.78432											1.85083	2.52295											1.84978	2.56681											1.84792	2.02656												1.84895
1.85603	1.86396											1.8575	2.44713											1.85645	2.54536											1.85458	1.9803												1.85562
1.8627	1.863											1.86417	2.28882											1.86312	2.43139											1.86125	1.87206												1.86228
1.86937	1.71137											1.87083	1.96791											1.86978	2.16722											1.86792	1.65892												1.86895
1.87603	1.22595											1.8775	1.24741											1.87645	1.55354											1.87458	1.18971												1.87562
1.8827	-0.0190735											1.88417	-0.379086											1.88312	0.103951											1.88125	0.0715256												1.88228
1.88937	-2.69079											1.89083	-3.59917											1.88978	-2.87247											1.88792	-2.36034												1.88895
1.89603	-7.35664											1.8975	-8.91399											1.89645	-7.93982											1.89458	-6.75726												1.89562
1.9027	-14.0905											1.90417	-16.2764											1.90312	-15.1224											1.90125	-13.3386												1.90228
1.90937	-22.3293											1.91083	-24.9863											1.90978	-23.7923											1.90792	-21.6603												1.90895
1.91603	-31.0111											1.9175	-33.8655											1.91645	-32.8145											1.91458	-30.7002												1.91562
1.9227	-38.806											1.92417	-41.5025											1.92312	-40.7777											1.92125	-39.094												1.92228
1.92937	-44.3711											1.93083	-46.5665											1.92978	-46.2971											1.92792	-45.4021												1.92895
1.93603	-46.7644											1.9375	-48.2316											1.93645	-48.4428											1.93458	-48.5039												1.93562
1.9427	-45.7892											1.94417	-46.4687											1.94312	-47.08											1.94125	-48.0103												1.94228
1.94937	-42.0208											1.95083	-42.006											1.94978	-42.8586											1.94792	-44.3797												1.94895
1.95603	-36.4747											1.9575	-35.9416											1.95645	-36.8619											1.95458	-38.6424												1.95562
1.9627	-30.2014											1.96417	-29.3336											1.96312	-30.1838											1.96125	-31.9433												1.96228
1.96937	-24.0035											1.97083	-22.9483											1.96978	-23.6621											1.96792	-25.2113												1.96895
1.97603	-18.3511											1.9775	-17.2067											1.97645	-17.7627											1.97458	-19.0282												1.97562
1.9827	-13.4172											1.98417	-12.2352											1.98312	-12.639											1.98125	-13.638												1.98228
1.98937	-9.17864											1.99083	-7.98798											1.98978	-8.25644											1.98792	-9.04751												1.98895
1.99603	-5.5275											1.9975	-4.34351											1.99645	-4.4961											1.99458	-5.13887												1.99562
2.0027	-2.33221											2.00417	-1.16968											2.00312	-1.23167											2.00125	-1.75428												2.00228
2.00937	0.488281											2.01083	1.62029											2.00978	1.65224											2.00792	1.23644												2.00895
2.01603	2.92969											2.0175	4.03452											2.01645	4.17995											2.01458	3.88765												2.01562
2.0227	4.89092											2.02417	5.97525											2.02312	6.26898											2.02125	6.15501												2.02228
2.02937	6.2418											2.03083	7.3185											2.02978	7.76339											2.02792	7.90024												2.02895
2.03603	6.90889											2.0375	7.97033											2.03645	8.55207											2.03458	8.97789												2.03562
2.0427	6.90174											2.04417	7.9298											2.04312	8.63028											2.04125	9.31549												2.04228
2.04937	6.31714											2.05083	7.29942											2.04978	8.08668											2.04792	8.95596												2.04895
2.05603	5.33438											2.0575	6.26516											2.05645	7.07865											2.05458	8.0409												2.05562
2.0627	4.18186											2.06417	5.06115											2.06312	5.8198											2.06125	6.77681												2.06228
2.06937	3.07417											2.07083	3.90625											2.06978	4.55952											2.06792	5.42259												2.06895
2.07603	2.15006											2.0775	2.95305											2.07645	3.49426											2.07458	4.21572												2.07562
2.0827	1.46008											2.08417	2.26068											2.08312	2.70844											2.08125	3.28875												2.08228
2.08937	0.98753											2.09083	1.80721											2.08978	2.18105											2.08792	2.6598												2.08895
2.09603	0.669479											2.0975	1.54495											2.09645	1.86253											2.09458	2.28596												2.09562
2.1027	0.455379											2.10417	1.42813											2.10312	1.7252											2.10125	2.1286												2.10228
2.10937	0.312328											2.11083	1.42717											2.10978	1.74522											2.10792	2.16722												2.10895
2.11603	0.224113											2.1175	1.52111											2.11645	1.89495											2.11458	2.37846												2.11562
2.1227	0.177383											2.12417	1.68324											2.12312	2.13623											2.12125	2.73275												2.12228
2.12937	0.161171											2.13083	1.87254											2.12978	2.43521											2.12792	3.19338												2.12895
2.13603	0.170708											2.1375	2.04563											2.13645	2.7523											2.13458	3.70407												2.13562
2.1427	0.201225											2.14417	2.17533											2.14312	3.02744											2.14125	4.18711												2.14228
2.14937	0.249386											2.15083	2.24829											2.14978	3.20864											2.14792	4.55236												2.14895
2.15603	0.315666											2.1575	2.26116											2.15645	3.26824											2.15458	4.73881												2.15562
2.1627	0.393867											2.16417	2.22397											2.16312	3.21198											2.16125	4.73738												2.16228
2.16937	0.468731											2.17083	2.1615											2.16978	3.06368											2.16792	4.57048												2.16895
2.17603	0.535965											2.1775	2.09808											2.17645	2.85625											2.17458	4.27246												2.17562
2.1827	0.601292											2.18417	2.03085											2.18312	2.63262											2.18125	3.89004												2.18228
2.18937	0.676632											2.19083	1.96695											2.18978	2.42949											2.18792	3.48854												2.18895
2.19603	0.763416											2.1975	1.91021											2.19645	2.26974											2.19458	3.13568												2.19562
2.2027	0.846386											2.20417	1.87063											2.20312	2.17438											2.20125	2.87485												2.20228
2.20937	0.912666											2.21083	1.84917											2.20978	2.16055											2.20792	2.73609												2.20895
2.21603	0.960827											2.2175	1.84584											2.21645	2.24924											2.21458	2.75278												2.21562
2.2227	0.995159											2.22417	1.87683											2.22312	2.44951											2.22125	2.95973												2.22228
2.22937	1.01185											2.23083	1.95026											2.22978	2.76947											2.22792	3.37505												2.22895
2.23603	0.997543											2.2375	2.0709											2.23645	3.20864											2.23458	3.98731												2.23562
2.2427	0.957012											2.24417	2.22111											2.24312	3.73316											2.24125	4.75407												2.24228
2.24937	0.914574											2.25083	2.3737											2.24978	4.26912											2.24792	5.59473												2.24895
2.25603	0.882149											2.2575	2.49386											2.25645	4.72689											2.25458	6.39153												2.25562
2.2627	0.849247											2.26417	2.55489											2.26312	5.02777											2.26125	7.01237												2.26228
2.26937	0.798225											2.27083	2.53344											2.26978	5.11646											2.26792	7.34901												2.26895
2.27603	0.731468											2.2775	2.42615											2.27645	4.96817											2.27458	7.34949												2.27562
2.2827	0.658035											2.28417	2.23923											2.28312	4.59814											2.28125	7.01618												2.28228
2.28937	0.580311											2.29083	2.00081											2.28978	4.07171											2.28792	6.40726												2.28895
2.29603	0.497341											2.2975	1.74475											2.29645	3.46231											2.29458	5.61714												2.29562
2.3027	0.400543											2.30417	1.49775											2.30312	2.84576											2.30125	4.75931												2.30228
2.30937	0.291348											2.31083	1.27935											2.30978	2.27451											2.30792	3.92437												2.30895
2.31603	0.178337											2.3175	1.09053											2.31645	1.78051											2.31458	3.17287												2.31562
2.3227	0.0782013											2.32417	0.939846											2.32312	1.3833											2.32125	2.53963												2.32228
2.32937	-0.00667572											2.33083	0.809193											2.32978	1.07813											2.32792	2.03276												2.32895
2.33603	-0.0844002											2.3375	0.693798											2.33645	0.852108											2.33458	1.63841												2.33562
2.3427	-0.144958											2.34417	0.593185											2.34312	0.683784											2.34125	1.33228												2.34228
2.34937	-0.183105											2.35083	0.515938											2.34978	0.555992											2.34792	1.0972												2.34895
2.35603	-0.198841											2.3575	0.467777											2.35645	0.458241											2.35458	0.919342												2.35562
2.3627	-0.211716											2.36417	0.435352											2.36312	0.381947											2.36125	0.780106												2.36228
2.36937	-0.22459											2.37083	0.4282											2.36978	0.327587											2.36792	0.665665												2.36895
2.37603	-0.232697											2.3775	0.444412											2.37645	0.296116											2.37458	0.57745												2.37562
2.3827	-0.242233											2.38417	0.47636											2.38312	0.288963											2.38125	0.52309												2.38228
2.38937	-0.254154											2.39083	0.509262											2.38978	0.309467											2.38792	0.500202												2.38895
2.39603	-0.263214											2.3975	0.529766											2.39645	0.349045											2.39458	0.487328												2.39562
2.4027	-0.258923											2.40417	0.544071											2.40312	0.395298											2.40125	0.480175												2.40228
2.40937	-0.239372											2.41083	0.551701											2.40978	0.432968											2.40792	0.476837												2.40895
2.41603	-0.211239											2.4175	0.552177											2.41645	0.464916											2.41458	0.478268												2.41562
2.4227	-0.171661											2.42417	0.55027											2.42312	0.497818											2.42125	0.482559												2.42228
2.42937	-0.123024											2.43083	0.54884											2.42978	0.53072											2.42792	0.492573												2.42895
2.43603	-0.0739098											2.4375	0.55933											2.43645	0.565529											2.43458	0.510693												2.43562
2.4427	-0.0309944											2.44417	0.57888											2.44312	0.607491											2.44125	0.527859												2.44228
2.44937	0.00143051											2.45083	0.601768											2.44978	0.657558											2.44792	0.543118												2.44895
2.45603	0.0357628											2.4575	0.627041											2.45645	0.716686											2.45458	0.568867												2.45562
2.4627	0.0805855											2.46417	0.654697											2.46312	0.775814											2.46125	0.60463												2.46228
2.46937	0.134468											2.47083	0.68903											2.46978	0.831127											2.46792	0.641823												2.46895
2.47603	0.18692											2.4775	0.719547											2.47645	0.883579											2.47458	0.675678												2.47562
2.4827	0.233173											2.48417	0.741482											2.48312	0.925064											2.48125	0.705242												2.48228
2.48937	0.277042											2.49083	0.74482											2.48978	0.953674											2.48792	0.733376												2.48895
2.49603	0.319004											2.4975	0.7267											2.49645	0.955105											2.49458	0.740051												2.49562
2.5027	0.351906											2.50417	0.688076											2.50312	0.93317											2.50125	0.720978												2.50228
2.50937	0.380039											2.51083	0.631809											2.50978	0.894547											2.50792	0.686646												2.50895
2.51603	0.413418											2.5175	0.561714											2.51645	0.843048											2.51458	0.656605												2.51562
2.5227	0.450611											2.52417	0.484467											2.52312	0.79155											2.52125	0.648022												2.52228
2.52937	0.483513											2.53083	0.421524											2.52978	0.751495											2.52792	0.654221												2.52895
2.53603	0.504494											2.5375	0.378609											2.53645	0.729561											2.53458	0.67997												2.53562
2.5427	0.515461											2.54417	0.347137											2.54312	0.724792											2.54125	0.718117												2.54228
2.54937	0.520706											2.55083	0.326633											2.54978	0.722408											2.54792	0.761032												2.54895
2.55603	0.522137											2.5575	0.319958											2.55645	0.711918											2.55458	0.800133												2.55562
2.5627	0.52309											2.56417	0.335217											2.56312	0.69952											2.56125	0.825882												2.56228
2.56937	0.526905											2.57083	0.360012											2.56978	0.680923											2.56792	0.843525												2.56895
2.57603	0.53978											2.5775	0.395298											2.57645	0.662327											2.57458	0.853539												2.57562
2.5827	0.555038											2.58417	0.439167											2.58312	0.636578											2.58125	0.869274												2.58228
2.58937	0.575542											2.59083	0.478268											2.58978	0.612259											2.58792	0.895977												2.58895
2.59603	0.586033											2.5975	0.506878											2.59645	0.600815											2.59458	0.932693												2.59562
2.6027	0.588894											2.60417	0.524998											2.60312	0.592709											2.60125	0.973701												2.60228
2.60937	0.584126											2.61083	0.546932											2.60978	0.583172											2.60792	1.00565												2.60895
2.61603	0.574589											2.6175	0.574112											2.61645	0.561714											2.61458	1.02615												2.61562
2.6227	0.564098											2.62417	0.605106											2.62312	0.535011											2.62125	1.03283												2.62228
2.62937	0.545025											2.63083	0.637531											2.62978	0.508308											2.62792	1.0314												2.62895
2.63603	0.527382											2.6375	0.671864											2.63645	0.48542											2.63458	1.02329												2.63562
2.6427	0.512123											2.64417	0.706673											2.64312	0.467777											2.64125	1.01566												2.64228
2.64937	0.499249											2.65083	0.735283											2.64978	0.462055											2.64792	1.02186												2.64895
2.65603	0.481606											2.6575	0.749588											2.65645	0.463963											2.65458	1.04237												2.65562
2.6627	0.454903											2.66417	0.756264											2.66312	0.470638											2.66125	1.06478												2.66228
2.66937	0.422001											2.67083	0.765324											2.66978	0.483036											2.66792	1.08147												2.66895
2.67603	0.389099											2.6775	0.785828											2.67645	0.494003											2.67458	1.0891												2.67562
2.6827	0.361443											2.68417	0.813961											2.68312	0.50211											2.68125	1.08433												2.68228
2.68937	0.339508											2.69083	0.843525											2.68978	0.499249											2.68792	1.05953												2.68895
2.69603	0.319004											2.6975	0.871181											2.69645	0.496387											2.69458	1.01757												2.69562
2.7027	0.301838											2.70417	0.89407											2.70312	0.496387											2.70125	0.974178												2.70228
2.70937	0.295162											2.71083	0.910282											2.70978	0.500679											2.70792	0.935078												2.70895
2.71603	0.296593											2.7175	0.92268											2.71645	0.518322											2.71458	0.903606												2.71562
2.7227	0.301838											2.72417	0.93174											2.72312	0.554085											2.72125	0.873089												2.72228
2.72937	0.305176											2.73083	0.938416											2.72978	0.600338											2.72792	0.851631												2.72895
2.73603	0.312805											2.7375	0.940323											2.73645	0.647545											2.73458	0.83065												2.73562
2.7427	0.323296											2.74417	0.936508											2.74312	0.69046											2.74125	0.807285												2.74228
2.74937	0.336647											2.75083	0.927925											2.74978	0.727177											2.74792	0.781059												2.74895
2.75603	0.349522											2.7575	0.914574											2.75645	0.752926											2.75458	0.757694												2.75562
2.7627	0.360966											2.76417	0.900745											2.76312	0.769138											2.76125	0.747681												2.76228
2.76937	0.37384											2.77083	0.885963											2.76978	0.785351											2.76792	0.747681												2.76895
2.77603	0.389099											2.7775	0.876427											2.77645	0.807762											2.77458	0.760555												2.77562
2.7827	0.414371											2.78417	0.879288											2.78312	0.835896											2.78125	0.781536												2.78228
2.78937	0.448704											2.79083	0.900745											2.78978	0.867844											2.78792	0.806332												2.78895
2.79603	0.49305											2.7975	0.928402											2.79645	0.8955											2.79458	0.836372												2.79562
2.8027	0.545502											2.80417	0.944614											2.80312	0.915527											2.80125	0.871181												2.80228
2.80937	0.607967											2.81083	0.944138											2.80978	0.938892											2.80792	0.910759												2.80895
2.81603	0.678539											2.8175	0.946522											2.81645	0.971317											2.81458	0.957966												2.81562
2.8227	0.751495											2.82417	0.961781											2.82312	1.01519											2.82125	1.00803												2.82228
2.82937	0.815392											2.83083	0.979424											2.82978	1.05476											2.82792	1.0643												2.82895
2.83603	0.867844											2.8375	0.988007											2.83645	1.08528											2.83458	1.12486												2.83562
2.8427	0.919819											2.84417	0.999928											2.84312	1.11055											2.84125	1.18828												2.84228
2.84937	0.976562											2.85083	1.02949											2.84978	1.12915											2.84792	1.24788												2.84895
2.85603	1.03617											2.8575	1.06001											2.85645	1.14584											2.85458	1.30081												2.85562
2.8627	1.09005											2.86417	1.07574											2.86312	1.16396											2.86125	1.35326												2.86228
2.86937	1.13773											2.87083	1.08051											2.86978	1.18876											2.86792	1.40381												2.86895
2.87603	1.18065											2.8775	1.10102											2.87645	1.22786											2.87458	1.44911												2.87562
2.8827	1.22404											2.88417	1.14012											2.88312	1.27459											2.88125	1.48869												2.88228
2.88937	1.26171											2.89083	1.18637											2.88978	1.32751											2.88792	1.53112												2.88895
2.89603	1.29509											2.8975	1.24311											2.89645	1.37758											2.89458	1.57785												2.89562
2.9027	1.32942											2.90417	1.30892											2.90312	1.41764											2.90125	1.63269												2.90228
2.90937	1.37377											2.91083	1.38855											2.90978	1.4534											2.90792	1.70088												2.90895
2.91603	1.42384											2.9175	1.47247											2.91645	1.48916											2.91458	1.77813												2.91562
2.9227	1.4658											2.92417	1.55926											2.92312	1.53685											2.92125	1.85919												2.92228
2.92937	1.50204											2.93083	1.6427											2.92978	1.58739											2.92792	1.94597												2.92895
2.93603	1.53351											2.9375	1.71995											2.93645	1.63507											2.93458	2.04468												2.93562
2.9427	1.56784											2.94417	1.79911											2.94312	1.68133											2.94125	2.15197												2.94228
2.94937	1.60074											2.95083	1.87922											2.94978	1.73283											2.94792	2.25163												2.94895
2.95603	1.63841											2.9575	1.95742											2.95645	1.79529											2.95458	2.34175												2.95562
2.9627	1.68467											2.96417	2.03657											2.96312	1.8611											2.96125	2.42901												2.96228
2.96937	1.73855											2.97083	2.12574											2.96978	1.9269											2.96792	2.51722												2.96895
2.97603	1.79195											2.9775	2.23017											2.97645	2.0051											2.97458	2.60782												2.97562
2.9827	1.84155											2.98417	2.33841											2.98312	2.10714											2.98125	2.69794												2.98228
2.98937	1.89018											2.99083	2.45094											2.98978	2.23064											2.98792	2.79665												2.98895
2.99603	1.93882											2.9975	2.56777											2.99645	2.35987											2.99458	2.90489												2.99562
3.0027	1.98126											3.00417	2.68078											3.00312	2.48861											3.00125	3.01409												3.00228
3.00937	2.01559											3.01083	2.78282											3.00978	2.62356											3.00792	3.11422												3.00895
3.01603	2.05755											3.0175	2.87151											3.01645	2.75469											3.01458	3.19576												3.01562
3.0227	2.11239											3.02417	2.94971											3.02312	2.86674											3.02125	3.25775												3.02228
3.02937	2.17772											3.03083	3.00789											3.02978	2.95162											3.02792	3.29494												3.02895
3.03603	2.2397											3.0375	3.0508											3.03645	3.01456											3.03458	3.31163												3.03562
3.0427	2.30169											3.04417	3.08847											3.04312	3.06416											3.04125	3.31116												3.04228
3.04937	2.37226											3.05083	3.1271											3.04978	3.10087											3.04792	3.29733												3.04895
3.05603	2.45333											3.0575	3.15666											3.05645	3.12853											3.05458	3.27778												3.05562
3.0627	2.53391											3.06417	3.18527											3.06312	3.15475											3.06125	3.25584												3.06228
3.06937	2.61021											3.07083	3.22771											3.06978	3.18623											3.06792	3.23725												3.06895
3.07603	2.69127											3.0775	3.28207											3.07645	3.22437											3.07458	3.22437												3.07562
3.0827	2.78282											3.08417	3.33118											3.08312	3.27253											3.08125	3.22962												3.08228
3.08937	2.87724											3.09083	3.3679											3.08978	3.32499											3.08792	3.25584												3.08895
3.09603	2.9583											3.0975	3.40366											3.09645	3.37696											3.09458	3.29113												3.09562
3.1027	3.02744											3.10417	3.43323											3.10312	3.41892											3.10125	3.33023												3.10228
3.10937	3.0942											3.11083	3.44801											3.10978	3.45516											3.10792	3.37362												3.10895
3.11603	3.16334											3.1175	3.45039											3.11645	3.49522											3.11458	3.42321												3.11562
3.1227	3.23534											3.12417	3.44896											3.12312	3.5429											3.12125	3.46899												3.12228
3.12937	3.30496											3.13083	3.44896											3.12978	3.59964											3.12792	3.51477												3.12895
3.13603	3.37219											3.1375	3.45135											3.13645	3.65829											3.13458	3.57151												3.13562
3.1427	3.44658											3.14417	3.46613											3.14312	3.71885											3.14125	3.64351												3.14228
3.14937	3.52812											3.15083	3.49236											3.14978	3.7756											3.14792	3.72458												3.14895
3.15603	3.61013											3.1575	3.52335											3.15645	3.8209											3.15458	3.80802												3.15562
3.1627	3.67403											3.16417	3.55911											3.16312	3.84903											3.16125	3.88098												3.16228
3.16937	3.72028											3.17083	3.6087											3.16978	3.85857											3.16792	3.93772												3.16895
3.17603	3.75891											3.1775	3.67212											3.17645	3.8681											3.17458	3.98874												3.17562
3.1827	3.78799											3.18417	3.74174											3.18312	3.88432											3.18125	4.04215												3.18228
3.18937	3.80754											3.19083	3.81279											3.18978	3.91006											3.18792	4.10461												3.18895
3.19603	3.82137											3.1975	3.8929											3.19645	3.93486											3.19458	4.16803												3.19562
3.2027	3.8538											3.20417	3.97921											3.20312	3.95584											3.20125	4.23765												3.20228
3.20937	3.90387											3.21083	4.05455											3.20978	3.97968											3.20792	4.30632												3.20895
3.21603	3.96347											3.2175	4.11558											3.21645	4.00352											3.21458	4.36401												3.21562
3.2227	4.02308											3.22417	4.16708											3.22312	4.03214											3.22125	4.40836												3.22228
3.22937	4.07887											3.23083	4.21619											3.22978	4.06218											3.22792	4.44269												3.22895
3.23603	4.12893											3.2375	4.25959											3.23645	4.09794											3.23458	4.4713												3.23562
3.2427	4.1666											3.24417	4.29296											3.24312	4.14228											3.24125	4.49371												3.24228
3.24937	4.19092											3.25083	4.33207											3.24978	4.19378											3.24792	4.51803												3.24895
3.25603	4.20141											3.2575	4.3869											3.25645	4.24814											3.25458	4.5414												3.25562
3.2627	4.20189											3.26417	4.45318											3.26312	4.29916											3.26125	4.56715												3.26228
3.26937	4.20618											3.27083	4.52423											3.26978	4.34971											3.26792	4.59719												3.26895
3.27603	4.22144											3.2775	4.59766											3.27645	4.40454											3.27458	4.63057												3.27562
3.2827	4.24528											3.28417	4.673											3.28312	4.45747											3.28125	4.66204												3.28228
3.28937	4.27008											3.29083	4.7431											3.28978	4.50563											3.28792	4.68588												3.28895
3.29603	4.29916											3.2975	4.80413											3.29645	4.55856											3.29458	4.70972												3.29562
3.3027	4.34542											3.30417	4.85516											3.30312	4.62437											3.30125	4.73356												3.30228
3.30937	4.40264											3.31083	4.89092											3.30978	4.69875											3.30792	4.7555												3.30895
3.31603	4.45843											3.3175	4.92144											3.31645	4.77743											3.31458	4.78315												3.31562
3.3227	4.50468											3.32417	4.96292											3.32312	4.86231											3.32125	4.83322												3.32228
3.32937	4.55093											3.33083	5.02968											3.32978	4.96531											3.32792	4.9181												3.32895
3.33603	4.59814											3.3375	5.11408											3.33645	5.08833											3.33458	5.03731												3.33562
3.3427	4.64106											3.34417	5.21755											3.34312	5.22757											3.34125	5.18608												3.34228
3.34937	4.68016											3.35083	5.34344											3.34978	5.3854											3.34792	5.36394												3.34895
3.35603	4.72498											3.3575	5.48267											3.35645	5.55944											3.35458	5.56803												3.35562
3.3627	4.78125											3.36417	5.62239											3.36312	5.7354											3.36125	5.78117												3.36228
3.36937	4.84467											3.37083	5.74493											3.36978	5.89752											3.36792	5.98288												3.36895
3.37603	4.90427											3.3775	5.8403											3.37645	6.03342											3.37458	6.15454												3.37562
3.3827	4.96054											3.38417	5.89561											3.38312	6.13928											3.38125	6.28853												3.38228
3.38937	5.00774											3.39083	5.91707											3.38978	6.2027											3.38792	6.38294												3.38895
3.39603	5.04684											3.3975	5.91755											3.39645	6.21891											3.39458	6.43396												3.39562
3.4027	5.0745											3.40417	5.89705											3.40312	6.19841											3.40125	6.44207												3.40228
3.40937	5.09739											3.41083	5.86033											3.40978	6.14738											3.40792	6.40488												3.40895
3.41603	5.12028											3.4175	5.8217											3.41645	6.07443											3.41458	6.3324												3.41562
3.4227	5.13792											3.42417	5.79405											3.42312	5.98717											3.42125	6.24371												3.42228
3.42937	5.15175											3.43083	5.7683											3.42978	5.89895											3.42792	6.15215												3.42895
3.43603	5.15842											3.4375	5.73921											3.43645	5.8136											3.43458	6.06155												3.43562
3.4427	5.16367											3.44417	5.71251											3.44312	5.73015											3.44125	5.97239												3.44228
3.44937	5.16605											3.45083	5.6963											3.44978	5.65577											3.44792	5.89705												3.44895
3.45603	5.16415											3.4575	5.68771											3.45645	5.59139											3.45458	5.84412												3.45562
3.4627	5.1651											3.46417	5.68199											3.46312	5.53322											3.46125	5.80406												3.46228
3.46937	5.17654											3.47083	5.68485											3.46978	5.47934											3.46792	5.76353												3.46895
3.47603	5.2042											3.4775	5.69868											3.47645	5.43928											3.47458	5.72157												3.47562
3.4827	5.24187											3.48417	5.71632											3.48312	5.4245											3.48125	5.68199												3.48228
3.48937	5.27716											3.49083	5.73206											3.48978	5.43213											3.48792	5.651												3.48895
3.49603	5.31244											3.4975	5.74827											3.49645	5.45406											3.49458	5.62763												3.49562
3.5027	5.33915											3.50417	5.76925											3.50312	5.4903											3.50125	5.61333												3.50228
3.50937	5.35631											3.51083	5.79023											3.50978	5.53894											3.50792	5.60379												3.50895
3.51603	5.36251											3.5175	5.81169											3.51645	5.59902											3.51458	5.59759												3.51562
3.5227	5.36728											3.52417	5.83124											3.52312	5.65386											3.52125	5.60665												3.52228
3.52937	5.38301											3.53083	5.84841											3.52978	5.70059											3.52792	5.63192												3.52895
3.53603	5.40924											3.5375	5.85747											3.53645	5.73778											3.53458	5.66578												3.53562
3.5427	5.44167											3.54417	5.86176											3.54312	5.76735											3.54125	5.69677												3.54228
3.54937	5.48029											3.55083	5.87225											3.54978	5.79119											3.54792	5.72157												3.54895
3.55603	5.52702											3.5575	5.88131											3.55645	5.80978											3.55458	5.74446												3.55562
3.5627	5.57137											3.56417	5.89037											3.56312	5.82886											3.56125	5.76305												3.56228
3.56937	5.60665											3.57083	5.88846											3.56978	5.84412											3.56792	5.77497												3.56895
3.57603	5.63431											3.5775	5.88131											3.57645	5.86224											3.57458	5.77593												3.57562
3.5827	5.66912											3.58417	5.87225											3.58312	5.88322											3.58125	5.77879												3.58228
3.58937	5.70822											3.59083	5.86176											3.58978	5.90658											3.58792	5.79882												3.58895
3.59603	5.74541											3.5975	5.84984											3.59645	5.9247											3.59458	5.83982												3.59562
3.6027	5.78022											3.60417	5.83887											3.60312	5.92709											3.60125	5.89085												3.60228
3.60937	5.81694											3.61083	5.84269											3.60978	5.92709											3.60792	5.94044												3.60895
3.61603	5.85604											3.6175	5.86653											3.61645	5.92947											3.61458	5.99623												3.61562
3.6227	5.88608											3.62417	5.89323											3.62312	5.93662											3.62125	6.05345												3.62228
3.62937	5.90611											3.63083	5.9166											3.62978	5.94902											3.62792	6.09875												3.62895
3.63603	5.9123											3.6375	5.94664											3.63645	5.97382											3.63458	6.12354												3.63562
3.6427	5.9104											3.64417	5.98288											3.64312	6.01721											3.64125	6.14071												3.64228
3.64937	5.91087											3.65083	6.02484											3.64978	6.06585											3.64792	6.16884												3.64895
3.65603	5.91516											3.6575	6.06441											3.65645	6.10542											3.65458	6.20699												3.65562
3.6627	5.92852											3.66417	6.11258											3.66312	6.13642											3.66125	6.24943												3.66228
3.66937	5.94187											3.67083	6.16932											3.66978	6.1636											3.66792	6.3014												3.66895
3.67603	5.96094											3.6775	6.22606											3.67645	6.18839											3.67458	6.3715												3.67562
3.6827	5.98383											3.68417	6.27851											3.68312	6.21319											3.68125	6.45399												3.68228
3.68937	5.99813											3.69083	6.32286											3.68978	6.2418											3.68792	6.52647												3.68895
3.69603	5.99813											3.6975	6.36435											3.69645	6.27661											3.69458	6.57558												3.69562
3.7027	5.99098											3.70417	6.39915											3.70312	6.30999											3.70125	6.60372												3.70228
3.70937	5.99003											3.71083	6.42633											3.70978	6.3405											3.70792	6.61659												3.70895
3.71603	5.98669											3.7175	6.44541											3.71645	6.36816											3.71458	6.61945												3.71562
3.7227	5.97334											3.72417	6.45447											3.72312	6.38866											3.72125	6.60801												3.72228
3.72937	5.96619											3.73083	6.45494											3.72978	6.40345											3.72792	6.58846												3.72895
3.73603	5.97858											3.7375	6.45351											3.73645	6.42014											3.73458	6.57511												3.73562
3.7427	6.0029											3.74417	6.45781											3.74312	6.44732											3.74125	6.58131												3.74228
3.74937	6.02913											3.75083	6.46591											3.74978	6.4888											3.74792	6.60944												3.74895
3.75603	6.05774											3.7575	6.4764											3.75645	6.54411											3.75458	6.65379												3.75562
3.7627	6.09446											3.76417	6.49118											3.76312	6.62184											3.76125	6.7234												3.76228
3.76937	6.13642											3.77083	6.51264											3.76978	6.72531											3.76792	6.83546												3.76895
3.77603	6.18458											3.7775	6.53505											3.77645	6.84786											3.77458	6.98757												3.77562
3.7827	6.23703											3.78417	6.5589											3.78312	6.97899											3.78125	7.16543												3.78228
3.78937	6.2809											3.79083	6.58655											3.78978	7.10201											3.78792	7.34901												3.78895
3.79603	6.31428											3.7975	6.61993											3.79645	7.20787											3.79458	7.53212												3.79562
3.8027	6.34241											3.80417	6.65569											3.80312	7.28703											3.80125	7.70855												3.80228
3.80937	6.36673											3.81083	6.69098											3.80978	7.33089											3.80792	7.85637												3.80895
3.81603	6.37627											3.8175	6.72388											3.81645	7.339											3.81458	7.95507												3.81562
3.8227	6.37817											3.82417	6.73914											3.82312	7.30705											3.82125	7.99084												3.82228
3.82937	6.39057											3.83083	6.73389											3.82978	7.24459											3.82792	7.97367												3.82895
3.83603	6.41346											3.8375	6.71768											3.83645	7.15971											3.83458	7.90787												3.83562
3.8427	6.43539											3.84417	6.70481											3.84312	7.06673											3.84125	7.79676												3.84228
3.84937	6.44493											3.85083	6.69956											3.84978	6.97994											3.84792	7.6561												3.84895
3.85603	6.44922											3.8575	6.7029											3.85645	6.90174											3.85458	7.514												3.85562
3.8627	6.44827											3.86417	6.71434											3.86312	6.84261											3.86125	7.39002												3.86228
3.86937	6.44016											3.87083	6.73819											3.86978	6.79731											3.86792	7.29322												3.86895
3.87603	6.43015											3.8775	6.76155											3.87645	6.76346											3.87458	7.22075												3.87562
3.8827	6.42538											3.88417	6.77919											3.88312	6.72913											3.88125	7.16972												3.88228
3.88937	6.43444											3.89083	6.79445											3.88978	6.69384											3.88792	7.1373												3.88895
3.89603	6.45256											3.8975	6.81114											3.89645	6.66952											3.89458	7.11775												3.89562
3.9027	6.47211											3.90417	6.83022											3.90312	6.66523											3.90125	7.1063												3.90228
3.90937	6.48212											3.91083	6.84166											3.90978	6.67906											3.90792	7.09581												3.90895
3.91603	6.49071											3.9175	6.85263											3.91645	6.70433											3.91458	7.08675												3.91562
3.9227	6.50597											3.92417	6.87408											3.92312	6.742											3.92125	7.08866												3.92228
3.92937	6.53076											3.93083	6.90746											3.92978	6.78778											3.92792	7.09248												3.92895
3.93603	6.5589											3.9375	6.94466											3.93645	6.83403											3.93458	7.09391												3.93562
3.9427	6.58941											3.94417	6.9747											3.94312	6.8717											3.94125	7.09677												3.94228
3.94937	6.63233											3.95083	6.99854											3.94978	6.90413											3.94792	7.10964												3.94895
3.95603	6.68859											3.9575	7.02143											3.95645	6.94227											3.95458	7.13253												3.95562
3.9627	6.7544											3.96417	7.0405											3.96312	6.98233											3.96125	7.15208												3.96228
3.96937	6.81162											3.97083	7.05099											3.96978	7.02477											3.96792	7.17783												3.96895
3.97603	6.85167											3.9775	7.05862											3.97645	7.0653											3.97458	7.21407												3.97562
3.9827	6.87742											3.98417	7.0858											3.98312	7.10726											3.98125	7.25746												3.98228
3.98937	6.89793											3.99083	7.15208											3.98978	7.15446											3.98792	7.30848												3.98895
3.99603	6.90985											3.9975	7.2546											3.99645	7.21169											3.99458	7.37715												3.99562
4.0027	6.91223											4.00417	7.38335											4.00312	7.29465											4.00125	7.47871												4.00228
4.00937	6.90842											4.01083	7.53117											4.00978	7.40671											4.00792	7.61318												4.00895
4.01603	6.90889											4.0175	7.68852											4.01645	7.54595											4.01458	7.7734												4.01562
4.0227	6.91175											4.02417	7.83968											4.02312	7.68805											4.02125	7.95507												4.02228
4.02937	6.92177											4.03083	7.96938											4.02978	7.81488											4.02792	8.13961												4.02895
4.03603	6.93846											4.0375	8.06093											4.03645	7.92027											4.03458	8.29983												4.03562
4.0427	6.95372											4.04417	8.10528											4.04312	7.99417											4.04125	8.41236												4.04228
4.04937	6.95944											4.05083	8.10766											4.04978	8.02708											4.04792	8.46958												4.04895
4.05603	6.95705											4.0575	8.07905											4.05645	8.01229											4.05458	8.48198												4.05562
4.0627	6.95848											4.06417	8.02708											4.06312	7.96843											4.06125	8.45909												4.06228
4.06937	6.96087											4.07083	7.95412											4.06978	7.92074											4.06792	8.42094												4.06895
4.07603	6.96611											4.0775	7.87783											4.07645	7.8783											4.07458	8.38423												4.07562
4.0827	6.97327											4.08417	7.8187											4.08312	7.84588											4.08125	8.35943												4.08228
4.08937	6.99139											4.09083	7.77388											4.08978	7.82108											4.08792	8.34274												4.08895
4.09603	7.02095											4.0975	7.7343											4.09645	7.80153											4.09458	8.31699												4.09562
4.1027	7.05242											4.10417	7.69234											4.10312	7.78294											4.10125	8.27312												4.10228
4.10937	7.08151											4.11083	7.65324											4.10978	7.75814											4.10792	8.20208												4.10895
4.11603	7.1063											4.1175	7.61986											4.11645	7.72476											4.11458	8.10766												4.11562
4.1227	7.13587											4.12417	7.5841											4.12312	7.67756											4.12125	7.99608												4.12228
4.12937	7.17545											4.13083	7.55024											4.12978	7.6232											4.12792	7.89309												4.12895
4.13603	7.21788											4.1375	7.52401											4.13645	7.57742											4.13458	7.81488												4.13562
4.1427	7.25317											4.14417	7.51448											4.14312	7.55215											4.14125	7.76672												4.14228
4.14937	7.26938											4.15083	7.52544											4.14978	7.53784											4.14792	7.74574												4.14895
4.15603	7.27034											4.1575	7.54213											4.15645	7.52974											4.15458	7.75194												4.15562
4.1627	7.25603											4.16417	7.55835											4.16312	7.52306											4.16125	7.78484												4.16228
4.16937	7.22933											4.17083	7.56979											4.16978	7.52735											4.16792	7.82633												4.16895
4.17603	7.20978											4.1775	7.5798											4.17645	7.5388											4.17458	7.87354												4.17562
4.1827	7.21073											4.18417	7.58982											4.18312	7.55119											4.18125	7.93028												4.18228
4.18937	7.23791											4.19083	7.5984											4.18978	7.5717											4.18792	7.99036												4.18895
4.19603	7.2813											4.1975	7.60508											4.19645	7.59459											4.19458	8.03614												4.19562
4.2027	7.32565											4.20417	7.60889											4.20312	7.62129											4.20125	8.05712												4.20228
4.20937	7.36284											4.21083	7.62081											4.20978	7.64179											4.20792	8.06475												4.20895
4.21603	7.37906											4.2175	7.64322											4.21645	7.64942											4.21458	8.06713												4.21562
4.2227	7.38001											4.22417	7.67517											4.22312	7.64847											4.22125	8.06189												4.22228
4.22937	7.36952											4.23083	7.70473											4.22978	7.64465											4.22792	8.04949												4.22895
4.23603	7.35521											4.2375	7.73478											4.23645	7.65133											4.23458	8.03804												4.23562
4.2427	7.34663											4.24417	7.76529											4.24312	7.66754											4.24125	8.03471												4.24228
4.24937	7.35664											4.25083	7.79247											4.24978	7.69186											4.24792	8.03185												4.24895
4.25603	7.38335											4.2575	7.81775											4.25645	7.73382											4.25458	8.02612												4.25562
4.2627	7.41291											4.26417	7.84826											4.26312	7.79009											4.26125	8.02088												4.26228
4.26937	7.43866											4.27083	7.90071											4.26978	7.86257											4.26792	8.02898												4.26895
4.27603	7.46536											4.2775	7.97415											4.27645	7.94649											4.27458	8.05759												4.27562
4.2827	7.49636											4.28417	8.06713											4.28312	8.05044											4.28125	8.11577												4.28228
4.28937	7.51972											4.29083	8.17633											4.28978	8.1768											4.28792	8.21018												4.28895
4.29603	7.54499											4.2975	8.29887											4.29645	8.31985											4.29458	8.34227												4.29562
4.3027	7.58076											4.30417	8.43048											4.30312	8.47864											4.30125	8.50868												4.30228
4.30937	7.6251											4.31083	8.56209											4.30978	8.64553											4.30792	8.70657												4.30895
4.31603	7.66563											4.3175	8.69131											4.31645	8.8129											4.31458	8.93259												4.31562
4.3227	7.69234											4.32417	8.81433											4.32312	8.97408											4.32125	9.1691												4.32228
4.32937	7.71618											4.33083	8.92258											4.32978	9.12142											4.32792	9.39226												4.32895
4.33603	7.73478											4.3375	9.00364											4.33645	9.24206											4.33458	9.58061												4.33562
4.3427	7.7467											4.34417	9.05132											4.34312	9.31692											4.34125	9.7208												4.34228
4.34937	7.75242											4.35083	9.05895											4.34978	9.34219											4.34792	9.79757												4.34895
4.35603	7.7529											4.3575	9.02414											4.35645	9.31644											4.35458	9.799												4.35562
4.3627	7.75957											4.36417	8.94785											4.36312	9.23491											4.36125	9.72366												4.36228
4.36937	7.77292											4.37083	8.84628											4.36978	9.10091											4.36792	9.58872												4.36895
4.37603	7.7858											4.3775	8.74281											4.37645	8.93641											4.37458	9.42087												4.37562
4.3827	7.78723											4.38417	8.64649											4.38312	8.78048											4.38125	9.24349												4.38228
4.38937	7.7796											4.39083	8.56113											4.38978	8.64935											4.38792	9.07707												4.38895
4.39603	7.77102											4.3975	8.49295											4.39645	8.5516											4.39458	8.94594												4.39562
4.4027	7.76339											4.40417	8.46004											4.40312	8.49771											4.40125	8.87823												4.40228
4.40937	7.75099											4.41083	8.45718											4.40978	8.49819											4.40792	8.88824												4.40895
4.41603	7.73382											4.4175	8.46624											4.41645	8.5516											4.41458	8.96788												4.41562
4.4227	7.72524											4.42417	8.4753											4.42312	8.63886											4.42125	9.10616												4.42228
4.42937	7.73048											4.43083	8.48913											4.42978	8.74567											4.42792	9.29785												4.42895
4.43603	7.74622											4.4375	8.50916											4.43645	8.86631											4.43458	9.52435												4.43562
4.4427	7.76577											4.44417	8.52585											4.44312	8.98886											4.44125	9.75561												4.44228
4.44937	7.78389											4.45083	8.54301											4.44978	9.09424											4.44792	9.94873												4.44895
4.45603	7.81012											4.4575	8.56256											4.45645	9.16624											4.45458	10.076												4.45562
4.4627	7.83587											4.46417	8.58402											4.46312	9.1958											4.46125	10.1213												4.46228
4.46937	7.85685											4.47083	8.60357											4.46978	9.18007											4.46792	10.0794												4.46895
4.47603	7.87401											4.4775	8.61692											4.47645	9.12046											4.47458	9.96017												4.47562
4.4827	7.88689											4.48417	8.6236											4.48312	9.03368											4.48125	9.78613												4.48228
4.48937	7.89976											4.49083	8.6112											4.48978	8.93164											4.48792	9.5911												4.48895
4.49603	7.90882											4.4975	8.58164											4.49645	8.82339											4.49458	9.408												4.49562
4.5027	7.91454											4.50417	8.54635											4.50312	8.71086											4.50125	9.24587												4.50228
4.50937	7.92265											4.51083	8.50964											4.50978	8.61502											4.50792	9.10187												4.50895
4.51603	7.92837											4.5175	8.47387											4.51645	8.5392											4.51458	8.9736												4.51562
4.5227	7.93314											4.52417	8.44049											4.52312	8.47816											4.52125	8.8644												4.52228
4.52937	7.93648											4.53083	8.42428											4.52978	8.42953											4.52792	8.7781												4.52895
4.53603	7.94601											4.5375	8.42762											4.53645	8.39806											4.53458	8.70419												4.53562
4.5427	7.96175											4.54417	8.44145											4.54312	8.39615											4.54125	8.64601												4.54228
4.54937	7.97749											4.55083	8.45957											4.54978	8.40902											4.54792	8.60643												4.54895
4.55603	7.99227											4.5575	8.48246											4.55645	8.43143											4.55458	8.58545												4.55562
4.5627	8.0061											4.56417	8.51202											4.56312	8.44955											4.56125	8.57592												4.56228
4.56937	8.02517											4.57083	8.54349											4.56978	8.46148											4.56792	8.56304												4.56895
4.57603	8.04663											4.5775	8.57401											4.57645	8.46386											4.57458	8.55112												4.57562
4.5827	8.07571											4.58417	8.60071											4.58312	8.44955											4.58125	8.54635												4.58228
4.58937	8.10051											4.59083	8.6174											4.58978	8.42428											4.58792	8.55589												4.58895
4.59603	8.1234											4.5975	8.62312											4.59645	8.39853											4.59458	8.58021												4.59562
4.6027	8.1439											4.60417	8.62169											4.60312	8.39138											4.60125	8.61311												4.60228
4.60937	8.16774											4.61083	8.61406											4.60978	8.41236											4.60792	8.65602												4.60895
4.61603	8.19254											4.6175	8.605											4.61645	8.45337											4.61458	8.70132												4.61562
4.6227	8.21543											4.62417	8.59594											4.62312	8.49915											4.62125	8.73899												4.62228
4.62937	8.24118											4.63083	8.60357											4.62978	8.54015											4.62792	8.7657												4.62895
4.63603	8.27122											4.6375	8.6298											4.63645	8.57401											4.63458	8.78716												4.63562
4.6427	8.30793											4.64417	8.66461											4.64312	8.59594											4.64125	8.80575												4.64228
4.64937	8.34322											4.65083	8.69846											4.64978	8.60691											4.64792	8.81481												4.64895
4.65603	8.37517											4.6575	8.71944											4.65645	8.6112											4.65458	8.81624												4.65562
4.6627	8.39853											4.66417	8.73184											4.66312	8.62217											4.66125	8.81624												4.66228
4.66937	8.41379											4.67083	8.73852											4.66978	8.64458											4.66792	8.82196												4.66895
4.67603	8.41999											4.6775	8.75616											4.67645	8.68082											4.67458	8.83865												4.67562
4.6827	8.42142											4.68417	8.79812											4.68312	8.73232											4.68125	8.87728												4.68228
4.68937	8.42094											4.69083	8.87585											4.68978	8.81386											4.68792	8.95357												4.68895
4.69603	8.41522											4.6975	9.00459											4.69645	8.94833											4.69458	9.08136												4.69562
4.7027	8.40712											4.70417	9.20296											4.70312	9.16624											4.70125	9.28831												4.70228
4.70937	8.40378											4.71083	9.49621											4.70978	9.50384											4.70792	9.60064												4.70895
4.71603	8.40616											4.7175	9.89056											4.71645	9.98449											4.71458	10.0441												4.71562
4.7227	8.40902											4.72417	10.3874											4.72312	10.6239											4.72125	10.6354												4.72228
4.72937	8.41236											4.73083	10.9749											4.72978	11.4088											4.72792	11.3783												4.72895
4.73603	8.42667											4.7375	11.6296											4.73645	12.2967											4.73458	12.2466												4.73562
4.7427	8.45051											4.74417	12.3053											4.74312	13.2165											4.74125	13.1803												4.74228
4.74937	8.47912											4.75083	12.9204											4.74978	14.0648											4.74792	14.0872												4.74895
4.75603	8.50344											4.7575	13.4006											4.75645	14.7448											4.75458	14.8654												4.75562
4.7627	8.52537											4.76417	13.6833											4.76312	15.1691											4.76125	15.4176												4.76228
4.76937	8.54158											4.77083	13.7353											4.76978	15.2836											4.76792	15.6717												4.76895
4.77603	8.54588											4.7775	13.5479											4.77645	15.0762											4.77458	15.6016												4.77562
4.7827	8.54111											4.78417	13.1521											4.78312	14.5822											4.78125	15.2264												4.78228
4.78937	8.52871											4.79083	12.6081											4.78978	13.8869											4.78792	14.6031												4.78895
4.79603	8.52346											4.7975	11.9867											4.79645	13.082											4.79458	13.8197												4.79562
4.8027	8.53634											4.80417	11.3568											4.80312	12.2604											4.80125	12.9719												4.80228
4.80937	8.55827											4.81083	10.7746											4.80978	11.4923											4.80792	12.1498												4.80895
4.81603	8.58068											4.8175	10.2797											4.81645	10.8294											4.81458	11.4088												4.81562
4.8227	8.60119											4.82417	9.88817											4.82312	10.2992											4.82125	10.7851												4.82228
4.82937	8.63218											4.83083	9.6035											4.82978	9.90057											4.82792	10.3092												4.82895
4.83603	8.66985											4.8375	9.41277											4.83645	9.62305											4.83458	9.96876												4.83562
4.8427	8.69417											4.84417	9.29451											4.84312	9.44328											4.84125	9.7394												4.84228
4.84937	8.70657											4.85083	9.22823											4.84978	9.34649											4.84792	9.59015												4.84895
4.85603	8.71658											4.8575	9.19771											4.85645	9.30691											4.85458	9.51433												4.85562
4.8627	8.73089											4.86417	9.19724											4.86312	9.30119											4.86125	9.49144												4.86228
4.86937	8.74329											4.87083	9.21011											4.86978	9.31501											4.86792	9.49383												4.86895
4.87603	8.7471											4.8775	9.22298											4.87645	9.33743											4.87458	9.51385												4.87562
4.8827	8.75044											4.88417	9.22918											4.88312	9.36031											4.88125	9.54962												4.88228
4.88937	8.77047											4.89083	9.23347											4.88978	9.3751											4.88792	9.5911												4.88895
4.89603	8.80671											4.8975	9.24492											4.89645	9.38463											4.89458	9.6302												4.89562
4.9027	8.8501											4.90417	9.26018											4.90312	9.39369											4.90125	9.66978												4.90228
4.90937	8.88348											4.91083	9.27591											4.90978	9.40275											4.90792	9.7084												4.90895
4.91603	8.90684											4.9175	9.29785											4.91645	9.40418											4.91458	9.73463												4.91562
4.9227	8.92925											4.92417	9.33361											4.92312	9.40228											4.92125	9.74274												4.92228
4.92937	8.94928											4.93083	9.38082											4.92978	9.40657											4.92792	9.74083												4.92895
4.93603	8.96406											4.9375	9.42945											4.93645	9.42087											4.93458	9.73988												4.93562
4.9427	8.97789											4.94417	9.46617											4.94312	9.44614											4.94125	9.74131												4.94228
4.94937	9.00173											4.95083	9.50003											4.94978	9.47618											4.94792	9.74846												4.94895
4.95603	9.03988											4.9575	9.54247											4.95645	9.51338											4.95458	9.76324												4.95562
4.9627	9.08184											4.96417	9.59396											4.96312	9.55296											4.96125	9.79328												4.96228
4.96937	9.12142											4.97083	9.64117											4.96978	9.583											4.96792	9.84097												4.96895
4.97603	9.15623											4.9775	9.66644											4.97645	9.59969											4.97458	9.89437												4.97562
4.9827	9.18102											4.98417	9.67693											4.98312	9.60588											4.98125	9.93824												4.98228
4.98937	9.19485											4.99083	9.6817											4.98978	9.60588											4.98792	9.95636												4.98895
4.99603	9.1958											4.9975	9.6755											4.99645	9.59253											4.99458	9.95207												4.99562
5.0027	9.18674											5.00417	9.65023											5.00312	9.5644											5.00125	9.93013												5.00228
5.00937	9.16958											5.01083	9.60398											5.00978	9.53102											5.00792	9.89437												5.00895
5.01603	9.14574											5.0175	9.55296											5.01645	9.49812											5.01458	9.84287												5.01562
5.0227	9.11999											5.02417	9.51052											5.02312	9.46474											5.02125	9.78756												5.02228
5.02937	9.09805											5.03083	9.47237											5.02978	9.43089											5.02792	9.73797												5.02895
5.03603	9.08279											5.0375	9.43804											5.03645	9.408											5.03458	9.69601												5.03562
5.0427	9.07993											5.04417	9.408											5.04312	9.40037											5.04125	9.65691												5.04228
5.04937	9.08279											5.05083	9.40228											5.04978	9.40752											5.04792	9.62782												5.04895
5.05603	9.08947											5.0575	9.42087											5.05645	9.42183											5.05458	9.62019												5.05562
5.0627	9.09853											5.06417	9.45616											5.06312	9.43899											5.06125	9.63354												5.06228
5.06937	9.1095											5.07083	9.49621											5.06978	9.46808											5.06792	9.66883												5.06895
5.07603	9.12142											5.0775	9.53817											5.07645	9.51624											5.07458	9.72223												5.07562
5.0827	9.12523											5.08417	9.59635											5.08312	9.58729											5.08125	9.78994												5.08228
5.08937	9.13											5.09083	9.66835											5.08978	9.67264											5.08792	9.86576												5.08895
5.09603	9.14478											5.0975	9.7518											5.09645	9.76944											5.09458	9.95064												5.09562
5.1027	9.16529											5.10417	9.8362											5.10312	9.87673											5.10125	10.0455												5.10228
5.10937	9.18436											5.11083	9.91488											5.10978	9.99355											5.10792	10.1595												5.10895
5.11603	9.19437											5.1175	9.99117											5.11645	10.1089											5.11458	10.2901												5.11562
5.1227	9.20773											5.12417	10.0584											5.12312	10.2105											5.12125	10.4308												5.12228
5.12937	9.22489											5.13083	10.1104											5.12978	10.2963											5.12792	10.5662												5.12895
5.13603	9.24253											5.1375	10.1385											5.13645	10.3645											5.13458	10.6883												5.13562
5.1427	9.25732											5.14417	10.1466											5.14312	10.4232											5.14125	10.7918												5.14228
5.14937	9.27353											5.15083	10.148											5.14978	10.4589											5.14792	10.8662												5.14895
5.15603	9.29546											5.1575	10.148											5.15645	10.4642											5.15458	10.9096												5.15562
5.1627	9.3174											5.16417	10.1433											5.16312	10.448											5.16125	10.9258												5.16228
5.16937	9.33504											5.17083	10.1337											5.16978	10.4284											5.16792	10.9234												5.16895
5.17603	9.34744											5.1775	10.1099											5.17645	10.4094											5.17458	10.9019												5.17562
5.1827	9.36079											5.18417	10.0727											5.18312	10.3693											5.18125	10.8643												5.18228
5.18937	9.377											5.19083	10.0341											5.18978	10.3011											5.18792	10.8075												5.18895
5.19603	9.39417											5.1975	10.0002											5.19645	10.2196											5.19458	10.7322												5.19562
5.2027	9.41515											5.20417	9.97782											5.20312	10.1361											5.20125	10.6492												5.20228
5.20937	9.43613											5.21083	9.96113											5.20978	10.057											5.20792	10.5662												5.20895
5.21603	9.45425											5.2175	9.96113											5.21645	9.99832											5.21458	10.4957												5.21562
5.2227	9.46999											5.22417	9.98831											5.22312	9.98259											5.22125	10.4437												5.22228
5.22937	9.48858											5.23083	10.0417											5.22978	10.0303											5.22792	10.4284												5.22895
5.23603	9.51958											5.2375	10.1295											5.23645	10.1414											5.23458	10.469												5.23562
5.2427	9.55486											5.24417	10.2558											5.24312	10.3097											5.24125	10.5672												5.24228
5.24937	9.59396											5.25083	10.4256											5.24978	10.52											5.24792	10.7231												5.24895
5.25603	9.64165											5.2575	10.6478											5.25645	10.7646											5.25458	10.9258												5.25562
5.2627	9.70411											5.26417	10.9196											5.26312	11.0426											5.26125	11.1799												5.26228
5.26937	9.77421											5.27083	11.2252											5.26978	11.3511											5.26792	11.4799												5.26895
5.27603	9.84001											5.2775	11.5314											5.27645	11.6758											5.27458	11.8136												5.27562
5.2827	9.90295											5.28417	11.8103											5.28312	11.9958											5.28125	12.1632												5.28228
5.28937	9.96399											5.29083	12.0568											5.28978	12.289											5.28792	12.5065												5.28895
5.29603	10.0226											5.2975	12.2452											5.29645	12.5275											5.29458	12.8226												5.29562
5.3027	10.0646											5.30417	12.3429											5.30312	12.6963											5.30125	13.0796												5.30228
5.30937	10.0842											5.31083	12.3348											5.30978	12.7816											5.30792	13.2508												5.30895
5.31603	10.0737											5.3175	12.2337											5.31645	12.7831											5.31458	13.3214												5.31562
5.3227	10.0355											5.32417	12.0707											5.32312	12.7044											5.32125	13.2999												5.32228
5.32937	9.98354											5.33083	11.8618											5.32978	12.5704											5.32792	13.2079												5.32895
5.33603	9.92775											5.3375	11.6258											5.33645	12.4059											5.33458	13.0596												5.33562
5.3427	9.8815											5.34417	11.3897											5.34312	12.2166											5.34125	12.8632												5.34228
5.34937	9.84764											5.35083	11.1685											5.34978	12.0049											5.34792	12.6286												5.34895
5.35603	9.83334											5.3575	10.9682											5.35645	11.7731											5.35458	12.372												5.35562
5.3627	9.83334											5.36417	10.7927											5.36312	11.5314											5.36125	12.105												5.36228
5.36937	9.83477											5.37083	10.653											5.36978	11.2886											5.36792	11.8294												5.36895
5.37603	9.82761											5.3775	10.5453											5.37645	11.0526											5.37458	11.5571												5.37562
5.3827	9.80854											5.38417	10.4647											5.38312	10.8361											5.38125	11.3034												5.38228
5.38937	9.78804											5.39083	10.4108											5.38978	10.6492											5.38792	11.0826												5.38895
5.39603	9.77373											5.3975	10.3827											5.39645	10.4995											5.39458	10.9067												5.39562
5.4027	9.76849											5.40417	10.3683											5.40312	10.3941											5.40125	10.7861												5.40228
5.40937	9.77612											5.41083	10.3626											5.40978	10.3335											5.40792	10.7207												5.40895
5.41603	9.79328											5.4175	10.3827											5.41645	10.3254											5.41458	10.7117												5.41562
5.4227	9.81283											5.42417	10.448											5.42312	10.3846											5.42125	10.7684												5.42228
5.42937	9.82904											5.43083	10.5715											5.42978	10.5343											5.42792	10.9153												5.42895
5.43603	9.84335											5.4375	10.7684											5.43645	10.8004											5.43458	11.1709												5.43562
5.4427	9.86052											5.44417	11.0536											5.44312	11.2128											5.44125	11.5681												5.44228
5.44937	9.87434											5.45083	11.4474											5.44978	11.8022											5.44792	12.1641												5.44895
5.45603	9.88483											5.4575	11.9543											5.45645	12.589											5.45458	13.0134												5.45562
5.4627	9.90343											5.46417	12.5556											5.46312	13.5608											5.46125	14.1325												5.46228
5.46937	9.9287											5.47083	13.2127											5.46978	14.6685											5.46792	15.4815												5.46895
5.47603	9.95731											5.4775	13.8569											5.47645	15.8148											5.47458	16.9749												5.47562
5.4827	9.98306											5.48417	14.4148											5.48312	16.8719											5.48125	18.4731												5.48228
5.48937	10.0093											5.49083	14.8082											5.48978	17.6992											5.48792	19.7835												5.48895
5.49603	10.026											5.4975	14.9784											5.49645	18.1756											5.49458	20.71												5.49562
5.5027	10.0298											5.50417	14.9016											5.50312	18.2314											5.50125	21.1177												5.50228
5.50937	10.0284											5.51083	14.5936											5.50978	17.8599											5.50792	20.9579												5.50895
5.51603	10.0269											5.5175	14.1072											5.51645	17.1285											5.51458	20.2651												5.51562
5.5227	10.0293											5.52417	13.5164											5.52312	16.1591											5.52125	19.1522												5.52228
5.52937	10.0369											5.53083	12.8994											5.52978	15.0909											5.52792	17.7941												5.52895
5.53603	10.0555											5.5375	12.3205											5.53645	14.0481											5.53458	16.3779												5.53562
5.5427	10.0789											5.54417	11.826											5.54312	13.1164											5.54125	15.049												5.54228
5.54937	10.1004											5.55083	11.435											5.54978	12.3549											5.54792	13.9031												5.54895
5.55603	10.108											5.5575	11.1556											5.55645	11.7826											5.55458	12.99												5.55562
5.5627	10.0994											5.56417	10.9735											5.56312	11.3831											5.56125	12.3172												5.56228
5.56937	10.0861											5.57083	10.8624											5.56978	11.1203											5.56792	11.847												5.56895
5.57603	10.0746											5.5775	10.7942											5.57645	10.9572											5.57458	11.5199												5.57562
5.5827	10.0632											5.58417	10.7527											5.58312	10.8676											5.58125	11.2963												5.58228
5.58937	10.0498											5.59083	10.7365											5.58978	10.8175											5.58792	11.1527												5.58895
5.59603	10.0474											5.5975	10.7312											5.59645	10.7899											5.59458	11.0679												5.59562
5.6027	10.0617											5.60417	10.7217											5.60312	10.7737											5.60125	11.0145												5.60228
5.60937	10.0737											5.61083	10.7079											5.60978	10.7718											5.60792	10.982												5.60895
5.61603	10.0832											5.6175	10.6988											5.61645	10.7756											5.61458	10.9777												5.61562
5.6227	10.0994											5.62417	10.6974											5.62312	10.767											5.62125	10.9973												5.62228
5.62937	10.1304											5.63083	10.6955											5.62978	10.7508											5.62792	11.024												5.62895
5.63603	10.1652											5.6375	10.6888											5.63645	10.7365											5.63458	11.0383												5.63562
5.6427	10.1938											5.64417	10.6878											5.64312	10.7341											5.64125	11.0421												5.64228
5.64937	10.2215											5.65083	10.6945											5.64978	10.7355											5.64792	11.0397												5.64895
5.65603	10.2386											5.6575	10.7121											5.65645	10.7379											5.65458	11.0312												5.65562
5.6627	10.242											5.66417	10.7341											5.66312	10.7465											5.66125	11.0178												5.66228
5.66937	10.2344											5.67083	10.757											5.66978	10.7684											5.66792	11.0149												5.66895
5.67603	10.2253											5.6775	10.7832											5.67645	10.7989											5.67458	11.0278												5.67562
5.6827	10.2201											5.68417	10.7989											5.68312	10.8194											5.68125	11.0493												5.68228
5.68937	10.2191											5.69083	10.8075											5.68978	10.819											5.68792	11.0707												5.68895
5.69603	10.2262											5.6975	10.7999											5.69645	10.8037											5.69458	11.0888												5.69562
5.7027	10.2396											5.70417	10.7899											5.70312	10.7951											5.70125	11.1055												5.70228
5.70937	10.252											5.71083	10.7884											5.70978	10.7946											5.70792	11.1151												5.70895
5.71603	10.2549											5.7175	10.8056											5.71645	10.7942											5.71458	11.1232												5.71562
5.7227	10.2491											5.72417	10.8519											5.72312	10.7999											5.72125	11.1332												5.72228
5.72937	10.2372											5.73083	10.9167											5.72978	10.8266											5.72792	11.157												5.72895
5.73603	10.2205											5.7375	10.9959											5.73645	10.8876											5.73458	11.1957												5.73562
5.7427	10.2043											5.74417	11.0774											5.74312	10.9758											5.74125	11.2548												5.74228
5.74937	10.1895											5.75083	11.1585											5.74978	11.086											5.74792	11.332												5.74895
5.75603	10.1886											5.7575	11.2319											5.75645	11.2095											5.75458	11.4188												5.75562
5.7627	10.2043											5.76417	11.2867											5.76312	11.3325											5.76125	11.5104												5.76228
5.76937	10.2348											5.77083	11.3258											5.76978	11.436											5.76792	11.6014												5.76895
5.77603	10.2682											5.7775	11.3521											5.77645	11.508											5.77458	11.6911												5.77562
5.7827	10.3021											5.78417	11.3668											5.78312	11.5447											5.78125	11.7636												5.78228
5.78937	10.3397											5.79083	11.363											5.78978	11.5428											5.78792	11.8022												5.78895
5.79603	10.3817											5.7975	11.3459											5.79645	11.508											5.79458	11.8132												5.79562
5.8027	10.4175											5.80417	11.3297											5.80312	11.4622											5.80125	11.8155												5.80228
5.80937	10.4437											5.81083	11.3196											5.80978	11.4417											5.80792	11.8275												5.80895
5.81603	10.4661											5.8175	11.3225											5.81645	11.4713											5.81458	11.8709												5.81562
5.8227	10.4909											5.82417	11.342											5.82312	11.5633											5.82125	11.9839												5.82228
5.82937	10.5195											5.83083	11.3959											5.82978	11.7216											5.82792	12.208												5.82895
5.83603	10.5429											5.8375	11.4794											5.83645	11.9514											5.83458	12.5647												5.83562
5.8427	10.5553											5.84417	11.5752											5.84312	12.2466											5.84125	13.0434												5.84228
5.84937	10.5596											5.85083	11.672											5.84978	12.578											5.84792	13.6118												5.84895
5.85603	10.57											5.8575	11.7593											5.85645	12.897											5.85458	14.2045												5.85562
5.8627	10.5829											5.86417	11.8303											5.86312	13.1588											5.86125	14.7443												5.86228
5.86937	10.5901											5.87083	11.8618											5.86978	13.3314											5.86792	15.161												5.86895
5.87603	10.591											5.8775	11.8456											5.87645	13.3958											5.87458	15.3885												5.87562
5.8827	10.6025											5.88417	11.7922											5.88312	13.3305											5.88125	15.3852												5.88228
5.88937	10.6268											5.89083	11.7173											5.88978	13.1426											5.88792	15.1486												5.88895
5.89603	10.6492											5.8975	11.6296											5.89645	12.8641											5.89458	14.7328												5.89562
5.9027	10.6692											5.90417	11.5328											5.90312	12.547											5.90125	14.2088												5.90228
5.90937	10.6945											5.91083	11.4403											5.90978	12.2294											5.90792	13.6414												5.90895
5.91603	10.7169											5.9175	11.3621											5.91645	11.9386											5.91458	13.093												5.91562
5.9227	10.7303											5.92417	11.3006											5.92312	11.7025											5.92125	12.6147												5.92228
5.92937	10.7393											5.93083	11.2596											5.92978	11.529											5.92792	12.2409												5.92895
5.93603	10.7555											5.9375	11.2376											5.93645	11.4164											5.93458	11.9729												5.93562
5.9427	10.7727											5.94417	11.2419											5.94312	11.3521											5.94125	11.7974												5.94228
5.94937	10.7822											5.95083	11.2648											5.94978	11.3335											5.94792	11.6916												5.94895
5.95603	10.7937											5.9575	11.3044											5.95645	11.3435											5.95458	11.6329												5.95562
5.9627	10.8104											5.96417	11.354											5.96312	11.3683											5.96125	11.6215												5.96228
5.96937	10.828											5.97083	11.4055											5.96978	11.4093											5.96792	11.6444												5.96895
5.97603	10.8409											5.9775	11.4613											5.97645	11.4703											5.97458	11.6878												5.97562
5.9827	10.8581											5.98417	11.5132											5.98312	11.5438											5.98125	11.7345												5.98228
5.98937	10.8871											5.99083	11.5781											5.98978	11.622											5.98792	11.7884												5.98895
5.99603	10.9315											5.9975	11.6634											5.99645	11.7178											5.99458	11.857												5.99562
6.0027	10.9954											6.00417	11.7807											6.00312	11.8475											6.00125	11.9243												6.00228
6.00937	11.0955											6.01083	11.9395											6.00978	12.0173											6.00792	11.9748												6.00895
6.01603	11.2534											6.0175	12.1431											6.01645	12.2309											6.01458	12.0096												6.01562
6.0227	11.4822											6.02417	12.4016											6.02312	12.495											6.02125	12.0401												6.02228
6.02937	11.785											6.03083	12.7125											6.02978	12.8112											6.02792	12.0616												6.02895
6.03603	12.1546											6.0375	13.0792											6.03645	13.1826											6.03458	12.0673												6.03562
6.0427	12.5747											6.04417	13.4916											6.04312	13.6099											6.04125	12.0564												6.04228
6.04937	13.0129											6.05083	13.9217											6.04978	14.0686											6.04792	12.0344												6.04895
6.05603	13.4335											6.0575	14.339											6.05645	14.5187											6.05458	12.0049												6.05562
6.0627	13.7987											6.06417	14.7119											6.06312	14.9293											6.06125	11.9715												6.06228
6.06937	14.0705											6.07083	15.0008											6.06978	15.274											6.06792	11.9462												6.06895
6.07603	14.2193											6.0775	15.1644											6.07645	15.5134											6.07458	11.9286												6.07562
6.0827	14.2379											6.08417	15.1844											6.08312	15.6183											6.08125	11.9152												6.08228
6.08937	14.1358											6.09083	15.0752											6.08978	15.5807											6.08792	11.9057												6.08895
6.09603	13.927											6.0975	14.8597											6.09645	15.4152											6.09458	11.909												6.09562
6.1027	13.6352											6.10417	14.5569											6.10312	15.1458											6.10125	11.929												6.10228
6.10937	13.3052											6.11083	14.2007											6.10978	14.8034											6.10792	11.9529												6.10895
6.11603	12.9771											6.1175	13.8383											6.11645	14.432											6.11458	11.9743												6.11562
6.1227	12.6739											6.12417	13.5031											6.12312	14.0538											6.12125	11.9958												6.12228
6.12937	12.4044											6.13083	13.2108											6.12978	13.6967											6.12792	12.0249												6.12895
6.13603	12.1727											6.1375	12.9619											6.13645	13.3839											6.13458	12.0544												6.13562
6.1427	11.9767											6.14417	12.763											6.14312	13.1254											6.14125	12.0735												6.14228
6.14937	11.8132											6.15083	12.6081											6.14978	12.9223											6.14792	12.0878												6.14895
6.15603	11.6835											6.1575	12.4888											6.15645	12.7597											6.15458	12.1031												6.15562
6.1627	11.5848											6.16417	12.3935											6.16312	12.6328											6.16125	12.1303												6.16228
6.16937	11.5151											6.17083	12.3181											6.16978	12.5399											6.16792	12.1579												6.16895
6.17603	11.4732											6.1775	12.2533											6.17645	12.4707											6.17458	12.1779												6.17562
6.1827	11.456											6.18417	12.1937											6.18312	12.4245											6.18125	12.1927												6.18228
6.18937	11.4498											6.19083	12.1422											6.18978	12.392											6.18792	12.2056												6.18895
6.19603	11.4417											6.1975	12.1059											6.19645	12.3782											6.19458	12.2299												6.19562
6.2027	11.4298											6.20417	12.0945											6.20312	12.3925											6.20125	12.2638												6.20228
6.20937	11.4141											6.21083	12.1083											6.20978	12.435											6.20792	12.3258												6.20895
6.21603	11.3878											6.2175	12.1527											6.21645	12.5051											6.21458	12.4288												6.21562
6.2227	11.3559											6.22417	12.2242											6.22312	12.6081											6.22125	12.5852												6.22228
6.22937	11.3292											6.23083	12.3224											6.22978	12.7482											6.22792	12.7964												6.22895
6.23603	11.3177											6.2375	12.4416											6.23645	12.9218											6.23458	13.0496												6.23562
6.2427	11.3192											6.24417	12.5756											6.24312	13.1102											6.24125	13.329												6.24228
6.24937	11.3258											6.25083	12.7015											6.24978	13.2999											6.24792	13.6147												6.24895
6.25603	11.3435											6.2575	12.8026											6.25645	13.4859											6.25458	13.8869												6.25562
6.2627	11.3707											6.26417	12.8794											6.26312	13.6466											6.26125	14.1282												6.26228
6.26937	11.4012											6.27083	12.9366											6.26978	13.7615											6.26792	14.3137												6.26895
6.27603	11.4264											6.2775	12.9671											6.27645	13.8144											6.27458	14.4258												6.27562
6.2827	11.4408											6.28417	12.9557											6.28312	13.7982											6.28125	14.4534												6.28228
6.28937	11.446											6.29083	12.9027											6.28978	13.7181											6.28792	14.3962												6.28895
6.29603	11.4441											6.2975	12.8245											6.29645	13.5784											6.29458	14.2617												6.29562
6.3027	11.4384											6.30417	12.732											6.30312	13.3967											6.30125	14.0524												6.30228
6.30937	11.4341											6.31083	12.6305											6.30978	13.1974											6.30792	13.7901												6.30895
6.31603	11.4374											6.3175	12.5251											6.31645	13.0043											6.31458	13.5074												6.31562
6.3227	11.4479											6.32417	12.4207											6.32312	12.836											6.32125	13.2384												6.32228
6.32937	11.4708											6.33083	12.3382											6.32978	12.6958											6.32792	13.0081												6.32895
6.33603	11.5008											6.3375	12.2819											6.33645	12.5799											6.33458	12.8202												6.33562
6.3427	11.5242											6.34417	12.2457											6.34312	12.4879											6.34125	12.6839												6.34228
6.34937	11.5266											6.35083	12.2185											6.34978	12.4249											6.34792	12.6076												6.34895
6.35603	11.5113											6.3575	12.2151											6.35645	12.4035											6.35458	12.5971												6.35562
6.3627	11.4927											6.36417	12.2571											6.36312	12.4359											6.36125	12.6591												6.36228
6.36937	11.4803											6.37083	12.3434											6.36978	12.5408											6.36792	12.8074												6.36895
6.37603	11.4799											6.3775	12.4717											6.37645	12.743											6.37458	13.0739												6.37562
6.3827	11.4961											6.38417	12.6486											6.38312	13.0596											6.38125	13.4826												6.38228
6.38937	11.5366											6.39083	12.8798											6.38978	13.4912											6.38792	14.039												6.38895
6.39603	11.5871											6.3975	13.1435											6.39645	14.029											6.39458	14.7357												6.39562
6.4027	11.6372											6.40417	13.4192											6.40312	14.6441											6.40125	15.5563												6.40228
6.40937	11.6715											6.41083	13.6909											6.40978	15.2936											6.40792	16.4523												6.40895
6.41603	11.6978											6.4175	13.9341											6.41645	15.9063											6.41458	17.333												6.41562
6.4227	11.7211											6.42417	14.1149											6.42312	16.4137											6.42125	18.106												6.42228
6.42937	11.7407											6.43083	14.2145											6.42978	16.7656											6.42792	18.6901												6.42895
6.43603	11.7564											6.4375	14.2407											6.43645	16.9268											6.43458	19.031												6.43562
6.4427	11.7598											6.44417	14.2069											6.44312	16.8953											6.44125	19.104												6.44228
6.44937	11.7583											6.45083	14.1311											6.44978	16.695											6.44792	18.9238												6.44895
6.45603	11.7536											6.4575	14.0438											6.45645	16.3846											6.45458	18.5452												6.45562
6.4627	11.7469											6.46417	13.9794											6.46312	16.0255											6.46125	18.044												6.46228
6.46937	11.7383											6.47083	13.9508											6.46978	15.6684											6.46792	17.5014												6.46895
6.47603	11.7307											6.4775	13.9513											6.47645	15.3456											6.47458	16.9854												6.47562
6.4827	11.7378											6.48417	13.9604											6.48312	15.0681											6.48125	16.5238												6.48228
6.48937	11.755											6.49083	13.9589											6.48978	14.8311											6.48792	16.1119												6.48895
6.49603	11.7679											6.4975	13.9208											6.49645	14.617											6.49458	15.7418												6.49562
6.5027	11.7769											6.50417	13.8302											6.50312	14.4024											6.50125	15.3971												6.50228
6.50937	11.7865											6.51083	13.69											6.50978	14.1706											6.50792	15.0638												6.50895
6.51603	11.7955											6.5175	13.5117											6.51645	13.9098											6.51458	14.7176												6.51562
6.5227	11.7946											6.52417	13.3114											6.52312	13.6333											6.52125	14.3614												6.52228
6.52937	11.7865											6.53083	13.0982											6.52978	13.3581											6.52792	14.0166												6.52895
6.53603	11.7879											6.5375	12.9013											6.53645	13.1035											6.53458	13.7024												6.53562
6.5427	11.7955											6.54417	12.7392											6.54312	12.8808											6.54125	13.4249												6.54228
6.54937	11.8008											6.55083	12.6138											6.54978	12.6987											6.54792	13.1841												6.54895
6.55603	11.8084											6.5575	12.5208											6.55645	12.568											6.55458	12.9957												6.55562
6.5627	11.8194											6.56417	12.4593											6.56312	12.4803											6.56125	12.8617												6.56228
6.56937	11.8361											6.57083	12.435											6.56978	12.4288											6.56792	12.7764												6.56895
6.57603	11.8437											6.5775	12.4373											6.57645	12.3959											6.57458	12.7273												6.57562
6.5827	11.8451											6.58417	12.4469											6.58312	12.3749											6.58125	12.7096												6.58228
6.58937	11.8489											6.59083	12.4488											6.58978	12.3663											6.58792	12.7172												6.58895
6.59603	11.8556											6.5975	12.444											6.59645	12.3606											6.59458	12.7349												6.59562
6.6027	11.8713											6.60417	12.4383											6.60312	12.3487											6.60125	12.7482												6.60228
6.60937	11.8942											6.61083	12.4402											6.60978	12.3301											6.60792	12.7501												6.60895
6.61603	11.9281											6.6175	12.445											6.61645	12.3162											6.61458	12.7435												6.61562
6.6227	11.9596											6.62417	12.4545											6.62312	12.3119											6.62125	12.7325												6.62228
6.62937	11.9848											6.63083	12.4702											6.62978	12.3091											6.62792	12.7182												6.62895
6.63603	12.0077											6.6375	12.4907											6.63645	12.3177											6.63458	12.7044												6.63562
6.6427	12.032											6.64417	12.5122											6.64312	12.3491											6.64125	12.7034												6.64228
6.64937	12.0544											6.65083	12.5284											6.64978	12.4002											6.64792	12.7153												6.64895
6.65603	12.0697											6.6575	12.547											6.65645	12.454											6.65458	12.7354												6.65562
6.6627	12.0893											6.66417	12.5766											6.66312	12.507											6.66125	12.7649												6.66228
6.66937	12.1121											6.67083	12.61											6.66978	12.5699											6.66792	12.7997												6.66895
6.67603	12.1274											6.6775	12.6405											6.67645	12.6319											6.67458	12.8369												6.67562
6.6827	12.1288											6.68417	12.6643											6.68312	12.6796											6.68125	12.8722												6.68228
6.68937	12.1207											6.69083	12.6839											6.68978	12.711											6.68792	12.9066												6.68895
6.69603	12.1174											6.6975	12.7034											6.69645	12.732											6.69458	12.9366												6.69562
6.7027	12.1179											6.70417	12.7201											6.70312	12.7444											6.70125	12.959												6.70228
6.70937	12.1198											6.71083	12.742											6.70978	12.7473											6.70792	12.98												6.70895
6.71603	12.1264											6.7175	12.7745											6.71645	12.7497											6.71458	12.9986												6.71562
6.7227	12.1441											6.72417	12.8112											6.72312	12.7587											6.72125	13.0124												6.72228
6.72937	12.1698											6.73083	12.8465											6.72978	12.7816											6.72792	13.0186												6.72895
6.73603	12.1884											6.7375	12.8736											6.73645	12.815											6.73458	13.0258												6.73562
6.7427	12.1951											6.74417	12.8961											6.74312	12.8555											6.74125	13.0367												6.74228
6.74937	12.2023											6.75083	12.9137											6.74978	12.8918											6.74792	13.0486												6.74895
6.75603	12.2156											6.7575	12.9213											6.75645	12.9237											6.75458	13.0606												6.75562
6.7627	12.2347											6.76417	12.9237											6.76312	12.9547											6.76125	13.0754												6.76228
6.76937	12.2566											6.77083	12.9304											6.76978	12.98											6.76792	13.0911												6.76895
6.77603	12.2728											6.7775	12.9461											6.77645	12.9995											6.77458	13.1078												6.77562
6.7827	12.2781											6.78417	12.9681											6.78312	13.0153											6.78125	13.1178												6.78228
6.78937	12.2709											6.79083	12.9976											6.78978	13.0372											6.78792	13.1259												6.78895
6.79603	12.2619											6.7975	13.0339											6.79645	13.0577											6.79458	13.1354												6.79562
6.8027	12.2523											6.80417	13.0739											6.80312	13.073											6.80125	13.1435												6.80228
6.80937	12.2476											6.81083	13.1049											6.80978	13.092											6.80792	13.1454												6.80895
6.81603	12.2561											6.8175	13.1278											6.81645	13.1221											6.81458	13.145												6.81562
6.8227	12.2833											6.82417	13.1521											6.82312	13.1607											6.82125	13.1564												6.82228
6.82937	12.3196											6.83083	13.1788											6.82978	13.196											6.82792	13.1898												6.82895
6.83603	12.3477											6.8375	13.2074											6.83645	13.2341											6.83458	13.2408												6.83562
6.8427	12.3615											6.84417	13.2399											6.84312	13.2794											6.84125	13.3123												6.84228
6.84937	12.352											6.85083	13.2794											6.84978	13.3286											6.84792	13.4087												6.84895
6.85603	12.3286											6.8575	13.3233											6.85645	13.3796											6.85458	13.5193												6.85562
6.8627	12.3086											6.86417	13.3624											6.86312	13.4349											6.86125	13.629												6.86228
6.86937	12.3014											6.87083	13.401											6.86978	13.4974											6.86792	13.7315												6.86895
6.87603	12.3086											6.8775	13.4416											6.87645	13.566											6.87458	13.8321												6.87562
6.8827	12.321											6.88417	13.4854											6.88312	13.6352											6.88125	13.9284												6.88228
6.88937	12.3453											6.89083	13.5283											6.88978	13.7053											6.88792	14.019												6.88895
6.89603	12.382											6.8975	13.5574											6.89645	13.7744											6.89458	14.1163												6.89562
6.9027	12.4178											6.90417	13.5741											6.90312	13.8445											6.90125	14.2384												6.90228
6.90937	12.4388											6.91083	13.5851											6.90978	13.9198											6.90792	14.379												6.90895
6.91603	12.4435											6.9175	13.598											6.91645	13.999											6.91458	14.5216												6.91562
6.9227	12.4435											6.92417	13.6123											6.92312	14.0829											6.92125	14.6589												6.92228
6.92937	12.4421											6.93083	13.6309											6.92978	14.163											6.92792	14.7882												6.92895
6.93603	12.445											6.9375	13.6552											6.93645	14.2269											6.93458	14.9055												6.93562
6.9427	12.4512											6.94417	13.6766											6.94312	14.2632											6.94125	14.9922												6.94228
6.94937	12.4612											6.95083	13.6833											6.94978	14.2741											6.94792	15.0404												6.94895
6.95603	12.475											6.9575	13.6776											6.95645	14.2589											6.95458	15.0585												6.95562
6.9627	12.4946											6.96417	13.6619											6.96312	14.2217											6.96125	15.0466												6.96228
6.96937	12.5151											6.97083	13.6366											6.96978	14.1664											6.96792	14.9984												6.96895
6.97603	12.5175											6.9775	13.6061											6.97645	14.1058											6.97458	14.9193												6.97562
6.9827	12.5117											6.98417	13.5775											6.98312	14.0448											6.98125	14.8301												6.98228
6.98937	12.5151											6.99083	13.5536											6.98978	13.9794											6.98792	14.7452												6.98895
6.99603	12.5327											6.9975	13.5274											6.99645	13.9141											6.99458	14.6589												6.99562
7.0027	12.5489											7.00417	13.4959											7.00312	13.854											7.00125	14.5779												7.00228
7.00937	12.5637											7.01083	13.464											7.00978	13.8021											7.00792	14.523												7.00895
7.01603	12.5909											7.0175	13.4344											7.01645	13.7553											7.01458	14.4877												7.01562
7.0227	12.6276											7.02417	13.411											7.02312	13.7196											7.02125	14.442												7.02228
7.02937	12.6557											7.03083	13.3982											7.02978	13.7048											7.02792	14.3852												7.02895
7.03603	12.6638											7.0375	13.4001											7.03645	13.7081											7.03458	14.338												7.03562
7.0427	12.6605											7.04417	13.4125											7.04312	13.7157											7.04125	14.3132												7.04228
7.04937	12.6534											7.05083	13.4258											7.04978	13.7177											7.04792	14.2951												7.04895
7.05603	12.6486											7.0575	13.4425											7.05645	13.7138											7.05458	14.2713												7.05562
7.0627	12.6414											7.06417	13.4597											7.06312	13.7043											7.06125	14.2522												7.06228
7.06937	12.6367											7.07083	13.4692											7.06978	13.6828											7.06792	14.246												7.06895
7.07603	12.6429											7.0775	13.4702											7.07645	13.6542											7.07458	14.2436												7.07562
7.0827	12.6653											7.08417	13.4716											7.08312	13.6309											7.08125	14.2388												7.08228
7.08937	12.6963											7.09083	13.4807											7.08978	13.6232											7.08792	14.2274												7.08895
7.09603	12.723											7.0975	13.4964											7.09645	13.6342											7.09458	14.225												7.09562
7.1027	12.7473											7.10417	13.535											7.10312	13.6719											7.10125	14.246												7.10228
7.10937	12.7697											7.11083	13.6161											7.10978	13.763											7.10792	14.3108												7.10895
7.11603	12.7912											7.1175	13.7615											7.11645	13.9503											7.11458	14.452												7.11562
7.1227	12.8088											7.12417	14.0109											7.12312	14.2822											7.12125	14.7176												7.12228
7.12937	12.8288											7.13083	14.4291											7.12978	14.8335											7.12792	15.1954												7.12895
7.13603	12.8493											7.1375	15.0795											7.13645	15.6856											7.13458	15.9793												7.13562
7.1427	12.8632											7.14417	16.0089											7.14312	16.922											7.14125	17.1528												7.14228
7.14937	12.8717											7.15083	17.24											7.14978	18.5719											7.14792	18.7626												7.14895
7.15603	12.8808											7.1575	18.7578											7.15645	20.5884											7.15458	20.7949												7.15562
7.1627	12.8942											7.16417	20.4692											7.16312	22.8462											7.16125	23.1509												7.16228
7.16937	12.9013											7.17083	22.2077											7.16978	25.1365											7.16792	25.6128												7.16895
7.17603	12.9089											7.1775	23.7756											7.17645	27.2064											7.17458	27.9026												7.17562
7.1827	12.9275											7.18417	24.9705											7.18312	28.7776											7.18125	29.7298												7.18228
7.18937	12.9623											7.19083	25.6329											7.18978	29.6307											7.18792	30.839												7.18895
7.19603	12.9976											7.1975	25.6619											7.19645	29.6516											7.19458	31.0817												7.19562
7.2027	13.0215											7.20417	25.0635											7.20312	28.8606											7.20125	30.4375												7.20228
7.20937	13.0386											7.21083	23.9482											7.20978	27.3986											7.20792	29.0461												7.20895
7.21603	13.0534											7.2175	22.4853											7.21645	25.4912											7.21458	27.1287												7.21562
7.2227	13.0634											7.22417	20.8688											7.22312	23.3927											7.22125	24.9453												7.22228
7.22937	13.0644											7.23083	19.2742											7.22978	21.328											7.22792	22.7427												7.22895
7.23603	13.0644											7.2375	17.8461											7.23645	19.4674											7.23458	20.7176												7.23562
7.2427	13.0734											7.24417	16.6664											7.24312	17.9157											7.24125	19.0001												7.24228
7.24937	13.0992											7.25083	15.7547											7.24978	16.7084											7.24792	17.6296												7.24895
7.25603	13.134											7.2575	15.0995											7.25645	15.8219											7.25458	16.6001												7.25562
7.2627	13.1645											7.26417	14.6642											7.26312	15.2011											7.26125	15.8682												7.26228
7.26937	13.1807											7.27083	14.39											7.26978	14.7943											7.26792	15.3794												7.26895
7.27603	13.1845											7.2775	14.2126											7.27645	14.5516											7.27458	15.0614												7.27562
7.2827	13.1884											7.28417	14.0915											7.28312	14.4215											7.28125	14.8549												7.28228
7.28937	13.1841											7.29083	14.0104											7.28978	14.3566											7.28792	14.72												7.28895
7.29603	13.1674											7.2975	13.9532											7.29645	14.3189											7.29458	14.6346												7.29562
7.3027	13.1469											7.30417	13.9074											7.30312	14.2913											7.30125	14.5793												7.30228
7.30937	13.1445											7.31083	13.8707											7.30978	14.2665											7.30792	14.5421												7.30895
7.31603	13.1636											7.3175	13.855											7.31645	14.246											7.31458	14.5154												7.31562
7.3227	13.1845											7.32417	13.864											7.32312	14.2303											7.32125	14.4963												7.32228
7.32937	13.2027											7.33083	13.8898											7.32978	14.2169											7.32792	14.4825												7.32895
7.33603	13.226											7.3375	13.9232											7.33645	14.2107											7.33458	14.4768												7.33562
7.3427	13.2546											7.34417	13.9575											7.34312	14.2183											7.34125	14.4801												7.34228
7.34937	13.2785											7.35083	13.9899											7.34978	14.2412											7.34792	14.4954												7.34895
7.35603	13.2909											7.3575	14.0214											7.35645	14.2679											7.35458	14.5259												7.35562
7.3627	13.2957											7.36417	14.0533											7.36312	14.2941											7.36125	14.5664												7.36228
7.36937	13.2957											7.37083	14.0848											7.36978	14.318											7.36792	14.6141												7.36895
7.37603	13.2914											7.3775	14.1115											7.37645	14.348											7.37458	14.6608												7.37562
7.3827	13.2871											7.38417	14.1301											7.38312	14.3843											7.38125	14.6999												7.38228
7.38937	13.2804											7.39083	14.1435											7.38978	14.4134											7.38792	14.7223												7.38895
7.39603	13.2699											7.3975	14.1444											7.39645	14.43											7.39458	14.7324												7.39562
7.4027	13.2637											7.40417	14.1373											7.40312	14.4329											7.40125	14.7367												7.40228
7.40937	13.2689											7.41083	14.122											7.40978	14.432											7.40792	14.7295												7.40895
7.41603	13.2833											7.4175	14.1048											7.41645	14.42											7.41458	14.7047												7.41562
7.4227	13.298											7.42417	14.091											7.42312	14.3933											7.42125	14.6666												7.42228
7.42937	13.3123											7.43083	14.082											7.42978	14.3585											7.42792	14.626												7.42895
7.43603	13.3324											7.4375	14.0791											7.43645	14.3251											7.43458	14.5812												7.43562
7.4427	13.3533											7.44417	14.0748											7.44312	14.2951											7.44125	14.5264												7.44228
7.44937	13.3667											7.45083	14.0676											7.44978	14.2622											7.44792	14.4744												7.44895
7.45603	13.3734											7.4575	14.0562											7.45645	14.2341											7.45458	14.442												7.45562
7.4627	13.3824											7.46417	14.0419											7.46312	14.2169											7.46125	14.431												7.46228
7.46937	13.4015											7.47083	14.0314											7.46978	14.2136											7.46792	14.432												7.46895
7.47603	13.4192											7.4775	14.0362											7.47645	14.2179											7.47458	14.4415												7.47562
7.4827	13.4277											7.48417	14.0548											7.48312	14.2336											7.48125	14.4668												7.48228
7.48937	13.4377											7.49083	14.0834											7.48978	14.266											7.48792	14.503												7.48895
7.49603	13.4597											7.4975	14.1344											7.49645	14.317											7.49458	14.5459												7.49562
7.5027	13.4897											7.50417	14.2317											7.50312	14.4014											7.50125	14.6022												7.50228
7.50937	13.5112											7.51083	14.3933											7.50978	14.5416											7.50792	14.7014												7.50895
7.51603	13.5264											7.5175	14.6313											7.51645	14.7762											7.51458	14.884												7.51562
7.5227	13.546											7.52417	14.9651											7.52312	15.1439											7.52125	15.1877												7.52228
7.52937	13.5717											7.53083	15.4252											7.52978	15.6798											7.52792	15.6388												7.52895
7.53603	13.597											7.5375	16.0136											7.53645	16.4027											7.53458	16.2568												7.53562
7.5427	13.6175											7.54417	16.7084											7.54312	17.2977											7.54125	17.0512												7.54228
7.54937	13.6395											7.55083	17.4527											7.54978	18.3201											7.54792	18.0001												7.54895
7.55603	13.6642											7.5575	18.1756											7.55645	19.381											7.55458	19.0339												7.55562
7.5627	13.6847											7.56417	18.8036											7.56312	20.3648											7.56125	20.0415												7.56228
7.56937	13.6919											7.57083	19.2618											7.56978	21.1468											7.56792	20.9212												7.56895
7.57603	13.6847											7.5775	19.4898											7.57645	21.6293											7.57458	21.5688												7.57562
7.5827	13.6719											7.58417	19.4502											7.58312	21.7533											7.58125	21.9021												7.58228
7.58937	13.6633											7.59083	19.1722											7.58978	21.5082											7.58792	21.872												7.58895
7.59603	13.6652											7.5975	18.7268											7.59645	20.9432											7.59458	21.4953												7.59562
7.6027	13.6752											7.60417	18.1999											7.60312	20.1612											7.60125	20.8526												7.60228
7.60937	13.6919											7.61083	17.6573											7.60978	19.2842											7.60792	20.0448												7.60895
7.61603	13.711											7.6175	17.1618											7.61645	18.4212											7.61458	19.1889												7.61562
7.6227	13.732											7.62417	16.7675											7.62312	17.6573											7.62125	18.3754												7.62228
7.62937	13.7472											7.63083	16.49											7.62978	17.0426											7.62792	17.673												7.62895
7.63603	13.7534											7.6375	16.3097											7.63645	16.5911											7.63458	17.1132												7.63562
7.6427	13.7615											7.64417	16.1872											7.64312	16.2678											7.64125	16.6931												7.64228
7.64937	13.7763											7.65083	16.0909											7.64978	16.0232											7.64792	16.3894												7.64895
7.65603	13.7911											7.6575	15.995											7.65645	15.8157											7.65458	16.1614												7.65562
7.6627	13.8001											7.66417	15.8744											7.66312	15.6293											7.66125	15.9769												7.66228
7.66937	13.8116											7.67083	15.7228											7.66978	15.4529											7.66792	15.8105												7.66895
7.67603	13.8292											7.6775	15.5454											7.67645	15.276											7.67458	15.6469												7.67562
7.6827	13.8478											7.68417	15.357											7.68312	15.111											7.68125	15.4905												7.68228
7.68937	13.8597											7.69083	15.1763											7.68978	14.9755											7.68792	15.3532												7.68895
7.69603	13.876											7.6975	15.0228											7.69645	14.8892											7.69458	15.255												7.69562
7.7027	13.8979											7.70417	14.9207											7.70312	14.8582											7.70125	15.2206												7.70228
7.70937	13.917											7.71083	14.8749											7.70978	14.895											7.70792	15.2745												7.70895
7.71603	13.9298											7.7175	14.8911											7.71645	15.0337											7.71458	15.4514												7.71562
7.7227	13.9456											7.72417	14.9803											7.72312	15.2988											7.72125	15.7843												7.72228
7.72937	13.9642											7.73083	15.1486											7.72978	15.7166											7.72792	16.3136												7.72895
7.73603	13.979											7.7375	15.4085											7.73645	16.304											7.73458	17.0698												7.73562
7.7427	13.9899											7.74417	15.7657											7.74312	17.0789											7.74125	18.0702												7.74228
7.74937	14.009											7.75083	16.222											7.74978	18.0402											7.74792	19.3167												7.74895
7.75603	14.0319											7.7575	16.7561											7.75645	19.1469											7.75458	20.7801												7.75562
7.7627	14.0481											7.76417	17.3392											7.76312	20.3419											7.76125	22.3951												7.76228
7.76937	14.0619											7.77083	17.9405											7.76978	21.5511											7.76792	24.0412												7.76895
7.77603	14.0829											7.7775	18.5118											7.77645	22.6808											7.77458	25.5847												7.77562
7.7827	14.1096											7.78417	18.9862											7.78312	23.622											7.78125	26.8888												7.78228
7.78937	14.1311											7.79083	19.3148											7.78978	24.2834											7.78792	27.8401												7.78895
7.79603	14.1482											7.7975	19.474											7.79645	24.6143											7.79458	28.3551												7.79562
7.8027	14.163											7.80417	19.4592											7.80312	24.591											7.80125	28.3928												7.80228
7.80937	14.1783											7.81083	19.2738											7.80978	24.22											7.80792	27.9675												7.80895
7.81603	14.1854											7.8175	18.9333											7.81645	23.5496											7.81458	27.143												7.81562
7.8227	14.1892											7.82417	18.4846											7.82312	22.665											7.82125	26.0148												7.82228
7.82937	14.1912											7.83083	17.9849											7.82978	21.6556											7.82792	24.694												7.82895
7.83603	14.1907											7.8375	17.478											7.83645	20.597											7.83458	23.294												7.83562
7.8427	14.183											7.84417	16.9897											7.84312	19.5718											7.84125	21.9188												7.84228
7.84937	14.173											7.85083	16.5458											7.84978	18.6486											7.84792	20.6518												7.84895
7.85603	14.1644											7.8575	16.1781											7.85645	17.8628											7.85458	19.5451												7.85562
7.8627	14.1559											7.86417	15.8916											7.86312	17.2153											7.86125	18.621												7.86228
7.86937	14.1497											7.87083	15.6693											7.86978	16.6931											7.86792	17.8752												7.86895
7.87603	14.1473											7.8775	15.4939											7.87645	16.2892											7.87458	17.2896												7.87562
7.8827	14.1559											7.88417	15.3675											7.88312	15.9869											7.88125	16.8424												7.88228
7.88937	14.1692											7.89083	15.286											7.88978	15.7647											7.88792	16.5114												7.88895
7.89603	14.1845											7.8975	15.2264											7.89645	15.604											7.89458	16.2654												7.89562
7.9027	14.1973											7.90417	15.1701											7.90312	15.4858											7.90125	16.0875												7.90228
7.90937	14.205											7.91083	15.1081											7.90978	15.4018											7.90792	15.9631												7.90895
7.91603	14.2021											7.9175	15.0571											7.91645	15.3465											7.91458	15.8734												7.91562
7.9227	14.1926											7.92417	15.0247											7.92312	15.3112											7.92125	15.7981												7.92228
7.92937	14.1811											7.93083	15.0042											7.92978	15.2788											7.92792	15.7309												7.92895
7.93603	14.1749											7.9375	14.9884											7.93645	15.2473											7.93458	15.6794												7.93562
7.9427	14.1706											7.94417	14.9822											7.94312	15.2292											7.94125	15.6393												7.94228
7.94937	14.1644											7.95083	14.9941											7.94978	15.2326											7.94792	15.6012												7.94895
7.95603	14.1726											7.9575	15.0213											7.95645	15.2502											7.95458	15.5644												7.95562
7.9627	14.1859											7.96417	15.0428											7.96312	15.2636											7.96125	15.542												7.96228
7.96937	14.2016											7.97083	15.0528											7.96978	15.2712											7.96792	15.5349												7.96895
7.97603	14.2055											7.9775	15.0547											7.97645	15.2726											7.97458	15.5306												7.97562
7.9827	14.204											7.98417	15.0557											7.98312	15.2712											7.98125	15.5263												7.98228
7.98937	14.204											7.99083	15.0552											7.98978	15.2607											7.98792	15.5296												7.98895
7.99603	14.1993											7.9975	15.0518											7.99645	15.2416											7.99458	15.543												7.99562
8.0027	14.1983											8.00417	15.0585											8.00312	15.2383											8.00125	15.5597												8.00228
8.00937	14.2055											8.01083	15.0909											8.00978	15.2726											8.00792	15.5773												8.00895
8.01603	14.2221											8.0175	15.161											8.01645	15.3508											8.01458	15.6198												8.01562
8.0227	14.2431											8.02417	15.2774											8.02312	15.4757											8.02125	15.7132												8.02228
8.02937	14.266											8.03083	15.4533											8.02978	15.6698											8.02792	15.8758												8.02895
8.03603	14.2846											8.0375	15.698											8.03645	15.965											8.03458	16.1233												8.03562
8.0427	14.2984											8.04417	16.0093											8.04312	16.3608											8.04125	16.4647												8.04228
8.04937	14.3108											8.05083	16.3708											8.04978	16.8424											8.04792	16.9077												8.04895
8.05603	14.327											8.0575	16.7556											8.05645	17.3821											8.05458	17.4241												8.05562
8.0627	14.3437											8.06417	17.1332											8.06312	17.9391											8.06125	17.9734												8.06228
8.06937	14.3542											8.07083	17.4708											8.06978	18.4565											8.06792	18.5041												8.06895
8.07603	14.3695											8.0775	17.7321											8.07645	18.8761											8.07458	18.9662												8.07562
8.0827	14.3905											8.08417	17.889											8.08312	19.1655											8.08125	19.3133												8.08228
8.08937	14.4095											8.09083	17.9281											8.08978	19.2919											8.08792	19.5022												8.08895
8.09603	14.4157											8.0975	17.8604											8.09645	19.2547											8.09458	19.5251												8.09562
8.1027	14.4129											8.10417	17.7054											8.10312	19.0864											8.10125	19.3944												8.10228
8.10937	14.4134											8.11083	17.4885											8.10978	18.8432											8.10792	19.1588												8.10895
8.11603	14.42											8.1175	17.2448											8.11645	18.5723											8.11458	18.8847												8.11562
8.1227	14.4205											8.12417	17.0193											8.12312	18.3139											8.12125	18.64												8.12228
8.12937	14.4134											8.13083	16.849											8.12978	18.1184											8.12792	18.4817												8.12895
8.13603	14.4086											8.1375	16.7484											8.13645	18.0254											8.13458	18.4431												8.13562
8.1427	14.4143											8.14417	16.7179											8.14312	18.0387											8.14125	18.5432												8.14228
8.14937	14.4224											8.15083	16.7518											8.14978	18.1355											8.14792	18.7721												8.14895
8.15603	14.4267											8.1575	16.829											8.15645	18.2915											8.15458	19.0873												8.15562
8.1627	14.4329											8.16417	16.9244											8.16312	18.4717											8.16125	19.4311												8.16228
8.16937	14.4439											8.17083	17.0174											8.16978	18.641											8.16792	19.7515												8.16895
8.17603	14.4572											8.1775	17.0965											8.17645	18.7669											8.17458	20.01												8.17562
8.1827	14.4644											8.18417	17.1552											8.18312	18.8332											8.18125	20.1716												8.18228
8.18937	14.4706											8.19083	17.1862											8.18978	18.8365											8.18792	20.2136												8.18895
8.19603	14.4796											8.1975	17.2019											8.19645	18.7745											8.19458	20.1354												8.19562
8.2027	14.4925											8.20417	17.2052											8.20312	18.6572											8.20125	19.9633												8.20228
8.20937	14.5073											8.21083	17.2052											8.20978	18.5065											8.20792	19.7325												8.20895
8.21603	14.5273											8.2175	17.2067											8.21645	18.3449											8.21458	19.4654												8.21562
8.2227	14.5607											8.22417	17.2114											8.22312	18.1923											8.22125	19.1941												8.22228
8.22937	14.6079											8.23083	17.2253											8.22978	18.0616											8.22792	18.9452												8.22895
8.23603	14.6561											8.2375	17.251											8.23645	17.9667											8.23458	18.7483												8.23562
8.2427	14.698											8.24417	17.2911											8.24312	17.9152											8.24125	18.6057												8.24228
8.24937	14.7271											8.25083	17.3345											8.24978	17.8976											8.24792	18.5108												8.24895
8.25603	14.751											8.2575	17.3669											8.25645	17.9024											8.25458	18.4598												8.25562
8.2627	14.771											8.26417	17.3903											8.26312	17.9176											8.26125	18.4407												8.26228
8.26937	14.7901											8.27083	17.4127											8.26978	17.9296											8.26792	18.4388												8.26895
8.27603	14.8067											8.2775	17.4284											8.27645	17.9296											8.27458	18.4431												8.27562
8.2827	14.8206											8.28417	17.4274											8.28312	17.9257											8.28125	18.4484												8.28228
8.28937	14.8363											8.29083	17.4093											8.28978	17.9343											8.28792	18.4569												8.28895
8.29603	14.8516											8.2975	17.3926											8.29645	17.9696											8.29458	18.486												8.29562
8.3027	14.863											8.30417	17.4012											8.30312	18.0507											8.30125	18.5585												8.30228
8.30937	14.8635											8.31083	17.4408											8.30978	18.2114											8.30792	18.6973												8.30895
8.31603	14.8563											8.3175	17.5166											8.31645	18.4846											8.31458	18.9223												8.31562
8.3227	14.842											8.32417	17.6377											8.32312	18.8847											8.32125	19.2685												8.32228
8.32937	14.8253											8.33083	17.8013											8.32978	19.4082											8.32792	19.7577												8.32895
8.33603	14.8125											8.3375	17.9982											8.33645	20.031											8.33458	20.3776												8.33562
8.3427	14.8039											8.34417	18.198											8.34312	20.7038											8.34125	21.0848												8.34228
8.34937	14.7963											8.35083	18.3773											8.34978	21.3642											8.34792	21.8191												8.34895
8.35603	14.7958											8.3575	18.5122											8.35645	21.9378											8.35458	22.5134												8.35562
8.3627	14.8158											8.36417	18.5895											8.36312	22.357											8.36125	23.0832												8.36228
8.36937	14.8535											8.37083	18.6028											8.36978	22.5635											8.36792	23.4427												8.36895
8.37603	14.8916											8.3775	18.5399											8.37645	22.5286											8.37458	23.5462												8.37562
8.3827	14.9212											8.38417	18.4054											8.38312	22.2635											8.38125	23.3884												8.38228
8.38937	14.9512											8.39083	18.2018											8.38978	21.8091											8.38792	23.0045												8.38895
8.39603	14.9841											8.3975	17.9563											8.39645	21.2274											8.39458	22.4442												8.39562
8.4027	15.007											8.40417	17.6926											8.40312	20.5903											8.40125	21.7743												8.40228
8.40937	15.0156											8.41083	17.437											8.40978	19.969											8.40792	21.0891												8.40895
8.41603	15.0137											8.4175	17.2153											8.41645	19.4316											8.41458	20.4763												8.41562
8.4227	15.0108											8.42417	17.035											8.42312	19.0339											8.42125	20.0057												8.42228
8.42937	15.0099											8.43083	16.9134											8.42978	18.7969											8.42792	19.7158												8.42895
8.43603	15.0118											8.4375	16.8447											8.43645	18.712											8.43458	19.6223												8.43562
8.4427	15.0199											8.44417	16.8214											8.44312	18.7507											8.44125	19.7191												8.44228
8.44937	15.0318											8.45083	16.8262											8.44978	18.8785											8.44792	19.9671												8.44895
8.45603	15.0414											8.4575	16.8414											8.45645	19.0501											8.45458	20.3028												8.45562
8.4627	15.0471											8.46417	16.8595											8.46312	19.197											8.46125	20.6528												8.46228
8.46937	15.0447											8.47083	16.8591											8.46978	19.2657											8.46792	20.9389												8.46895
8.47603	15.0447											8.4775	16.8371											8.47645	19.2313											8.47458	21.0848												8.47562
8.4827	15.0523											8.48417	16.7885											8.48312	19.0907											8.48125	21.0528												8.48228
8.48937	15.0704											8.49083	16.7141											8.48978	18.8518											8.48792	20.834												8.48895
8.49603	15.099											8.4975	16.6273											8.49645	18.5289											8.49458	20.4544												8.49562
8.5027	15.1362											8.50417	16.5372											8.50312	18.1632											8.50125	19.9447												8.50228
8.50937	15.1787											8.51083	16.4614											8.50978	17.7941											8.50792	19.3601												8.50895
8.51603	15.2106											8.5175	16.396											8.51645	17.446											8.51458	18.7769												8.51562
8.5227	15.2264											8.52417	16.3374											8.52312	17.1347											8.52125	18.2495												8.52228
8.52937	15.2311											8.53083	16.2859											8.52978	16.8705											8.52792	17.8056												8.52895
8.53603	15.2373											8.5375	16.2416											8.53645	16.6698											8.53458	17.4551												8.53562
8.5427	15.2483											8.54417	16.2072											8.54312	16.5329											8.54125	17.2086												8.54228
8.54937	15.2626											8.55083	16.1805											8.54978	16.4452											8.54792	17.0584												8.54895
8.55603	15.2802											8.5575	16.1643											8.55645	16.3941											8.55458	16.9797												8.55562
8.5627	15.2984											8.56417	16.1643											8.56312	16.3765											8.56125	16.9516												8.56228
8.56937	15.317											8.57083	16.1762											8.56978	16.3789											8.56792	16.9549												8.56895
8.57603	15.337											8.5775	16.2015											8.57645	16.3879											8.57458	16.9759												8.57562
8.5827	15.3542											8.58417	16.2387											8.58312	16.396											8.58125	17.0012												8.58228
8.58937	15.3675											8.59083	16.2787											8.58978	16.4084											8.58792	17.0279												8.58895
8.59603	15.3794											8.5975	16.3193											8.59645	16.418											8.59458	17.0546												8.59562
8.6027	15.3999											8.60417	16.3579											8.60312	16.4165											8.60125	17.0741												8.60228
8.60937	15.4319											8.61083	16.4008											8.60978	16.4075											8.60792	17.0879												8.60895
8.61603	15.4676											8.6175	16.4371											8.61645	16.4018											8.61458	17.0946												8.61562
8.6227	15.5096											8.62417	16.4528											8.62312	16.4018											8.62125	17.0889												8.62228
8.62937	15.5497											8.63083	16.448											8.62978	16.4018											8.62792	17.0717												8.62895
8.63603	15.5873											8.6375	16.4366											8.63645	16.407											8.63458	17.0493												8.63562
8.6427	15.6054											8.64417	16.4251											8.64312	16.4261											8.64125	17.0331												8.64228
8.64937	15.6035											8.65083	16.4123											8.64978	16.4595											8.64792	17.0264												8.64895
8.65603	15.5902											8.6575	16.4046											8.65645	16.5014											8.65458	17.0302												8.65562
8.6627	15.5687											8.66417	16.4094											8.66312	16.5462											8.66125	17.045												8.66228
8.66937	15.554											8.67083	16.4309											8.66978	16.5892											8.66792	17.076												8.66895
8.67603	15.5487											8.6775	16.4523											8.67645	16.6273											8.67458	17.1185												8.67562
8.6827	15.5592											8.68417	16.4757											8.68312	16.6616											8.68125	17.17												8.68228
8.68937	15.5768											8.69083	16.5024											8.68978	16.7022											8.68792	17.23												8.68895
8.69603	15.5878											8.6975	16.5329											8.69645	16.7546											8.69458	17.3063												8.69562
8.7027	15.5907											8.70417	16.5639											8.70312	16.8276											8.70125	17.4131												8.70228
8.70937	15.5792											8.71083	16.5935											8.70978	16.9334											8.70792	17.5524												8.70895
8.71603	15.5606											8.7175	16.6302											8.71645	17.0836											8.71458	17.724												8.71562
8.7227	15.5377											8.72417	16.6745											8.72312	17.2663											8.72125	17.9248												8.72228
8.72937	15.5129											8.73083	16.7208											8.72978	17.4603											8.72792	18.1437												8.72895
8.73603	15.4967											8.7375	16.7608											8.73645	17.6477											8.73458	18.3687												8.73562
8.7427	15.5001											8.74417	16.7947											8.74312	17.8127											8.74125	18.5695												8.74228
8.74937	15.5258											8.75083	16.8233											8.74978	17.9338											8.74792	18.712												8.74895
8.75603	15.5563											8.7575	16.8438											8.75645	17.9939											8.75458	18.7736												8.75562
8.7627	15.5807											8.76417	16.8462											8.76312	17.9858											8.76125	18.7469												8.76228
8.76937	15.6026											8.77083	16.8257											8.76978	17.9133											8.76792	18.6391												8.76895
8.77603	15.624											8.7775	16.7851											8.77645	17.7898											8.77458	18.4612												8.77562
8.7827	15.6307											8.78417	16.7346											8.78312	17.6363											8.78125	18.239												8.78228
8.78937	15.6198											8.79083	16.6831											8.78978	17.4828											8.78792	18.0163												8.78895
8.79603	15.6093											8.7975	16.6407											8.79645	17.3497											8.79458	17.8242												8.79562
8.8027	15.6078											8.80417	16.6216											8.80312	17.2591											8.80125	17.6854												8.80228
8.80937	15.6083											8.81083	16.6383											8.80978	17.2267											8.80792	17.6196												8.80895
8.81603	15.6026											8.8175	16.7027											8.81645	17.2739											8.81458	17.6549												8.81562
8.8227	15.5902											8.82417	16.8214											8.82312	17.4298											8.82125	17.8328												8.82228
8.82937	15.583											8.83083	17.0069											8.82978	17.7193											8.82792	18.1923												8.82895
8.83603	15.5792											8.8375	17.2734											8.83645	18.1751											8.83458	18.7802												8.83562
8.8427	15.5826											8.84417	17.6282											8.84312	18.8355											8.84125	19.6328												8.84228
8.84937	15.5988											8.85083	18.074											8.84978	19.7186											8.84792	20.7667												8.84895
8.85603	15.6236											8.8575	18.6024											8.85645	20.7977											8.85458	22.1524												8.85562
8.8627	15.6589											8.86417	19.1765											8.86312	21.9989											8.86125	23.7141												8.86228
8.86937	15.6913											8.87083	19.7439											8.86978	23.2248											8.86792	25.3272												8.86895
8.87603	15.7142											8.8775	20.2398											8.87645	24.3673											8.87458	26.8388												8.87562
8.8827	15.7156											8.88417	20.6141											8.88312	25.2948											8.88125	28.0833												8.88228
8.88937	15.6999											8.89083	20.8302											8.88978	25.9066											8.88792	28.9254												8.88895
8.89603	15.6841											8.8975	20.8659											8.89645	26.1455											8.89458	29.2907												8.89562
8.9027	15.6817											8.90417	20.7467											8.90312	26.0229											8.90125	29.1715												8.90228
8.90937	15.6984											8.91083	20.503											8.90978	25.5957											8.90792	28.6283												8.90895
8.91603	15.727											8.9175	20.1797											8.91645	24.9357											8.91458	27.771												8.91562
8.9227	15.77											8.92417	19.8236											8.92312	24.1499											8.92125	26.7463												8.92228
8.92937	15.8195											8.93083	19.485											8.92978	23.3397											8.92792	25.6953												8.92895
8.93603	15.8615											8.9375	19.2032											8.93645	22.5968											8.93458	24.724												8.93562
8.9427	15.882											8.94417	18.9753											8.94312	21.9646											8.94125	23.8934												8.94228
8.94937	15.8768											8.95083	18.8022											8.94978	21.4548											8.94792	23.2258												8.94895
8.95603	15.8644											8.9575	18.6839											8.95645	21.0662											8.95458	22.717												8.95562
8.9627	15.8548											8.96417	18.6114											8.96312	20.7825											8.96125	22.3417												8.96228
8.96937	15.851											8.97083	18.5614											8.96978	20.5851											8.96792	22.0604												8.96895
8.97603	15.8505											8.9775	18.5208											8.97645	20.4396											8.97458	21.8363												8.97562
8.9827	15.8529											8.98417	18.5013											8.98312	20.3199											8.98125	21.6436												8.98228
8.98937	15.8677											8.99083	18.5037											8.98978	20.2169											8.98792	21.4701												8.98895
8.99603	15.8892											8.9975	18.5113											8.99645	20.1283											8.99458	21.3032												8.99562
9.0027	15.9059											9.00417	18.5208											9.00312	20.0515											9.00125	21.1406												9.00228
9.00937	15.9149											9.01083	18.5437											9.00978	19.9833											9.00792	20.9861												9.00895
9.01603	15.9259											9.0175	18.5833											9.01645	19.9347											9.01458	20.8497												9.01562
9.0227	15.9378											9.02417	18.6253											9.02312	19.9127											9.02125	20.7334												9.02228
9.02937	15.945											9.03083	18.6648											9.02978	19.908											9.02792	20.637												9.02895
9.03603	15.9426											9.0375	18.7163											9.03645	19.9103											9.03458	20.5646												9.03562
9.0427	15.9392											9.04417	18.7817											9.04312	19.9165											9.04125	20.5173												9.04228
9.04937	15.9364											9.05083	18.8503											9.04978	19.9294											9.04792	20.4964												9.04895
9.05603	15.9345											9.0575	18.9185											9.05645	19.949											9.05458	20.4997												9.05562
9.0627	15.934											9.06417	18.9977											9.06312	19.9809											9.06125	20.5288												9.06228
9.06937	15.9349											9.07083	19.0854											9.06978	20.0372											9.06792	20.5817												9.06895
9.07603	15.9359											9.0775	19.1779											9.07645	20.1192											9.07458	20.6623												9.07562
9.0827	15.9402											9.08417	19.269											9.08312	20.2217											9.08125	20.7596												9.08228
9.08937	15.9588											9.09083	19.3601											9.08978	20.3371											9.08792	20.8645												9.08895
9.09603	15.9817											9.0975	19.443											9.09645	20.4635											9.09458	20.9594												9.09562
9.1027	16.0027											9.10417	19.5122											9.10312	20.5927											9.10125	21.0466												9.10228
9.10937	16.0246											9.11083	19.5651											9.10978	20.7071											9.10792	21.1196												9.10895
9.11603	16.058											9.1175	19.6013											9.11645	20.7934											9.11458	21.162												9.11562
9.1227	16.0928											9.12417	19.6152											9.12312	20.8502											9.12125	21.1692												9.12228
9.12937	16.1152											9.13083	19.6061											9.12978	20.8783											9.12792	21.1411												9.12895
9.13603	16.1285											9.1375	19.5832											9.13645	20.8631											9.13458	21.0919												9.13562
[truncated: 4,629 more rows]
[truncated: 7 more columns]

## Sheet: 1100
0.00145	-0.104427											0.0027	0.501156										0.00375	0.0677109											0.00291667	0.328064										0.00541667	-0.0958443
[truncated: 5,999 more rows]
